# Supplementary material for: Meta-analysis on blood transcriptomic studies identifies consistently coexpressed protein–protein interaction modules as robust markers of human aging
Source: Aging Cell. 2013 Nov 19;13(2):216–25. doi: 10.1111/acel.12160 (PMC4331790; doi:10.1111/acel.12160)
Supplement: Supplementary file 2 — Table S1 Results of 26 significantly age-associated genes in all four datasets. [file acel0013-0216-sd2.xls]

## Sheet: LinearResultsOverlap_V14
Table S2: Results of 26 significantly age associated genes in all four datasets
Results indicated with 1, 2, 3 or 4 indicate the results obtained on samples within the single datasets: Goring, Emilsson_A, Emilsson_B and Inouye respectively; Genes are colored either red or green to denote respectively correlating or anti correlating relations between expression and age
Symbol	GeneID	t1	pval1	pval1 (bonf)	t2	pval2	pval2 (bonf)	t3	pval3	pval3 (bonf)	t4	pval4	pval4 (bonf)
EDAR	10913	-6.67303	3.7715e-11	3.41207e-07	-7.38721	8.53431e-13	7.72099e-09	-5.87553	8.44127e-09	7.63682e-05	-6.18401	1.40173e-09	1.26815e-05
PIK3IP1 / MGC17330	113791	-7.72452	2.3079e-14	2.08795e-10	-7.85772	3.5097e-14	3.17523e-10	-6.95681	1.29969e-11	1.17583e-07	-6.47088	2.54358e-10	2.30117e-06
CCR7	1236	-12.5937	2.63757e-34	2.38621e-30	-6.90742	1.90321e-11	1.72183e-07	-8.40105	6.47655e-16	5.85933e-12	-8.04919	7.4635e-15	6.75223e-11
SUSD3	203328	-10.2031	1.59109e-23	1.43946e-19	-6.03748	3.52231e-09	3.18664e-05	-5.12309	4.54328e-07	0.0041103	-5.07007	5.81635e-07	0.00526205
EPHA1	2041	-5.8878	5.03564e-09	4.55575e-05	-6.35448	5.59671e-10	5.06334e-06	-4.61532	5.18554e-06	0.0469135	-6.29803	7.16564e-10	6.48276e-06
EPHX2	2053	-7.21237	9.55353e-13	8.64308e-09	-4.69692	3.61465e-06	0.0327017	-6.21097	1.24106e-09	1.12279e-05	-7.48461	3.79584e-13	3.4341e-09
FBLN2	2199	-14.4107	1.22706e-43	1.11012e-39	-5.50854	6.41769e-08	0.000580608	-7.36063	9.3506e-13	8.45949e-09	-5.29799	1.83469e-07	0.00165984
FLNB	2317	-12.883	9.94092e-36	8.99355e-32	-5.5487	5.18691e-08	0.00046926	-8.25466	1.87838e-15	1.69937e-11	-6.93258	1.43699e-11	1.30004e-07
ARH / LDLRAP1	26119	-7.37319	3.04073e-13	2.75095e-09	-5.53295	5.63957e-08	0.000510212	-6.31378	6.78056e-10	6.13438e-06	-7.39416	6.98457e-13	6.31894e-09
PHGDH	26227	-12.2476	1.23436e-32	1.11672e-28	-5.69942	2.3073e-08	0.000208742	-5.7909	1.35094e-08	0.00012222	-6.3926	4.07691e-10	3.68838e-06
FAM102A / MGC50853	399665	-8.1507	8.78654e-16	7.94919e-12	-7.10114	5.5357e-12	5.00815e-08	-5.87153	8.63186e-09	7.80924e-05	-6.33444	5.77153e-10	5.2215e-06
NELL2	4753	-11.2789	3.74337e-28	3.38663e-24	-7.58315	2.29886e-13	2.07978e-09	-4.73941	2.91607e-06	0.0263817	-7.86788	2.69647e-14	2.4395e-10
NRCAM	4897	-14.3014	4.73975e-43	4.28805e-39	-7.36249	1.00526e-12	9.09457e-09	-6.90276	1.83289e-11	1.65821e-07	-5.51008	6.04078e-08	0.000546509
PDE9A	5152	-13.0825	1.00387e-36	9.082e-33	-5.4446	8.98413e-08	0.000812795	-5.09092	5.33423e-07	0.00482588	-5.75674	1.58701e-08	0.000143577
FAM134B / FLJ20152	54463	-12.5615	3.78247e-34	3.422e-30	-8.66875	1.04069e-16	9.41512e-13	-5.11749	4.67229e-07	0.00422702	-6.09824	2.30708e-09	2.08721e-05
LRRN3	54674	-22.474	4.50511e-94	4.07577e-90	-7.28518	1.67294e-12	1.51351e-08	-7.67935	1.08399e-13	9.80684e-10	-12.241	6.02211e-30	5.44821e-26
SIRPB2 / SIRPG	55423	-7.1147	1.89405e-12	1.71354e-08	-5.01376	7.9742e-07	0.00721426	-5.12457	4.50989e-07	0.0040801	-6.75738	4.35404e-11	3.9391e-07
BACH2	60468	-7.89516	6.3518e-15	5.74647e-11	-6.32826	6.5344e-10	5.91167e-06	-5.71232	2.08032e-08	0.000188207	-7.16309	3.23326e-12	2.92513e-08
ECRG4 / C2orf40	84417	-7.49471	1.26136e-13	1.14115e-09	-5.61346	3.67022e-08	0.000332044	-5.55154	4.95784e-08	0.000448536	-8.0517	7.33061e-15	6.63201e-11
FCGBP	8857	-14.398	1.43554e-43	1.29873e-39	-6.04258	3.42152e-09	3.09545e-05	-7.06886	6.33213e-12	5.72868e-08	-8.74142	4.57627e-17	4.14015e-13
OXNAD1 / MGC15763	92106	-12.1966	2.16004e-32	1.95419e-28	-8.15963	4.20911e-15	3.80798e-11	-5.42106	9.88408e-08	0.000894213	-4.70503	3.38088e-06	0.0305868
IL24 / TOSO / FAIM3	9214	-8.28228	3.10586e-16	2.80987e-12	-5.59433	4.06645e-08	0.000367892	-7.29504	1.4447e-12	1.30702e-08	-5.54447	5.02786e-08	0.000454871
NMT2	9397	-6.24048	5.98061e-10	5.41066e-06	-5.22498	2.7846e-07	0.00251923	-5.17975	3.41809e-07	0.00309235	-6.23787	1.02222e-09	9.24799e-06
TSGA14	95681	-9.26858	8.11657e-20	7.34307e-16	-9.05667	5.62125e-18	5.08555e-14	-4.73618	2.96065e-06	0.026785	-6.32507	6.10244e-10	5.52088e-06
ARP10 / APOBEC3H	164668	11.575	1.71524e-29	1.55178e-25	6.06778	2.96379e-09	2.68134e-05	5.65248	2.88072e-08	0.000260619	7.29443	1.35932e-12	1.22978e-08
SYT11	23208	17.554	9.0817e-62	8.21622e-58	5.44055	9.17656e-08	0.000830203	6.15957	1.67398e-09	1.51445e-05	10.8281	1.91616e-24	1.73355e-20
