# Supplementary material for: Meta-analysis on blood transcriptomic studies identifies consistently coexpressed protein–protein interaction modules as robust markers of human aging
Source: Aging Cell. 2013 Nov 19;13(2):216–25. doi: 10.1111/acel.12160 (PMC4331790; doi:10.1111/acel.12160)
Supplement: Supplementary file 3 — Table S2 Results of the individual-gene rank product test. [file acel0013-0216-sd3.xls]

## Sheet: RankResults
Table S3: Results of the single gene rank product test
Entries indicated with 1, 2, 3 or 4 indicate the results obtained on samples within the single datasets: Goring, Emilsson_A, Emilsson_B and Inouye respectively. Genes are colored either red or green to denote significant correlating or anti correlating relations between expression and age respectively.
(1): p-value and q-values determined using the gamma-distribution of the gene statistic Ui
(2): p-value and q-values determined using permutation of the gene statistic Ui
		DOWN					UP					(RE-)ANNOTATION
GeneID	Symbol	RP	p-val (1)	q-val (1)	p-val (2)	q-val (2)	RP	p-val (1)	q-val (1)	p-val (2)	q-val (2)	ProbeID1	RNAID1	ProbeID2	RNAID2	ProbeID3	RNAID3	ProbeID4	RNAID4
54674	LRRN3	0	1.30807e-12	1.18341e-08	5e-07	0.000323107	36.4408	1	1	1	1	GI_37059785-S	NM_018334	NM_018334	NM_018334	NM_018334	NM_018334	ILMN_1773650	NM_001099660
8857	FCGBP	6.04025	3.24387e-10	1.46736e-06	5e-07	0.000323107	36.4391	1	1	1	1	GI_4503680-S	NM_003890	NM_003890	NM_003890	NM_003890	NM_003890	ILMN_2302757	NM_003890
1236	CCR7	7.36771	1.07502e-09	3.24189e-06	5e-07	0.000323107	36.4379	1	1	1	1	GI_30795213-S	NM_001838	NM_001838	NM_001838	NM_001838	NM_001838	ILMN_1715131	NM_001838
9289	GPR56	36.434	1	1	1	1	9.13583	5.25469e-09	4.75392e-05	1e-06	0.0018094	GI_41584199-S	NM_005682	NM_005682	NM_005682	NM_005682	NM_005682	ILMN_2352097	NM_201524
4753	NELL2	10.6266	1.9846e-08	4.48866e-05	1e-06	0.000376958	36.4334	1	1	1	1	GI_5453765-S	NM_006159	NM_006159	NM_006159	NM_006159	NM_006159	ILMN_1725417	NM_006159
3075	HF1	36.3524	0.999998	1	0.999957	1	10.7909	2.29638e-08	8.05554e-05	1e-06	0.0018094	GI_4504374-S	NM_000186	NM_000186	NM_000186	NM_000186	NM_000186	ILMN_1810910	NM_001014975
23208	SYT11	36.4029	1	1	1	1	10.9613	2.67123e-08	8.05554e-05	5e-07	0.0018094	GI_31377588-S	NM_152280	NM_152280	NM_152280	NM_152280	NM_152280	ILMN_1717934	NM_152280
4897	NRCAM	11.1302	3.10285e-08	5.61429e-05	5e-07	0.000323107	36.4212	1	1	1	1	GI_41281388-S	NM_005010	NM_005010	NM_005010	NM_005010	NM_005010	ILMN_1722809	NM_005010
164668	ARP10	36.4286	1	1	1	1	12.0974	7.29716e-08	0.000165044	1e-06	0.0018094	GI_33356156-S	NM_181773	NM_181773	NM_181773	NM_181773	NM_181773	ILMN_1664828	NM_181773
27087	B3GAT1	36.4227	1	1	0.999999	1	12.537	1.0749e-07	0.000194493	3e-06	0.00208777	GI_16905508-A	NM_018644	NM_054025	NM_054025	NM_054025	NM_054025	ILMN_1761093	NM_018644
3512	IGJ	12.9196	1.50459e-07	0.000226868	0.0002635	0.0192613	36.4205	1	1	0.999926	1	GI_32189367-S	NM_144646	NM_144646	NM_144646	NM_144646	NM_144646	ILMN_2105441	NM_144646
6512	SLC1A7	36.3531	0.999998	1	0.999741	1	13.0894	1.74635e-07	0.000263321	3.2e-05	0.0106625	GI_34147563-S	NM_006671	NM_006671	NM_006671	NM_006671	NM_006671	ILMN_1704629	NM_006671
51176	LEF1	13.2119	1.94444e-07	0.000249944	5e-07	0.000323107	36.4183	1	1	0.999999	1	GI_19923451-S	NM_016269	NM_016269	NM_016269	NM_016269	NM_016269	ILMN_2213136	NM_016269
54463	FLJ20152	13.3733	2.23975e-07	0.000249944	5e-07	0.000323107	36.4252	1	1	1	1	GI_21361616-S	NM_019000	NM_019000	NM_019000	NM_019000	NM_019000	ILMN_2387952	NM_001034850
51237	PACAP	13.5144	2.53429e-07	0.000249944	1.5e-06	0.00048466	36.4271	1	1	1	1	GI_24475968-S	NM_016459	NM_016459	NM_016459	NM_016459	NM_016459	ILMN_2193233	NM_016459
81618	ITM2C	13.6246	2.79076e-07	0.000249944	3.5e-06	0.00081191	36.406	1	1	0.999992	1	GI_31560867-S	NM_030926	NM_030926	NM_030926	NM_030926	NM_030926	ILMN_1680453	NM_001012516
113791	MGC17330	13.7221	3.039e-07	0.000249944	1e-06	0.000376958	36.4235	1	1	1	1	GI_34222126-S	NM_052880	NM_052880	NM_052880	NM_052880	NM_052880	ILMN_1719986	NM_052880
3458	IFNG	36.3754	0.999999	1	0.999958	1	14.282	4.95344e-07	0.000640197	1.15e-05	0.00650253	GI_10835170-S	NM_000619	NM_000619	NM_000619	NM_000619	NM_000619	ILMN_2207291	NM_000619
5152	PDE9A	14.309	5.07109e-07	0.000382318	1e-06	0.000376958	36.4187	1	1	1	1	GI_4505674-S	NM_002606	NM_002606	NM_002606	NM_002606	NM_002606	ILMN_2306540	NM_001001567
10231	DSCR1L1	36.3798	0.999999	1	0.999994	1	14.5111	6.04622e-07	0.000683752	2e-06	0.00208777	GI_5032234-S	NM_005822	NM_005822	NM_005822	NM_005822	NM_005822	ILMN_2120210	NM_005822
60468	BACH2	14.6672	6.92496e-07	0.000481924	1e-06	0.000376958	36.4199	1	1	1	1	GI_13540489-S	NM_021813	NM_021813	NM_021813	NM_021813	NM_021813	ILMN_2058468	NM_021813
9891	ARK5	36.4159	1	1	1	1	14.8187	7.89843e-07	0.000793968	3e-06	0.00208777	GI_7662169-S	NM_014840	NM_014840	NM_014840	NM_014840	NM_014840	ILMN_1689318	NM_014840
65982	FLJ12895	15.034	9.52042e-07	0.000598872	1.5e-06	0.00048466	36.4049	1	1	1	1	GI_34147626-S	NM_023926	NM_023926	NM_023926	NM_023926	NM_023926	ILMN_1654946	NM_023926
81563	C1orf21	36.4037	1	1	1	1	15.0823	9.92685e-07	0.000882037	1e-06	0.0018094	GI_40788019-S	NM_030806	NM_030806	NM_030806	NM_030806	NM_030806	ILMN_1797735	NM_030806
399665	MGC50853	15.1426	1.04591e-06	0.000598872	5e-07	0.000323107	36.4196	1	1	1	1	GI_42558263-S	NM_203305	AL049365	AL049365	AL049365	AL049365	ILMN_2401779	NM_001035254
2199	FBLN2	15.1587	1.06067e-06	0.000598872	5e-07	0.000323107	36.3837	1	1	1	1	GI_4503664-S	NM_001998	NM_001998	NM_001998	NM_001998	NM_001998	ILMN_1774602	NM_001998
11098	SPUVE	36.4027	1	1	0.999994	1	15.1715	1.07245e-06	0.000882037	1.25e-05	0.0066522	GI_38788121-S	NM_007173	NM_007173	NM_007173	NM_007173	NM_007173	ILMN_1797776	NM_007173
5159	PDGFRB	36.4092	1	1	1	1	15.2728	1.17074e-06	0.000882643	1.5e-06	0.00208777	GI_15451788-S	NM_002609	NM_002609	NM_002609	NM_002609	NM_002609	ILMN_1815057	NM_002609
2317	FLNB	15.2784	1.17638e-06	0.000598872	5e-07	0.000323107	36.4093	1	1	1	1	GI_4503746-S	NM_001457	NM_001457	NM_001457	NM_001457	NM_001457	ILMN_1664922	NM_001457
10290	APEG1	15.3172	1.21656e-06	0.000598872	1e-06	0.000376958	35.8756	0.997277	1	0.993752	1	GI_37577150-S	NM_005876	NM_005876	NM_005876	NM_005876	NM_005876	ILMN_1740052	NM_005876
2053	EPHX2	15.3557	1.25772e-06	0.000598872	1.5e-06	0.00048466	36.4163	1	1	1	1	GI_34222221-S	NM_001979	NM_001979	NM_001979	NM_001979	NM_001979	ILMN_1709237	NM_001979
608	TNFRSF17	15.4292	1.34032e-06	0.000606295	0.000117	0.0109124	36.3456	0.999997	1	0.999627	1	GI_23238191-S	NM_001192	NM_001192	NM_001192	NM_001192	NM_001192	ILMN_1768016	NM_001192
53637	EDG8	36.3903	1	1	0.999873	1	15.4415	1.35463e-06	0.000937881	7.8e-05	0.0153406	GI_18141314-S	NM_030760	NM_030760	NM_030760	NM_030760	NM_030760	ILMN_2073184	NM_030760
152789	MARLIN1	35.5765	0.988213	1	0.974485	1	15.5213	1.45135e-06	0.000937881	5e-06	0.00323107	GI_21389504-S	NM_144720	NM_144720	NM_144720	NM_144720	NM_144720	ILMN_1784141	NM_144720
4609	MYC	15.6125	1.57015e-06	0.000660396	3.5e-06	0.00081191	36.4141	1	1	0.999999	1	GI_31543215-S	NM_002467	NM_002467	NM_002467	NM_002467	NM_002467	ILMN_2110908	NM_002467
4907	NT5E	15.6679	1.64707e-06	0.000660396	1e-06	0.000376958	36.2536	0.999956	1	0.999831	1	GI_4505466-S	NM_002526	NM_002526	NM_002526	NM_002526	NM_002526	ILMN_1697220	NM_002526
9214	TOSO	15.6901	1.67891e-06	0.000660396	1e-06	0.000376958	36.4128	1	1	1	1	GI_34147517-S	NM_005449	NM_005449	NM_005449	NM_005449	NM_005449	ILMN_1775542	NM_005449
7049	TGFBR3	36.3299	0.999994	1	0.999589	1	15.9051	2.02082e-06	0.00121882	2.8e-05	0.0106625	GI_4507470-S	NM_003243	NM_003243	NM_003243	NM_003243	NM_003243	ILMN_1784287	NM_003243
3002	GZMB	36.4021	1	1	0.999894	1	16.1067	2.4036e-06	0.00128962	0.0005	0.0497088	GI_32483414-S	NM_004131	NM_004131	NM_004131	NM_004131	NM_004131	ILMN_2109489	NM_004131
1668	DEFA3	36.1477	0.999755	1	0.983225	1	16.1161	2.4233e-06	0.00128962	0.0287925	0.416986	GI_12621916-S	NM_005217	NM_005217	NM_005217	NM_005217	NM_005217	ILMN_2165289	NM_005217
3848	KRT1	36.3552	0.999998	1	0.997102	1	16.2826	2.79595e-06	0.00135769	0.019762	0.350562	GI_17318568-S	NM_006121	NM_006121	NM_006121	NM_006121	NM_006121	ILMN_1735712	NM_006121
1524	CX3CR1	36.4082	1	1	0.999995	1	16.3054	2.85134e-06	0.00135769	2.9e-05	0.0106625	GI_19923135-S	NM_001337	NM_001337	NM_001337	NM_001337	NM_001337	ILMN_2088437	NM_001337
26119	ARH	16.4273	3.16576e-06	0.00118634	2e-06	0.000623931	36.4098	1	1	1	1	GI_22027529-S	NM_015627	NM_015627	NM_015627	NM_015627	NM_015627	ILMN_1809040	NM_015627
92106	MGC15763	16.468	3.27828e-06	0.00118634	5e-07	0.000323107	36.4053	1	1	1	1	GI_19923906-S	NM_138381	NM_138381	NM_138381	NM_138381	NM_138381	ILMN_1764770	NM_138381
55359	DKFZp761P1010	35.8054	0.995883	1	0.989077	1	16.4784	3.30754e-06	0.00149617	4.85e-05	0.0129053	GI_8922178-S	NM_018423	NM_018423	NM_018423	NM_018423	NM_018423	ILMN_2187206	NM_018423
79690	GAL3ST-4	16.5595	3.54588e-06	0.00123383	1.7e-05	0.00269823	36.4097	1	1	0.999998	1	GI_31542834-S	NM_024637	NM_024637	NM_024637	NM_024637	NM_024637	ILMN_1693452	NM_024637
154	ADRB2	36.4063	1	1	1	1	16.605	3.68675e-06	0.00158829	3e-06	0.00208777	GI_15718673-S	NM_000024	NM_000024	NM_000024	NM_000024	NM_000024	ILMN_1695590	NM_000024
10913	EDAR	16.8248	4.44976e-06	0.001491	3e-06	0.000798264	36.3899	1	1	0.999999	1	GI_11641230-S	NM_022336	NM_022336	NM_022336	NM_022336	NM_022336	ILMN_1767322	NM_022336
939	TNFRSF7	17.0267	5.28779e-06	0.00160782	5e-07	0.000323107	36.2975	0.999984	1	0.999994	1	GI_23510435-S	NM_001242	NM_001242	NM_001242	NM_001242	NM_001242	ILMN_1688959	NM_001242
3945	LDHB	17.0325	5.31392e-06	0.00160782	3.5e-06	0.00081191	36.3959	1	1	1	1	GI_22726178-S	NM_002300	NM_002300	NM_002300	NM_002300	NM_002300	ILMN_1728132	NM_002300
167681	C6orf158	17.0364	5.33157e-06	0.00160782	0.0003605	0.022806	35.8474	0.996763	1	0.988241	1	GI_23503296-S	NM_153362	NM_153362	NM_153362	NM_153362	NM_153362	ILMN_1769580	NM_153362
57125	PLXDC1	17.1359	5.80405e-06	0.00165683	6.5e-06	0.00130679	36.0246	0.999098	1	0.998686	1	GI_21361852-S	NM_020405	NM_020405	NM_020405	NM_020405	NM_020405	ILMN_1815568	NM_020405
95681	TSGA14	17.1472	5.86033e-06	0.00165683	1e-06	0.000376958	36.3963	1	1	1	1	GI_16306478-S	NM_018718	NM_018718	NM_018718	NM_018718	NM_018718	ILMN_2223805	NM_018718
23541	SEC14L2	17.2305	6.29167e-06	0.00172487	7.5e-06	0.00138474	36.1637	0.999802	1	0.999644	1	GI_7110714-S	NM_012429	NM_012429	NM_012429	NM_012429	NM_012429	ILMN_1684211	NM_012429
26227	PHGDH	17.311	6.73878e-06	0.00179311	5e-07	0.000323107	36.3902	1	1	1	1	GI_23308576-S	NM_006623	NM_006623	NM_006623	NM_006623	NM_006623	ILMN_1704537	NM_006623
8718	TNFRSF25	17.3731	7.10439e-06	0.00183638	7.5e-06	0.00138474	36.3918	1	1	0.999998	1	GI_23200030-A	NM_148970	NM_003790	NM_003790	NM_003790	NM_003790	ILMN_1765109	NM_148973
26056	GAF1	36.367	0.999999	1	0.999933	1	17.3771	7.12838e-06	0.00293138	7.2e-05	0.0151485	GI_24308074-S	NM_015470	NM_015470	NM_015470	NM_015470	NM_015470	ILMN_1740604	NM_015470
3983	ABLIM1	17.4454	7.55556e-06	0.00189875	8e-06	0.00144752	35.8208	0.996223	1	0.9892	1	GI_21284382-I	NM_002313	NM_002313	NM_002313	NM_002313	NM_002313	ILMN_1785424	NM_006720
1514	CTSL	36.4044	1	1	0.999971	1	17.4596	7.64682e-06	0.00300786	0.0003225	0.0400736	GI_22202618-A	NM_145918	NM_001912	NM_001912	L25629	L25629	ILMN_1812995	NM_001912
6304	SATB1	17.5543	8.28826e-06	0.00196446	5e-07	0.000323107	36.3318	0.999995	1	0.999997	1	GI_33356175-S	NM_002971	NM_002971	NM_002971	NM_002971	NM_002971	ILMN_1690646	NM_002971
84417	ECRG4	17.564	8.35663e-06	0.00196446	2.5e-06	0.000685378	36.3996	1	1	1	1	GI_14165275-S	NM_032411	NM_032411	NM_032411	NM_032411	NM_032411	ILMN_1676822	NM_032411
3575	IL7R	17.5796	8.46842e-06	0.00196446	0.0001285	0.0117428	36.3762	0.999999	1	0.999946	1	GI_28610150-S	NM_002185	NM_002185	NM_002185	NM_002185	NM_002185	ILMN_2342579	NM_002185
6932	TCF7	17.6566	9.04062e-06	0.00202447	6e-06	0.00130679	36.3832	1	1	0.999996	1	GI_42518079-S	NM_003202	NM_003202	NM_003202	NM_003202	NM_003202	ILMN_1676470	NM_213648
6925	TCF4	17.6739	9.17466e-06	0.00202447	1.5e-05	0.0024233	36.3767	0.999999	1	0.999987	1	GI_4507398-S	NM_003199	NM_003199	NM_003199	AK021980	AK021980	ILMN_1814194	NM_003199
6425	SFRP5	17.7356	9.66759e-06	0.00208245	5e-05	0.00603133	35.4838	0.983515	1	0.972385	1	GI_8400734-S	NM_003015	NM_003015	NM_003015	NM_003015	NM_003015	ILMN_1790026	NM_003015
2672	GFI1	36.3615	0.999998	1	0.999984	1	17.8579	1.07243e-05	0.00401792	3e-06	0.00208777	GI_4885266-S	NM_005263	NM_005263	NM_005263	NM_005263	NM_005263	ILMN_1690420	NM_005263
55020	FLJ20699	36.3901	1	1	0.999977	1	17.8988	1.11029e-05	0.00401792	7.6e-05	0.0153406	GI_8923627-S	NM_017931	NM_017931	NM_017931	NM_017931	NM_017931	ILMN_1692464	NM_017931
7294	TXK	17.9374	1.14721e-05	0.00241368	1.25e-05	0.00209421	36.3735	0.999999	1	0.99999	1	GI_4507742-S	NM_003328	NM_003328	NM_003328	NM_003328	NM_003328	ILMN_1741143	NM_003328
56895	AGPAT4	36.3915	1	1	1	1	17.9803	1.18965e-05	0.00413953	2.5e-06	0.00208777	GI_9910391-S	NM_020133	NM_020133	NM_020133	NM_020133	NM_020133	ILMN_1730504	NM_020133
3001	GZMA	36.2643	0.999965	1	0.998599	1	18.1347	1.35563e-05	0.00454237	0.000326	0.0400736	GI_6996012-S	NM_006144	NM_006144	NM_006144	NM_006144	NM_006144	ILMN_1779324	NM_006144
3820	KLRB1	18.3101	1.57224e-05	0.00323274	0.000363	0.022806	36.3887	1	1	0.999948	1	GI_4504878-S	NM_002258	NM_002258	NM_002258	NM_002258	NM_002258	ILMN_2079655	NM_002258
6894	TARBP1	18.3376	1.60912e-05	0.00323505	1.5e-06	0.00048466	36.3718	0.999999	1	1	1	GI_19743835-S	NM_005646	NM_005646	NM_005646	NM_005646	NM_005646	ILMN_1803036	NM_005646
79899	FLJ14213	36.368	0.999999	1	0.999988	1	18.4831	1.8191e-05	0.00575034	2.25e-05	0.0101779	GI_40254972-S	NM_024841	NM_024841	NM_024841	NM_024841	NM_024841	ILMN_1697491	NM_024841
6352	CCL5	35.7889	0.995496	1	0.978944	1	18.4987	1.84326e-05	0.00575034	0.0004205	0.0443408	GI_22538813-S	NM_002985	NM_002985	NM_002985	NM_002985	NM_002985	ILMN_1773352	NM_002985
1123	CHN1	36.3792	0.999999	1	1	1	18.5613	1.94296e-05	0.00585933	3e-06	0.00208777	GI_21361572-S	NM_001822	NM_001822	NM_001822	NM_001822	NM_001822	ILMN_1678493	NM_001025201
221914	GPC2	18.5824	1.9778e-05	0.00388981	4.5e-06	0.00101779	36.358	0.999998	1	0.999996	1	GI_22749458-S	NM_152742	NM_152742	NM_152742	NM_152742	NM_152742	ILMN_1651642	NM_152742
81567	TXNDC5	18.6232	2.047e-05	0.00394026	0.0008545	0.0407591	36.3628	0.999999	1	0.999743	1	GI_42794770-A	NM_030810	NM_030810	NM_030810	NM_030810	NM_030810	ILMN_1788108	NM_030810
55423	SIRPB2	18.6962	2.17659e-05	0.00410242	6.5e-06	0.00130679	36.3869	1	1	0.999999	1	GI_18426907-I	NM_018556	NM_018556	NM_018556	NM_018556	NM_018556	ILMN_2383058	NM_080816
203328	SUSD3	18.8493	2.4754e-05	0.0045704	5e-07	0.000323107	36.3805	0.999999	1	1	1	GI_37059752-S	NM_145006	NM_145006	NM_145006	NM_145006	NM_145006	ILMN_1785570	NM_145006
3543	IGLL1	18.9082	2.6008e-05	0.00470588	0.003047	0.0967235	35.6747	0.992147	1	0.967368	1	GI_23110977-I	NM_020070	NM_020070	NM_020070	NM_020070	NM_020070	ILMN_2393765	NM_020070
5551	PRF1	36.3557	0.999998	1	0.999772	1	18.9101	2.60504e-05	0.00760253	0.000668	0.0586737	GI_40254807-S	NM_005041	NM_005041	NM_005041	NM_005041	NM_005041	ILMN_1740633	NM_005041
1573	CYP2J2	18.9613	2.71926e-05	0.00482375	3.8e-05	0.00513113	36.1401	0.999731	1	0.999234	1	GI_18491007-S	NM_000775	NM_000775	NM_000775	NM_000775	NM_000775	ILMN_1758731	NM_000775
51314	TXNDC3	36.3707	0.999999	1	0.999995	1	18.973	2.74617e-05	0.00776395	1.8e-05	0.00857084	GI_31543835-S	NM_016616	NM_016616	NM_016616	NM_016616	NM_016616	ILMN_1691334	NM_016616
59	ACTA2	36.3613	0.999998	1	0.999803	1	19.0353	2.89332e-05	0.00793208	0.0008745	0.066484	GI_4501882-S	NM_001613	NM_001613	NM_001613	NM_001613	NM_001613	ILMN_1671703	NM_001613
284013	LOC284013	36.2621	0.999963	1	0.999724	1	19.2061	3.33807e-05	0.00888222	0.0001375	0.0225367	GI_32698963-S	NM_182566	NM_182566	NM_182566	NM_182566	NM_182566	ILMN_1735910	NM_182566
6146	RPL22	19.2178	3.37104e-05	0.00568079	1e-06	0.000376958	36.3774	0.999999	1	1	1	GI_17402905-S	NM_000983	NM_000983	NM_000983	NM_000983	NM_000983	ILMN_2079386	NM_000983
79656	FLJ11588	19.2217	3.38194e-05	0.00568079	6.5e-06	0.00130679	36.2076	0.999897	1	0.999862	1	GI_13375806-S	NM_024603	NM_024603	NM_024603	NM_024603	NM_024603	ILMN_1675024	NM_024603
26986	PABPC1	19.2248	3.39077e-05	0.00568079	0.0001805	0.0145802	36.1629	0.9998	1	0.997955	1	GI_4505574-S	NM_002568	NM_002568	NM_002568	NM_002568	NM_002568	ILMN_2136133	NM_002568
7057	THBS1	36.3009	0.999986	1	0.998829	1	19.3092	3.63858e-05	0.00916805	0.00291	0.137119	GI_40317625-S	NM_003246	NM_003246	NM_003246	NM_003246	NM_003246	ILMN_1686116	NM_003246
257101	MGC33414	36.3445	0.999997	1	0.998413	1	19.3123	3.64817e-05	0.00916805	0.016824	0.324928	GI_27734832-S	NM_173574	NM_173574	NM_173574	NM_173574	NM_173574	ILMN_1678238	NM_173574
9397	NMT2	19.3256	3.68902e-05	0.0060681	7e-06	0.00134742	36.3813	0.999999	1	1	1	GI_4758815-S	NM_004808	NM_004808	NM_004808	NM_004808	NM_004808	ILMN_1656378	NM_004808
4818	NKG7	36.229	0.999929	1	0.999852	1	19.3694	3.82637e-05	0.00935411	3.8e-05	0.0114595	GI_20127481-S	NM_005601	NM_005601	NM_005601	NM_005601	NM_005601	ILMN_1682993	NM_005601
10100	TSPAN-2	36.3383	0.999996	1	0.999981	1	19.4074	3.94966e-05	0.00935411	3.6e-05	0.0112308	GI_21264579-S	NM_005725	NM_005725	NM_005725	NM_005725	NM_005725	ILMN_1810093	NM_005725
165	AEBP1	19.4292	4.02216e-05	0.00649794	2.5e-06	0.000685378	36.3413	0.999996	1	1	1	GI_4755145-S	NM_001129	NM_001129	NM_001129	NM_001129	NM_001129	ILMN_1736178	NM_001129
50810	HDGFRP3	35.8352	0.996523	1	0.994638	1	19.4322	4.03239e-05	0.00935411	4.55e-05	0.012611	GI_21359902-S	NM_016073	NM_016073	NM_016073	NM_016073	NM_016073	ILMN_1784256	NM_016073
2040	STOM	36.3256	0.999993	1	0.999987	1	19.4759	4.18183e-05	0.00945825	1.75e-05	0.00857084	GI_38016906-A	NM_198194	NM_004099	NM_004099	NM_004099	NM_004099	ILMN_1696419	NM_004099
80063	ATF7IP2	19.622	4.72349e-05	0.00749709	2.5e-06	0.000685378	36.3429	0.999996	1	0.999997	1	GI_38569429-S	NM_024997	NM_024997	NM_024997	NM_024997	NM_024997	ILMN_1804445	NM_024997
4057	LTF	36.2696	0.999968	1	0.994992	1	19.6862	4.98295e-05	0.0109953	0.030469	0.431382	GI_4505042-S	NM_002343	NM_002343	NM_002343	NM_002343	NM_002343	ILMN_1677920	NM_002343
199675	LOC199675	36.3448	0.999997	1	0.999453	1	19.7779	5.37785e-05	0.0115841	0.002852	0.1358	GI_27885012-S	NM_174918	NM_174918	NM_174918	NM_174918	NM_174918	ILMN_1762713	NM_174918
6689	SPIB	19.7813	5.39315e-05	0.00832851	0.0001685	0.01411	36.3661	0.999999	1	0.999986	1	GI_4507176-S	NM_003121	NM_003121	NM_003121	NM_003121	NM_003121	ILMN_2143314	NM_003121
814	CAMK4	19.8033	5.49241e-05	0.00832851	4.65e-05	0.00586832	35.5749	0.98814	1	0.9816	1	GI_27477118-S	NM_001744	NM_001744	NM_001744	NM_001744	NM_001744	ILMN_2166582	NM_001744
6234	RPS28	19.8281	5.60674e-05	0.00832851	0.000232	0.0177139	36.2598	0.999961	1	0.999818	1	GI_15011938-S	NM_001031	NM_001031	NM_001031	NM_001031	NM_001031	ILMN_1651228	NM_001031
29993	PACSIN1	19.83	5.61555e-05	0.00832851	3e-05	0.00424078	36.2708	0.999969	1	0.999896	1	GI_24308228-S	NM_020804	NM_020804	NM_020804	NM_020804	NM_020804	ILMN_1751020	NM_020804
23127	C1orf17	36.3296	0.999994	1	0.999959	1	19.8532	5.72476e-05	0.0118628	0.0005155	0.0501476	GI_16506819-S	NM_015101	NM_015101	NM_015101	NM_015101	NM_015101	ILMN_1736742	NM_015101
60489	APOBEC3G	36.3528	0.999998	1	0.99999	1	19.8635	5.77406e-05	0.0118628	2.6e-05	0.0106625	GI_13399303-S	NM_021822	NM_021822	NM_021822	NM_021822	NM_021822	ILMN_1802106	NM_021822
5335	PLCG1	19.882	5.86362e-05	0.00846367	6.5e-06	0.00130679	36.3542	0.999998	1	0.999998	1	GI_33598945-A	NM_182811	NM_182811	NM_182811	NM_182811	NM_182811	ILMN_1740160	NM_182811
23022	KIAA0992	36.3297	0.999994	1	0.999978	1	19.8896	5.90059e-05	0.0118628	7.05e-05	0.0151485	GI_21361584-S	NM_016081	NM_016081	NM_016081	NM_016081	NM_016081	ILMN_1698732	NM_016081
91392	ZNF502	19.9044	5.97354e-05	0.00846367	0.000214	0.0165475	36.2336	0.999934	1	0.999788	1	GI_34222164-S	NM_033210	NM_033210	NM_033210	NM_033210	NM_033210	ILMN_1655167	NM_033210
81606	LBH	19.9072	5.98734e-05	0.00846367	4.75e-05	0.00586832	36.3757	0.999999	1	0.999995	1	GI_13569871-S	NM_030915	NM_030915	NM_030915	NM_030915	NM_030915	ILMN_2315979	NM_030915
5324	PLAG1	19.9653	6.28333e-05	0.00874542	3.5e-06	0.00081191	36.309	0.999989	1	0.999999	1	GI_4505854-S	NM_002655	NM_002655	NM_002655	NM_002655	NM_002655	ILMN_1696270	NM_002655
9254	CACNA2D2	36.3213	0.999992	1	0.999962	1	19.9942	6.4355e-05	0.0126569	5.35e-05	0.0133324	GI_5174402-S	NM_006030	NM_006030	NM_006030	NM_006030	NM_006030	ILMN_1711049	NM_006030
4054	LTBP3	20.0274	6.61517e-05	0.0090678	2.5e-05	0.00384497	36.3695	0.999999	1	0.999997	1	GI_18497287-S	NM_021070	NM_021070	NM_021070	NM_021070	NM_021070	ILMN_1805395	NM_021070
23484	LEPROTL1	20.0508	6.74472e-05	0.00910738	2.5e-06	0.000685378	36.3463	0.999997	1	1	1	GI_7662509-S	NM_015344	NM_015344	NM_015344	NM_015344	NM_015344	ILMN_1752591	NM_015344
158248	TTC16	36.3271	0.999994	1	0.999964	1	20.0689	6.84679e-05	0.0130151	6.2e-05	0.0143824	GI_21450644-S	NM_144965	NM_144965	NM_144965	NM_144965	NM_144965	ILMN_1737271	NM_144965
55509	SNFT	36.3369	0.999995	1	0.999977	1	20.0792	6.9053e-05	0.0130151	5.6e-05	0.0133324	GI_8924245-S	NM_018664	NM_018664	NM_018664	NM_018664	NM_018664	ILMN_1763207	NM_018664
26974	ZNF285	20.1291	7.19668e-05	0.00946341	2.9e-05	0.00416449	36.0227	0.999083	1	0.998314	1	GI_38566701-S	NM_152354	NM_152354	NM_152354	NM_152354	NM_152354	ILMN_2107933	NM_152354
2041	EPHA1	20.1326	7.21759e-05	0.00946341	7e-06	0.00134742	36.3702	0.999999	1	1	1	GI_32967308-S	NM_005232	NM_005232	NM_005232	NM_005232	NM_005232	ILMN_1664265	NM_005232
389	ARHC	36.3171	0.999991	1	0.999958	1	20.1403	7.26366e-05	0.0134111	4.3e-05	0.0125491	GI_34222243-S	NM_175744	NM_175744	NM_175744	NM_175744	NM_175744	ILMN_2313730	NM_175744
2149	F2R	35.5948	0.989027	1	0.971353	1	20.1987	7.62374e-05	0.0137944	0.0003625	0.0415131	GI_6031164-S	NM_001992	NM_001992	NM_001992	NM_001992	NM_001992	ILMN_1742866	NM_001992
116071	MGC20410	36.1109	0.999619	1	0.993459	1	20.2416	7.89882e-05	0.0140119	0.007369	0.215056	GI_45238853-S	NM_138456	NM_138456	NM_138456	NM_138456	NM_138456	ILMN_1690241	NM_138456
4222	MEOX1	35.4679	0.982608	1	0.969057	1	20.2896	8.21875e-05	0.0141278	0.000413	0.0443408	GI_21396477-I	NM_004527	NM_013999	NM_013999	NM_013999	NM_013999	ILMN_1657145	NM_001040002
9057	SLC7A6	20.3151	8.39324e-05	0.0108477	9e-06	0.00159653	36.1956	0.999875	1	0.999799	1	GI_4507052-S	NM_003983	NM_003983	NM_003983	NM_003983	NM_003983	ILMN_2324561	NM_001076785
2209	FCGR1A	36.3097	0.999989	1	0.998821	1	20.3201	8.42827e-05	0.0141278	0.004789	0.172952	GI_24431940-S	NM_000566	NM_000566	NM_000566	NM_000566	NM_000566	ILMN_2176063	NM_000566
8320	EOMES	36.1909	0.999866	1	0.998063	1	20.3416	8.57928e-05	0.0141278	0.000588	0.054282	GI_22538469-S	NM_005442	NM_005442	NM_005442	NM_005442	NM_005442	ILMN_1760509	NM_005442
5732	PTGER2	36.2006	0.999885	1	0.999904	1	20.343	8.58877e-05	0.0141278	1.15e-05	0.00650253	GI_31881629-S	NM_000956	NM_000956	NM_000956	NM_000956	NM_000956	ILMN_1703926	NM_000956
5729	PTGDR	36.3223	0.999992	1	0.999639	1	20.3668	8.7596e-05	0.0141514	0.0012835	0.086013	GI_38505191-S	NM_000953	NM_000953	NM_000953	NM_000953	NM_000953	ILMN_2062714	NM_000953
51513	ETV7	35.9677	0.998561	1	0.989991	1	20.393	8.95109e-05	0.0142071	0.008076	0.225505	GI_31542589-S	NM_016135	NM_016135	NM_016135	NM_016135	NM_016135	ILMN_1700671	NM_016135
56937	TMEPAI	20.4144	9.1104e-05	0.0116087	7.25e-05	0.00809762	35.3249	0.973041	1	0.961883	1	GI_40317614-A	NM_020182	NM_020182	NM_020182	NM_020182	NM_020182	ILMN_2309156	NM_199169
84525	HOP	36.3563	0.999998	1	0.999805	1	20.4635	9.48713e-05	0.0147983	0.0018705	0.107341	GI_21264586-A	NM_139211	NM_032495	NM_032495	NM_032495	NM_032495	ILMN_2316236	NM_139212
9536	PTGES	35.6553	0.991451	1	0.973668	1	20.5315	0.000100336	0.0153855	0.0073365	0.2148	GI_38505195-S	NM_004878	NM_004878	NM_004878	NM_004878	NM_004878	ILMN_1713829	NM_004878
23547	ILT7	20.5962	0.000105829	0.0132977	0.0003835	0.0236022	36.3524	0.999998	1	0.999952	1	GI_29171688-S	NM_012276	NM_012276	NM_012276	NM_012276	NM_012276	ILMN_1702385	NM_012276
90488	MGC17943	20.6249	0.000108358	0.0134036	1e-05	0.00173981	36.1022	0.99958	1	0.999627	1	GI_22748614-S	NM_152261	NM_152261	NM_152261	NM_152261	NM_152261	ILMN_1804611	NM_152261
5176	SERPINF1	20.6391	0.000109635	0.0134036	4.7e-05	0.00586832	36.1994	0.999883	1	0.999872	1	GI_39725933-S	NM_002615	NM_002615	NM_002615	NM_002615	NM_002615	ILMN_2141482	NM_002615
3824	KLRD1	35.8236	0.996281	1	0.976933	1	20.6886	0.000114187	0.0172175	0.005914	0.195948	GI_7669497-I	NM_002262	NM_007334	NM_007334	NM_007334	NM_007334	ILMN_1797988	NM_002262
7107	TM7SF1	36.0394	0.999211	1	0.998563	1	20.7506	0.000120157	0.0178206	3.3e-05	0.0106625	GI_4507544-S	NM_003272	NM_003272	NM_003272	NM_003272	NM_003272	ILMN_2121816	NM_003272
79156	PLEKHF1	36.3177	0.999991	1	0.999828	1	20.7963	0.000124753	0.0181306	0.0004035	0.0443408	GI_31543411-S	NM_024310	NM_024310	NM_024310	NM_024310	NM_024310	ILMN_1708041	NM_024310
9334	B4GALT5	36.2841	0.999978	1	0.999724	1	20.8108	0.000126255	0.0181306	0.0002065	0.0311367	GI_13929470-S	NM_004776	NM_004776	NM_004776	NM_004776	NM_004776	ILMN_1685824	NM_004776
26960	NBEA	20.827	0.000127946	0.0154336	0.0001	0.00994175	36.1804	0.999843	1	0.999734	1	GI_21536251-S	NM_015678	NM_015678	NM_015678	NM_015678	NM_015678	ILMN_1705346	NM_015678
51754	NGX6	20.9293	0.000139138	0.0165629	6.05e-05	0.00710835	36.2855	0.999978	1	0.999975	1	GI_27552763-S	NM_016446	NM_016446	NM_016446	NM_016446	NM_016446	ILMN_2318459	NM_001042590
5911	RAP2A	36.237	0.999938	1	0.999689	1	20.9368	0.000140001	0.0197904	0.0001135	0.020134	GI_31377551-S	NM_021033	NM_021033	NM_021033	NM_021033	NM_021033	ILMN_1677404	NM_021033
113246	GRCC10	20.981	0.000145164	0.0170559	0.000102	0.0100304	36.3155	0.999991	1	0.99997	1	GI_34147536-S	NM_138425	NM_138425	NM_138425	NM_138425	NM_138425	ILMN_1812191	NM_138425
9935	MAFB	36.3433	0.999996	1	0.999959	1	21.0129	0.000149002	0.0204652	0.000288	0.0383832	GI_31652256-S	NM_005461	NM_005461	NM_005461	NM_005461	NM_005461	ILMN_1764709	NM_005461
4684	NCAM1	36.1691	0.999816	1	0.996365	1	21.0153	0.000149298	0.0204652	0.0033515	0.148944	GI_41281936-I	NM_181351	AK054570	AK054570	AK054570	AK054570	ILMN_1676289	NM_000615
91523	MGC16044	21.0208	0.000149966	0.0173941	0.0001425	0.0123211	36.3492	0.999997	1	0.999991	1	GI_19923900-S	NM_138371	NM_138371	NM_138371	NM_138371	NM_138371	ILMN_1712431	NM_138371
719	C3AR1	36.2792	0.999975	1	0.999626	1	21.0539	0.000154092	0.020807	0.000855	0.0664724	GI_21314629-S	NM_004054	NM_004054	NM_004054	NM_004054	NM_004054	ILMN_1787529	NM_004054
253782	LOC253782	21.0679	0.000155862	0.0177293	2.55e-05	0.00384497	36.3083	0.999988	1	0.999991	1	GI_45007001-S	NM_203463	AL080192	AL080192	AL080192	AL080192	ILMN_1767662	NM_203463
10360	NPM3	21.075	0.000156775	0.0177293	6.5e-05	0.00744373	36.1063	0.999599	1	0.999123	1	GI_6857817-S	NM_006993	NM_006993	NM_006993	NM_006993	NM_006993	ILMN_2110252	NM_006993
631	BFSP1	36.0884	0.999513	1	0.998612	1	21.0917	0.00015893	0.0211447	0.000312	0.0400736	GI_13518027-S	NM_001195	NM_001195	NM_001195	NM_001195	NM_001195	ILMN_1712608	NM_001195
605	BCL7A	21.1535	0.000167163	0.0186559	0.0001095	0.0104279	36.2574	0.999959	1	0.999885	1	GI_21536441-S	NM_020993	NM_020993	NM_020993	NM_020993	NM_020993	ILMN_1706886	NM_001024808
114884	OSBPL10	21.1675	0.000169093	0.0186559	0.001115	0.0478076	36.2163	0.999911	1	0.998882	1	GI_23111057-S	NM_017784	NM_017784	NM_017784	NM_017784	NM_017784	ILMN_1669497	NM_017784
50649	ARHGEF4	21.1965	0.000173139	0.0186632	0.000347	0.0222646	36.3267	0.999993	1	0.999959	1	GI_15011978-A	NM_015320	NM_032995	NM_032995	NM_015320	NM_015320	ILMN_2342282	NM_032995
22837	COBLL1	21.1975	0.000173285	0.0186632	0.0002735	0.0196377	36.2459	0.999948	1	0.999592	1	GI_41281541-S	NM_014900	NM_014900	NM_014900	NM_014900	NM_014900	ILMN_1761260	NM_014900
3688	ITGB1	35.9418	0.998256	1	0.992731	1	21.2074	0.000174697	0.0229056	0.0004215	0.0443408	GI_19743812-I	NM_002211	NM_033667	NM_033667	NM_033668	NM_033668	ILMN_2383934	NM_033669
1823	DSC1	21.2126	0.00017544	0.018673	0.001412	0.0560676	36.2849	0.999978	1	0.999719	1	GI_13435360-A	NM_024421	NM_024421	NM_024421	NM_004948	NM_004948	ILMN_2402640	NM_004948
4353	MPO	35.2002	0.962567	1	0.929877	1	21.2357	0.00017877	0.0229591	0.009827	0.248337	GI_4557758-S	NM_000250	NM_000250	NM_000250	NM_000250	NM_000250	ILMN_1705183	NM_000250
221188	GPR114	36.2801	0.999975	1	0.999845	1	21.2582	0.000182093	0.0229591	0.000185	0.0293631	GI_24475870-S	NM_153837	NM_153837	NM_153837	NM_153837	NM_153837	ILMN_1666902	NM_153837
5521	PPP2R2B	35.5667	0.987763	1	0.96816	1	21.2791	0.000185224	0.0229591	0.0013585	0.0881759	GI_32307114-I	NM_181675	NM_181676	NM_181676	NM_181676	NM_181676	ILMN_1660732	NM_181676
8553	BHLHB2	36.3443	0.999997	1	0.999995	1	21.2793	0.000185256	0.0229591	5.5e-05	0.0133324	GI_4503298-S	NM_003670	NM_003670	NM_003670	NM_003670	NM_003670	ILMN_1768534	NM_003670
10606	PAICS	21.3052	0.000189214	0.0197625	1e-06	0.000376958	36.2539	0.999956	1	0.999999	1	GI_17388802-S	NM_006452	NM_006452	NM_006452	NM_006452	NM_006452	ILMN_2392546	NM_006452
9987	HNRPDL	21.3106	0.000190045	0.0197625	3.35e-05	0.00466268	36.2838	0.999977	1	0.999978	1	GI_14110406-A	NM_031372	NM_031372	NM_031372	NM_031372	NM_031372	ILMN_1730572	NM_031372
864	RUNX3	36.2425	0.999945	1	0.999698	1	21.312	0.000190252	0.0232596	0.0001995	0.0305911	GI_4757917-S	NM_004350	NM_004350	NM_004350	NM_004350	NM_004350	ILMN_1787461	NM_004350
1969	EPHA2	21.3269	0.000192583	0.0197988	0.000971	0.0441439	35.6681	0.991915	1	0.9855	1	GI_32967310-S	NM_004431	NM_004431	NM_004431	NM_004431	NM_004431	ILMN_1699354	NM_004431
712	C1QA	35.5778	0.988274	1	0.973162	1	21.3324	0.000193456	0.023336	0.0026985	0.131254	GI_7705752-S	NM_015991	NM_015991	NM_015991	NM_015991	NM_015991	ILMN_1737918	NM_015991
3111	HLA-DOA	21.385	0.000201926	0.0203705	0.001261	0.0518557	36.2323	0.999933	1	0.999067	1	GI_34419636-S	NM_002119	AJ420585	AJ420585	AJ420585	AJ420585	ILMN_1659075	NM_002119
27345	KCNMB4	21.3894	0.000202646	0.0203705	0.000133	0.0119134	36.1294	0.999693	1	0.99958	1	GI_26051274-S	NM_014505	NM_014505	NM_014505	NM_014505	NM_014505	ILMN_1727466	NM_014505
51673	CGI-38	36.2278	0.999927	1	0.999464	1	21.3952	0.000203608	0.0242374	0.000899	0.0677771	GI_7706275-A	NM_015964	NM_016140	NM_016140	NM_016140	NM_016140	ILMN_1797744	NM_015964
81544	PP1665	36.1936	0.999871	1	0.999908	1	21.4157	0.000207028	0.0243244	3.25e-05	0.0106625	GI_34147050-S	NM_030792	NM_030792	NM_030792	NM_030792	NM_030792	ILMN_1701643	NM_030792
7915	ALDH5A1	21.4443	0.000211916	0.0208351	8.75e-05	0.00925739	35.2391	0.966051	1	0.952569	1	GI_25777719-A	NM_001080	NM_001080	NM_001080	NM_001080	NM_001080	ILMN_2372398	NM_001080
4118	MAL	21.4489	0.000212705	0.0208351	0.0027765	0.0903561	36.3013	0.999986	1	0.999474	1	GI_12408664-A	NM_022440	NM_002371	NM_002371	NM_002371	NM_002371	ILMN_2327860	NM_022440
28969	BZW2	21.4574	0.000214177	0.0208351	3.5e-06	0.00081191	36.312	0.99999	1	1	1	GI_7661743-S	NM_014038	NM_014038	NM_014038	NM_014038	NM_014038	ILMN_1676548	NM_014038
115361	GBP4	36.3299	0.999994	1	0.999627	1	21.4592	0.000214496	0.0246522	0.0036305	0.152459	GI_31377633-S	NM_052941	NM_052941	NM_052941	NM_052941	NM_052941	ILMN_1771385	NM_052941
671	BPI	35.1468	0.957459	1	0.919227	1	21.4636	0.000215268	0.0246522	0.0373515	0.476439	GI_4502446-S	NM_001725	NM_001725	NM_001725	NM_001725	NM_001725	ILMN_1766736	NM_001725
321	APBA2	21.6036	0.000241222	0.0232164	0.0001095	0.0104279	36.2299	0.99993	1	0.999937	1	GI_22035549-S	NM_005503	NM_005503	NM_005503	NM_005503	NM_005503	ILMN_1723626	NM_005503
80310	PDGFD	36.3022	0.999986	1	0.999947	1	21.6206	0.000244573	0.0276582	0.0002695	0.0380963	GI_15451920-A	NM_033135	NM_025208	NM_025208	NM_025208	NM_025208	ILMN_1803094	NM_033135
10219	KLRG1	36.2971	0.999984	1	0.998972	1	21.6767	0.00025596	0.0285885	0.008321	0.23092	GI_21361293-S	NM_005810	NM_005810	NM_005810	NM_005810	NM_005810	ILMN_1658399	NM_005810
1240	CMKLR1	36.2703	0.999969	1	0.999961	1	21.7146	0.000263957	0.0289691	0.000237	0.0345829	GI_4758013-S	NM_004072	NM_004072	NM_004072	NM_004072	NM_004072	ILMN_1673030	NM_004072
51348	KLRF1	36.3158	0.999991	1	0.998992	1	21.7231	0.000265771	0.0289691	0.0107255	0.260843	GI_7705573-S	NM_016523	NM_016523	NM_016523	NM_016523	NM_016523	ILMN_2055781	NM_016523
4232	MEST	21.7339	0.000268125	0.025534	0.000143	0.0123211	34.934	0.933448	1	0.925784	1	GI_29294636-A	NM_177525	NM_177524	NM_177524	NM_002402	NM_002402	ILMN_1742307	NM_177525
5450	POU2AF1	21.7959	0.000281941	0.02657	0.001787	0.0662277	36.2571	0.999959	1	0.999339	1	GI_5453933-S	NM_006235	NM_006235	NM_006235	NM_006235	NM_006235	ILMN_1811049	NM_006235
10144	FAM13A1	36.3206	0.999992	1	0.999974	1	21.839	0.000291943	0.030874	0.0003455	0.0400736	GI_7662375-S	NM_014883	NM_014883	NM_014883	NM_014883	NM_014883	ILMN_1752510	NM_001015045
4481	MSR1	33.6936	0.703578	1	0.769536	1	21.8421	0.000292667	0.030874	0.0115145	0.269875	GI_20357509-A	NM_002445	NM_138715	NM_138715	NM_138715	NM_138715	ILMN_1743301	NM_002445
3956	LGALS1	36.2685	0.999968	1	0.999962	1	21.8455	0.000293485	0.030874	7.2e-05	0.0151485	GI_6006015-S	NM_002305	NM_002305	NM_002305	NM_002305	NM_002305	ILMN_1723978	NM_002305
53335	BCL11A	21.8938	0.000305174	0.0284223	0.0003695	0.0230542	36.315	0.99999	1	0.999942	1	GI_20336304-I	NM_022893	NM_022893	NM_022893	NM_022893	NM_022893	ILMN_1752899	NM_022893
11145	HRASLS3	36.3094	0.999989	1	0.999663	1	21.8959	0.000305691	0.0317453	0.0025595	0.130089	GI_5901975-S	NM_007069	NM_007069	NM_007069	NM_007069	NM_007069	ILMN_1667711	NM_007069
5627	PROS1	36.3168	0.999991	1	0.999504	1	21.9083	0.000308786	0.0317453	0.006117	0.196852	GI_4506116-S	NM_000313	NM_000313	NM_000313	NM_000313	NM_000313	ILMN_1671928	NM_000313
57134	MAN1C1	21.9136	0.00031011	0.0284223	0.000394	0.0238757	36.1331	0.999706	1	0.998742	1	GI_9966902-S	NM_020379	NM_020379	NM_020379	AL049274	AL049274	ILMN_1713807	NM_020379
26249	KLHL3	21.9274	0.000313584	0.0284223	0.000152	0.0128518	36.2829	0.999977	1	0.999942	1	GI_8393671-S	NM_017415	NM_017415	NM_017415	NM_017415	NM_017415	ILMN_1770641	NM_017415
333926	MGC19531	21.9297	0.000314163	0.0284223	0.000374	0.0231752	35.8709	0.997194	1	0.995314	1	GI_39930532-S	NM_005167	NM_005167	NM_005167	NM_005167	NM_005167	ILMN_1799150	NM_005167
140947	DCNP1	21.9529	0.000320121	0.0284776	0.0001355	0.0120183	36.309	0.999989	1	0.999993	1	GI_18677769-S	NM_130848	NM_130848	NM_130848	NM_130848	NM_130848	ILMN_1701911	NM_130848
27244	SESN1	21.9566	0.000321069	0.0284776	0.0008035	0.0401617	36.2859	0.999979	1	0.999766	1	GI_7657436-S	NM_014454	NM_014454	NM_014454	NM_014454	NM_014454	ILMN_1800626	NM_014454
3993	LLGL2	36.1681	0.999813	1	0.999852	1	21.9793	0.000327007	0.0332408	2.7e-05	0.0106625	GI_4758679-S	NM_004524	NM_004524	NM_004524	NM_004524	NM_004524	ILMN_2413615	NM_001015002
3821	KLRC1	22.0139	0.00033627	0.0291923	0.016219	0.261557	35.837	0.996558	1	0.98558	1	GI_7262382-I	NM_002259	NM_002259	NM_002259	NM_002259	NM_002259	ILMN_1752647	NM_213657
79888	FLJ12443	36.234	0.999935	1	0.99998	1	22.019	0.000337659	0.0339422	3.15e-05	0.0106625	GI_33946290-S	NM_024830	NM_024830	NM_024830	NM_024830	NM_024830	ILMN_1702171	NM_024830
51611	CGI-30	22.0217	0.00033839	0.0291923	4.8e-05	0.00586832	35.998	0.998869	1	0.998133	1	GI_7706271-S	NM_015958	NM_015958	NM_015958	NM_015958	NM_015958	ILMN_1770048	NM_001077394
84033	OBSCN	22.0232	0.000338807	0.0291923	8.65e-05	0.00925739	36.0012	0.998899	1	0.998914	1	GI_40255313-S	NM_052843	AJ002535	AJ002535	AB046859	AB046859	ILMN_1749667	NM_052843
1824	DSC2	36.3081	0.999988	1	0.999057	1	22.0429	0.000344239	0.0342235	0.0114065	0.268736	GI_40806177-A	NM_024422	NM_004949	NM_004949	NM_004949	NM_004949	ILMN_1663119	NM_004949
4058	LTK	22.0431	0.000344294	0.0293852	0.000151	0.0128518	35.9973	0.998863	1	0.998126	1	GI_42544152-S	NM_002344	NM_002344	NM_002344	NM_002344	NM_002344	ILMN_1799871	NM_002344
57555	NLGN2	22.0674	0.0003511	0.029686	0.000273	0.0196377	36.1896	0.999863	1	0.999801	1	GI_31317254-S	NM_020795	NM_020795	NM_020795	NM_020795	NM_020795	ILMN_1764158	NM_020795
201633	FLJ39873	35.8844	0.997423	1	0.994437	1	22.0769	0.000353824	0.0347939	0.0003245	0.0400736	GI_31341110-S	NM_173799	NM_173799	NM_173799	NM_173799	NM_173799	ILMN_2125017	NM_173799
3326	HSPCB	22.0902	0.000357628	0.029958	1.05e-05	0.00179233	36.3097	0.999989	1	1	1	GI_20149593-S	NM_007355	NM_007355	NM_007355	NM_007355	NM_007355	ILMN_1673711	NM_007355
8714	ABCC3	36.3222	0.999992	1	0.999759	1	22.1004	0.000360591	0.034842	0.0026	0.130986	GI_9955969-A	NM_003786	NM_003786	NM_003786	NM_003786	NM_003786	ILMN_1677814	NM_003786
1511	CTSG	36.2272	0.999926	1	0.998222	1	22.1053	0.000362015	0.034842	0.0080225	0.225505	GI_23110953-S	NM_001911	NM_001911	NM_001911	NM_001911	NM_001911	ILMN_1680424	NM_001911
91782	MGC29816	22.1093	0.000363181	0.0301289	3.5e-05	0.00479765	36.2129	0.999906	1	0.99992	1	GI_22748640-S	NM_152272	NM_152272	NM_152272	NM_152272	NM_152272	ILMN_1795933	NM_152272
55536	RAM2	22.1301	0.000369315	0.0301289	0.000346	0.0222646	35.4721	0.982851	1	0.971908	1	GI_31542536-S	NM_018719	NM_018719	NM_018719	NM_018719	NM_018719	ILMN_2230683	NM_018719
201161	p30	22.1313	0.00036966	0.0301289	6.9e-05	0.00780303	35.8805	0.997359	1	0.997019	1	GI_32171195-S	NM_181716	NM_181716	NM_181716	NM_181716	NM_181716	ILMN_1729142	NM_181716
221002	RASGEF1A	35.8313	0.996443	1	0.997158	1	22.1537	0.00037642	0.03552	4.6e-05	0.012611	GI_21687176-S	NM_145313	NM_145313	NM_145313	NM_145313	NM_145313	ILMN_1761990	NM_145313
8676	STX11	36.2547	0.999957	1	0.999499	1	22.1554	0.000376911	0.03552	0.0007905	0.0632889	GI_33667037-S	NM_003764	NM_003764	NM_003764	NM_003764	NM_003764	ILMN_1720771	NM_003764
51735	RAPGEF6	22.1835	0.000385548	0.0311433	1.45e-05	0.00238512	36.3171	0.999991	1	1	1	GI_7706512-S	NM_016340	NM_016340	NM_016340	NM_016340	NM_016340	ILMN_1725992	NM_016340
3490	IGFBP7	36.2474	0.99995	1	0.999604	1	22.26	0.000410027	0.0382424	0.0008565	0.0664724	GI_4504618-S	NM_001553	NM_001553	NM_001553	NM_001553	NM_001553	ILMN_2062468	NM_001553
9839	ZFHX1B	36.1969	0.999878	1	0.999247	1	22.2801	0.000416725	0.0384705	0.0007425	0.0627794	GI_37693523-S	NM_014795	AF161345	AF161345	AF161345	AF161345	ILMN_1688698	NM_014795
4744	NEFH	22.2975	0.000422576	0.0337081	0.000177	0.0144263	36.137	0.99972	1	0.999657	1	GI_32483415-S	NM_021076	NM_021076	NM_021076	NM_021076	NM_021076	ILMN_1705153	NM_021076
622	BDH	22.3039	0.000424751	0.0337081	0.0001945	0.0154354	36.299	0.999985	1	0.999968	1	GI_44680134-A	NM_004051	NM_004051	NM_004051	NM_004051	NM_004051	ILMN_1683471	NM_203314
27075	TM4SF13	22.3307	0.000434001	0.0341426	0.001689	0.0636682	35.7899	0.99552	1	0.986762	1	GI_21264573-S	NM_014399	NM_014399	NM_014399	NM_014399	NM_014399	ILMN_1669881	NM_014399
114879	OSBPL5	36.0085	0.998964	1	0.997944	1	22.3471	0.000439769	0.0401878	0.0002885	0.0383832	GI_22035608-A	NM_145638	NM_020896	NM_020896	NM_020896	NM_020896	ILMN_1802151	NM_020896
4234	METTL1	22.3477	0.000439971	0.034314	9.55e-05	0.00981805	36.1891	0.999862	1	0.99999	1	GI_13186319-A	NM_023033	NM_005371	NM_005371	NM_005371	NM_005371	ILMN_1815190	NM_005371
4646	MYO6	35.9406	0.998241	1	0.997829	1	22.362	0.000445046	0.0402633	0.0002155	0.0319611	GI_4826845-S	NM_004999	NM_004999	NM_004999	NM_004999	NM_004999	ILMN_1727080	NM_004999
41	ACCN2	22.3657	0.000446384	0.0345165	0.0002975	0.02039	36.1057	0.999596	1	0.999668	1	GI_21536348-A	NM_001095	NM_001095	NM_001095	NM_001095	NM_001095	ILMN_1769694	NM_001095
55679	LIMS2	22.3868	0.000454013	0.0348089	0.0001385	0.0121651	35.7925	0.995582	1	0.995697	1	GI_40804747-S	NM_017980	NM_017980	NM_017980	NM_017980	NM_017980	ILMN_1760493	NM_017980
5796	PTPRK	22.4526	0.000478591	0.036385	0.000325	0.0216197	35.8826	0.997394	1	0.996393	1	GI_18860901-S	NM_002844	NM_002844	NM_002844	NM_002844	NM_002844	ILMN_1810962	NM_002844
26289	AK5	22.4817	0.000489912	0.0369353	0.0001315	0.0118968	36.1084	0.999608	1	0.999568	1	GI_28144896-A	NM_174858	NM_012093	NM_012093	NM_012093	NM_012093	ILMN_2387712	NM_012093
79026	MGC5395	36.2871	0.999979	1	0.999853	1	22.5054	0.000499301	0.0447245	0.0009565	0.0709299	GI_13129033-S	NM_024060	M80899	M80899	M80899	M80899	ILMN_1714567	NM_001620
973	CD79A	22.509	0.000500738	0.0373752	0.0137775	0.238783	36.3024	0.999986	1	0.99926	1	GI_11038671-A	NM_021601	NM_021601	NM_021601	NM_021601	NM_021601	ILMN_1734878	NM_021601
976	CD97	36.2161	0.999911	1	0.999885	1	22.5235	0.000506566	0.04475	0.0001395	0.0225367	GI_17978488-A	NM_001784	NM_078481	NM_078481	NM_078481	NM_078481	ILMN_2413508	NM_001784
7453	WARS	36.2958	0.999983	1	0.999754	1	22.5306	0.000509478	0.04475	0.002027	0.113199	GI_7710155-S	NM_004184	NM_004184	NM_004184	NM_004184	NM_004184	ILMN_2337655	NM_004184
1937	EEF1G	22.5327	0.000510328	0.0373752	0.0008495	0.0407591	36.2673	0.999967	1	0.999948	1	GI_25453475-S	NM_001404	NM_001404	NM_001404	NM_001404	NM_001404	ILMN_2262288	NM_001404
79896	FLJ22002	22.5469	0.000516176	0.0373752	6.4e-05	0.00742318	35.8738	0.997245	1	0.997154	1	GI_34222383-S	NM_024838	NM_024838	NM_024838	NM_024838	NM_024838	ILMN_1782688	NM_024838
152137	C3orf6	22.5481	0.00051666	0.0373752	0.0003105	0.0209086	36.2663	0.999966	1	0.999921	1	GI_33186926-A	NM_174908	NM_174908	NM_174908	NM_174908	NM_174908	ILMN_2302118	NM_174908
51361	HOOK1	22.5502	0.000517526	0.0373752	0.0002545	0.0188726	36.2126	0.999905	1	0.999799	1	GI_34147678-S	NM_015888	NM_015888	NM_015888	NM_015888	NM_015888	ILMN_1741406	NM_015888
26034	PIP3-E	22.5574	0.000520535	0.0373752	2.7e-05	0.00393982	36.1358	0.999716	1	0.999921	1	GI_40354211-S	NM_015553	AB007863	AB007863	AB007863	AB007863	ILMN_1796497	NM_015553
3486	IGFBP3	34.9881	0.940105	1	0.948435	1	22.589	0.000533851	0.0464399	5.35e-05	0.0133324	GI_19923110-S	NM_000598	NM_000598	NM_000598	NM_000598	NM_000598	ILMN_1746085	NM_000598
10538	BATF	36.2592	0.999961	1	0.999974	1	22.6347	0.000553697	0.0473634	0.0001085	0.019632	GI_18375640-S	NM_006399	NM_006399	NM_006399	NM_006399	NM_006399	ILMN_1668822	NM_006399
356	TNFSF6	36.0466	0.999262	1	0.995638	1	22.6375	0.000554937	0.0473634	0.0044125	0.168438	GI_4557328-S	NM_000639	NM_000639	NM_000639	NM_000639	NM_000639	ILMN_1781824	NM_000639
3399	ID3	22.6406	0.000556314	0.0395231	0.0041735	0.119486	36.2668	0.999966	1	0.999329	1	GI_32171181-S	NM_002167	NM_002167	NM_002167	NM_002167	NM_002167	ILMN_1732296	NM_002167
27086	FOXP1	22.647	0.000559186	0.0395231	8.5e-05	0.00925739	36.292	0.999982	1	0.99999	1	GI_19923670-S	NM_032682	NM_032682	NM_032682	NM_032682	NM_032682	ILMN_1768248	NM_032682
3659	IRF1	36.2473	0.99995	1	0.999823	1	22.6603	0.000565161	0.0477852	0.0005725	0.0539521	GI_4504720-S	NM_002198	NM_002198	NM_002198	NM_002198	NM_002198	ILMN_1708375	NM_002198
64127	CARD15	36.1803	0.999843	1	0.997009	1	22.6751	0.000571889	0.0479063	0.0083995	0.231678	GI_11545911-S	NM_022162	NM_022162	NM_022162	NM_022162	NM_022162	ILMN_1762594	NM_022162
90594	ZNF439	22.6795	0.00057389	0.0402479	5.6e-05	0.00666621	36.2405	0.999942	1	0.99998	1	GI_22748624-S	NM_152262	NM_152262	NM_152262	NM_152262	NM_152262	ILMN_1792972	NM_152262
5037	PBP	22.7178	0.000591718	0.041179	0.0004735	0.0271124	36.0568	0.99933	1	0.998221	1	GI_38016928-S	NM_002567	NM_002567	NM_002567	NM_002567	NM_002567	ILMN_1688089	NM_002567
4092	MADH7	36.2685	0.999968	1	0.999985	1	22.759	0.0006115	0.0507545	7.75e-05	0.0153406	GI_5174516-S	NM_005904	NM_005904	NM_005904	NM_005904	NM_005904	ILMN_2203891	NM_005904
2113	ETS1	22.7831	0.000623336	0.0430483	0.012267	0.225111	36.118	0.999648	1	0.996863	1	GI_41393580-S	NM_005238	NM_005238	NM_005238	NM_005238	NM_005238	ILMN_2122103	NM_005238
6037	RNASE3	36.0768	0.99945	1	0.988426	1	22.8014	0.000632539	0.0520234	0.047068	0.524464	GI_45243506-S	NM_002935	NM_002935	NM_002935	NM_002935	NM_002935	ILMN_2113126	NM_002935
124222	FLJ30002	36.2639	0.999964	1	0.999985	1	22.8146	0.000639202	0.0520978	8.35e-05	0.0160729	GI_31542755-S	NM_152341	NM_152341	NM_152341	NM_152341	NM_152341	ILMN_1660793	NM_152341
26270	FBXO6	36.2852	0.999978	1	0.99984	1	22.8308	0.000647529	0.0523053	0.001019	0.0737511	GI_15812191-S	NM_018438	NM_018438	NM_018438	NM_018438	NM_018438	ILMN_1701455	NM_018438
4938	OAS1	35.9479	0.998332	1	0.976783	1	22.8519	0.00065851	0.0527216	0.0909615	0.696806	GI_8051620-I	NM_016816	NM_002534	NM_002534	NM_002534	NM_002534	ILMN_1658247	NM_002534
3693	ITGB5	36.2461	0.999948	1	0.999021	1	22.8821	0.000674508	0.0533391	0.0045515	0.170373	GI_34147573-S	NM_002213	NM_002213	NM_002213	NM_002213	NM_002213	ILMN_1668374	NM_002213
10161	P2RY5	36.215	0.999909	1	0.999466	1	22.8886	0.000678014	0.0533391	0.0009295	0.0694974	GI_38327549-S	NM_005767	NM_005767	NM_005767	NM_005767	NM_005767	ILMN_1786429	NM_005767
10172	ZNF256	22.8886	0.000678026	0.0464705	9.85e-05	0.00990143	36.2205	0.999917	1	0.999968	1	GI_37574602-S	NM_005773	NM_005773	NM_005773	NM_005773	NM_005773	ILMN_1757408	NM_005773
931	MS4A1	22.913	0.000691334	0.0470263	0.0037915	0.112465	36.2026	0.999888	1	0.999185	1	GI_23110986-A	NM_021950	NM_152866	NM_152866	NM_152866	NM_152866	ILMN_2401714	NM_021950
56652	PEO1	22.9279	0.000699549	0.04723	4.3e-05	0.00563798	36.2321	0.999933	1	0.999993	1	GI_39725941-S	NM_021830	NM_021830	NM_021830	NM_021830	NM_021830	ILMN_1701243	NM_021830
708	C1QBP	22.938	0.000705215	0.0472598	4.3e-05	0.00563798	36.2818	0.999976	1	0.999998	1	GI_28872801-S	NM_001212	NM_001212	NM_001212	NM_001212	NM_001212	ILMN_1668996	NM_001212
6785	ELOVL4	22.9516	0.000712873	0.0474218	0.0008195	0.0407363	36.1523	0.999769	1	0.9995	1	GI_21362099-S	NM_022726	NM_022726	NM_022726	NM_022726	NM_022726	ILMN_1737965	NM_022726
56112	PCDHGA3	35.9378	0.998205	1	0.996551	1	22.9566	0.000715709	0.0558191	0.0018805	0.107341	GI_14196464-I	NM_032011	NM_018916	NM_018916	NM_018916	NM_018916	ILMN_1654228	NM_032011
6137	RPL13	22.9667	0.000721495	0.047645	0.0005015	0.0278348	36.0008	0.998895	1	0.998207	1	GI_15431294-I	NM_033251	NM_000977	NM_000977	NM_000977	NM_000977	ILMN_2413278	NM_033251
57711	ZNF529	22.9861	0.00073266	0.0478356	0.00012	0.011078	36.2774	0.999974	1	0.999989	1	GI_24308254-S	NM_020951	NM_020951	NM_020951	NM_020951	NM_020951	ILMN_1660193	NM_020951
10418	SPON1	22.99	0.000734956	0.0478356	0.0004155	0.0247304	36.0291	0.999134	1	0.999386	1	GI_24307904-S	NM_006108	NM_006108	NM_006108	NM_006108	NM_006108	ILMN_1791890	NM_006108
26509	FER1L3	36.243	0.999945	1	0.999519	1	23.0182	0.000751576	0.0570887	0.0019235	0.108762	GI_19718758-A	NM_133337	NM_013451	NM_013451	NM_013451	NM_013451	ILMN_1810289	NM_133337
118932	MGC22805	35.9638	0.998519	1	0.988266	1	23.0271	0.00075692	0.0570887	0.012338	0.275956	GI_21389370-S	NM_144590	NM_144590	NM_144590	NM_144590	NM_144590	ILMN_2132599	NM_144590
8321	FZD1	36.1118	0.999622	1	0.999196	1	23.0282	0.000757574	0.0570887	0.0006965	0.0603564	GI_4503824-S	NM_003505	NM_003505	NM_003505	NM_003505	NM_003505	ILMN_2222065	NM_003505
23710	GABARAPL1	36.1831	0.999849	1	0.999643	1	23.0367	0.000762693	0.0570887	0.0003375	0.0400736	GI_13899218-S	NM_031412	NM_031412	NM_031412	NM_031412	NM_031412	ILMN_2151281	NM_031412
257019	FRMD3	36.2415	0.999943	1	0.999521	1	23.0439	0.000767112	0.0570887	0.002163	0.117178	GI_34222248-S	NM_174938	NM_174938	NM_174938	NM_174938	NM_174938	ILMN_1698725	NM_174938
3812	KIR3DL2	36.28	0.999975	1	0.99925	1	23.0484	0.000769849	0.0570887	0.0086375	0.234396	GI_5803051-S	NM_006737	NM_006737	NM_006737	NM_006737	NM_006737	ILMN_2190842	NM_006737
26751	SH3YL1	23.0859	0.000793095	0.051251	0.003183	0.0995325	36.1993	0.999882	1	0.999081	1	GI_7661669-S	NM_015677	NM_015677	NM_015677	NM_015677	NM_015677	ILMN_1712231	NM_015677
79180	EFHD2	36.1215	0.999662	1	0.999879	1	23.1014	0.000802924	0.058813	6.45e-05	0.0145883	GI_42734435-S	NM_024329	NM_024329	NM_024329	NM_024329	NM_024329	ILMN_1761463	NM_024329
1847	DUSP5	36.2697	0.999969	1	0.999827	1	23.1246	0.000817822	0.058813	0.0011855	0.0819754	GI_12707565-S	NM_004419	NM_004419	NM_004419	NM_004419	NM_004419	ILMN_1656501	NM_004419
6281	S100A10	36.1801	0.999843	1	0.999729	1	23.1335	0.000823586	0.058813	0.0002555	0.0366906	GI_4506760-S	NM_002966	NM_002966	NM_002966	NM_002966	NM_002966	ILMN_1796712	NM_002966
2633	GBP1	36.2287	0.999928	1	0.996745	1	23.1361	0.000825273	0.058813	0.024876	0.392763	GI_4503938-S	NM_002053	NM_002053	NM_002053	NM_002053	NM_002053	ILMN_2148785	NM_002053
59271	C21orf63	36.1693	0.999817	1	0.999922	1	23.139	0.00082717	0.058813	0.000137	0.0225367	GI_38372914-S	NM_058187	NM_058187	NM_058187	NM_058187	NM_058187	ILMN_1695959	NM_058187
1534	CYB561	36.2426	0.999945	1	0.999948	1	23.1465	0.000832106	0.058813	0.000286	0.0383832	GI_27597087-S	NM_001915	NM_001915	NM_001915	NM_001915	NM_001915	ILMN_2378376	NM_001017917
6720	SREBF1	23.1553	0.000837956	0.0537659	0.0003	0.0204068	36.0794	0.999465	1	0.999307	1	GI_22547194-S	NM_004176	S66168	S66168	S66168	S66168	ILMN_1695378	NM_001005291
6229	RPS24	23.1722	0.000849205	0.0541039	0.0042355	0.120121	36.2398	0.999942	1	0.999833	1	GI_14916502-A	NM_001026	NM_033022	NM_033022	NM_033022	NM_033022	ILMN_1656625	NM_033022
256957	FLJ32830	35.9697	0.998583	1	0.99888	1	23.175	0.00085114	0.0596919	0.0004305	0.0446695	GI_22749528-S	NM_152781	NM_152781	NM_152781	NM_152781	NM_152781	ILMN_1675097	NM_152781
2811	GP1BA	36.2219	0.999919	1	0.99936	1	23.2419	0.000897382	0.0624509	0.003721	0.153944	GI_45269134-S	NM_000173	NM_000173	NM_000173	NM_000173	NM_000173	ILMN_1753575	NM_000173
10099	TM4SF8	23.2481	0.000901804	0.0570533	0.0013245	0.0539763	35.8925	0.997556	1	0.992894	1	GI_38787975-S	NM_005724	NM_005724	NM_005724	NM_005724	NM_005724	ILMN_1655469	NM_005724
1318	SLC31A2	36.1965	0.999877	1	0.9993	1	23.2652	0.000914093	0.0631282	0.0013275	0.0870609	GI_4507016-S	NM_001860	NM_001860	NM_001860	NM_001860	NM_001860	ILMN_1758938	NM_001860
6176	RPLP1	23.2754	0.00092145	0.0578913	0.000491	0.027504	36.214	0.999907	1	0.999876	1	GI_16905511-S	NM_001003	NM_001003	NM_001003	NM_001003	NM_001003	ILMN_2247594	NM_001003
51669	MGC8721	23.2934	0.000934704	0.0580569	0.0001735	0.0142696	36.2703	0.999969	1	0.999985	1	GI_42476192-S	NM_016127	NM_016127	NM_016127	NM_016127	NM_016127	ILMN_1780141	NM_016127
838	CASP5	36.1362	0.999717	1	0.994357	1	23.2956	0.000936337	0.0641746	0.022165	0.371346	GI_4757913-S	NM_004347	NM_004347	NM_004347	NM_004347	NM_004347	ILMN_1722158	NM_004347
28514	DLL1	23.2992	0.000938968	0.0580569	0.0082515	0.172804	35.8672	0.99713	1	0.992504	1	GI_10518496-S	NM_005618	NM_005618	NM_005618	NM_005618	NM_005618	ILMN_1743373	NM_005618
483	ATP1B3	35.9362	0.998185	1	0.998941	1	23.3058	0.000943852	0.0642032	0.0001075	0.019632	GI_4502280-S	NM_001679	NM_001679	NM_001679	NM_001679	NM_001679	ILMN_1654322	NM_001679
85453	KIAA1750	23.3089	0.000946223	0.0580569	0.001191	0.0497585	35.851	0.996832	1	0.995644	1	GI_29789280-S	NM_033512	NM_033512	NM_033512	NM_033512	NM_033512	ILMN_1737972	NM_033512
55651	NOLA2	23.3137	0.000949754	0.0580569	2.55e-05	0.00384497	36.2263	0.999925	1	1	1	GI_15011919-S	NM_017838	NM_017838	NM_017838	NM_017838	NM_017838	ILMN_2365544	NM_001034833
50509	COL5A3	23.334	0.000965119	0.0585678	0.027611	0.356852	35.9624	0.998502	1	0.993176	1	GI_16554581-S	NM_015719	NM_015719	NM_015719	NM_015719	NM_015719	ILMN_1796288	NM_015719
29094	HSPC159	36.2166	0.999911	1	0.99957	1	23.3415	0.000970873	0.0655484	0.0021015	0.115473	GI_7661817-S	NM_014181	NM_014181	NM_014181	NM_014181	NM_014181	ILMN_1673548	NM_014181
6767	ST13	23.3484	0.000976206	0.0585678	4.55e-05	0.00586832	36.2819	0.999976	1	0.999998	1	GI_21237722-S	NM_003932	NM_003932	NM_003932	NM_003932	NM_003932	ILMN_1765204	NM_003932
6222	RPS18	23.3511	0.00097823	0.0585678	0.0019995	0.0717836	36.1886	0.999861	1	0.99959	1	GI_14165467-S	NM_022551	NM_022551	NM_022551	NM_022551	NM_022551	ILMN_1753534	NM_022551
6133	RPL9	23.3585	0.000984007	0.0585678	0.009792	0.192165	36.1238	0.999671	1	0.998677	1	GI_15431302-S	NM_000661	NM_000661	NM_000661	NM_000661	NM_000661	ILMN_2408415	NM_001024921
56253	CRTAM	23.3786	0.000999719	0.0591141	0.00049	0.027504	35.4502	0.98156	1	0.980876	1	GI_9624976-S	NM_019604	NM_019604	NM_019604	NM_019604	NM_019604	ILMN_1796247	NM_019604
598	BCL2L1	36.147	0.999753	1	0.998851	1	23.3818	0.00100228	0.0670765	0.0055825	0.190446	GI_20336333-A	NM_001191	NM_001191	NM_001191	NM_001191	NM_001191	ILMN_1742410	NM_138578
149628	IFIX	35.6411	0.990916	1	0.979474	1	23.3895	0.00100833	0.0670765	0.0023945	0.12522	GI_22749050-S	NM_152501	NM_152501	NM_152501	NM_152501	NM_152501	ILMN_1669447	NM_198930
1606	DGKA	23.3896	0.00100843	0.059242	0.000471	0.0271124	36.2201	0.999916	1	0.999794	1	GI_41393585-A	NM_001345	NM_001345	NM_001345	NM_001345	NM_001345	ILMN_1661544	NM_201444
64420	SUSD1	36.2307	0.999931	1	0.999973	1	23.4105	0.00102522	0.0677022	0.00019	0.0296367	GI_42476319-S	NM_022486	NM_022486	NM_022486	NM_022486	NM_022486	ILMN_1709750	NM_022486
55556	HSRTSBETA	23.4215	0.00103408	0.0603375	0.001091	0.0474532	36.2552	0.999957	1	0.999843	1	GI_42544116-I	NM_202758	NM_017512	NM_017512	NM_017512	NM_017512	ILMN_1803676	NM_017512
51655	RASD1	23.4292	0.00104042	0.0603375	0.0051145	0.134508	36.086	0.9995	1	0.998383	1	GI_22027484-S	NM_016084	NM_016084	NM_016084	NM_016084	NM_016084	ILMN_1740426	NM_016084
10412	TINP1	23.4581	0.00106441	0.061336	0.0010755	0.0472673	36.2654	0.999965	1	0.999868	1	GI_21359901-S	NM_014886	NM_014886	NM_014886	NM_014886	NM_014886	ILMN_2103295	NM_014886
6275	S100A4	35.8896	0.997509	1	0.998365	1	23.4703	0.00107467	0.0702102	9.5e-05	0.0179055	GI_9845514-I	NM_002961	NM_019554	NM_019554	NM_019554	NM_019554	ILMN_1688780	NM_019554
22875	ENPP4	35.9852	0.998746	1	0.997057	1	23.4751	0.00107872	0.0702102	0.0005835	0.054282	GI_7662357-S	NM_014936	NM_014936	NM_014936	NM_014936	NM_014936	ILMN_1781761	NM_014936
56985	MDS006	23.5087	0.00110766	0.0633985	8.1e-05	0.00893667	36.2453	0.999948	1	0.999991	1	GI_37059747-S	NM_020233	NM_020233	NM_020233	NM_020233	NM_020233	ILMN_1702526	NM_020233
55151	C9orf87	34.5076	0.86891	1	0.857414	1	23.5122	0.00111068	0.071774	0.0071155	0.211062	GI_8922460-S	NM_018112	NM_018112	NM_018112	NM_018112	NM_018112	ILMN_1669940	NM_018112
10799	RPP40	23.5162	0.00111422	0.0633985	8.8e-05	0.00925739	36.0835	0.999487	1	0.999916	1	GI_5730016-S	NM_006638	NM_006638	NM_006638	NM_006638	NM_006638	ILMN_1810423	NM_006638
10938	EHD1	36.111	0.999619	1	0.999812	1	23.5374	0.00113295	0.0726937	0.0001375	0.0225367	GI_30240931-S	NM_006795	NM_006795	NM_006795	NM_006795	NM_006795	ILMN_1651832	NM_006795
127703	FLJ38984	35.9697	0.998583	1	0.999156	1	23.5465	0.00114104	0.0726969	0.00013	0.0225367	GI_22748804-S	NM_152374	NM_152374	NM_152374	NM_152374	NM_152374	ILMN_1659975	NM_152374
6194	RPS6	23.5596	0.00115287	0.0651873	0.001977	0.0714208	36.1761	0.999833	1	0.999526	1	GI_17158043-S	NM_001010	NM_001010	NM_001010	NM_001010	NM_001010	ILMN_1808939	NM_001010
9172	MYOM2	34.5818	0.88156	1	0.879488	1	23.5713	0.00116356	0.0732589	0.228421	0.925901	GI_4505314-S	NM_003970	NM_003970	NM_003970	NM_003970	NM_003970	ILMN_1716733	NM_003970
3600	IL15	36.2495	0.999952	1	0.999908	1	23.574	0.00116605	0.0732589	0.000568	0.0539521	GI_26787979-A	NM_000585	NM_000585	NM_000585	NM_000585	NM_000585	ILMN_1724181	NM_000585
54033	RBM11	23.5818	0.00117323	0.0659268	0.001944	0.070632	35.8817	0.997379	1	0.99554	1	GI_21426832-S	NM_144770	NM_144770	NM_144770	NM_144770	NM_144770	ILMN_1651712	NM_144770
55301	FLJ11106	34.6505	0.892785	1	0.874185	1	23.6047	0.00119453	0.0745196	0.0204545	0.353152	GI_8922870-S	NM_018324	NM_018324	NM_018324	NM_018324	NM_018324	ILMN_1674696	NM_018324
118980	SFXN2	23.616	0.00120517	0.0667472	0.0003985	0.0238757	35.738	0.994155	1	0.993992	1	GI_34222270-S	NM_178858	NM_178858	NM_178858	NM_178858	NM_178858	ILMN_1795976	NM_178858
55466	DNAJA4	23.6187	0.00120768	0.0667472	0.0009495	0.0433845	33.7519	0.716454	1	0.735217	1	GI_33354248-S	NM_018602	NM_018602	NM_018602	NM_018602	NM_018602	ILMN_1776998	NM_018602
51744	CD244	36.2304	0.99993	1	0.999934	1	23.6192	0.00120816	0.0745196	0.0003295	0.0400736	GI_7706528-S	NM_016382	NM_016382	NM_016382	NM_016382	NM_016382	ILMN_1702534	NM_016382
1959	EGR2	36.1211	0.999661	1	0.998578	1	23.622	0.00121083	0.0745196	0.0256195	0.39962	GI_9845523-S	NM_000399	NM_000399	NM_000399	NM_000399	NM_000399	ILMN_1743199	NM_000399
5163	PDK1	23.6261	0.00121476	0.0667472	0.000336	0.0220275	35.9252	0.998038	1	0.997316	1	GI_37595546-S	NM_002610	AK056110	AK056110	AK056110	AK056110	ILMN_1670256	NM_002610
199713	NALP7	23.6288	0.00121734	0.0667472	0.001423	0.05617	36.1763	0.999834	1	0.999732	1	GI_21040270-S	NM_139176	NM_139176	NM_139176	NM_139176	NM_139176	ILMN_1652366	NM_139176
4000	LMNA	36.1497	0.999761	1	0.999478	1	23.6472	0.00123502	0.075088	0.000754	0.0631614	GI_27436944-A	NM_005572	NM_005572	NM_005572	NM_005572	NM_005572	ILMN_1696749	NM_005572
2281	FKBP1B	36.0414	0.999225	1	0.999416	1	23.6489	0.00123667	0.075088	0.000274	0.0381366	GI_17149840-A	NM_004116	NM_054033	NM_054033	NM_054033	NM_054033	ILMN_2303955	NM_054033
28973	MRPS18B	23.6709	0.00125822	0.0685728	9.3e-05	0.00967093	36.2416	0.999944	1	0.999995	1	GI_16554601-S	NM_014046	NM_014046	NM_014046	NM_014046	NM_014046	ILMN_2121282	NM_014046
9047	SH2D2A	35.9828	0.998721	1	0.997039	1	23.6821	0.00126932	0.0763555	0.0013645	0.0881759	GI_31543620-S	NM_003975	NM_003975	NM_003975	NM_003975	NM_003975	ILMN_1733874	NM_003975
7124	TNF	36.1728	0.999825	1	0.999402	1	23.6898	0.001277	0.0763555	0.001527	0.0961557	GI_25952110-S	NM_000594	NM_000594	NM_000594	NM_000594	NM_000594	ILMN_1728106	NM_000594
4145	MATK	36.1368	0.999719	1	0.998424	1	23.7027	0.00128996	0.0763555	0.0042565	0.163866	GI_21450843-A	NM_139354	NM_139354	NM_139354	NM_139354	NM_139354	ILMN_2319000	NM_139354
9788	MTSS1	35.5515	0.987045	1	0.975718	1	23.704	0.0012913	0.0763555	0.002106	0.115473	GI_30023852-S	NM_014751	NM_014751	NM_014751	NM_014751	NM_014751	ILMN_2073289	NM_014751
3298	HSF2	23.7092	0.00129655	0.070239	0.000479	0.0272548	36.1365	0.999718	1	0.999564	1	GI_6806888-S	NM_004506	NM_004506	NM_004506	NM_004506	NM_004506	ILMN_1800311	NM_004506
4306	NR3C2	23.7426	0.00133099	0.0710986	0.000312	0.0209086	36.2381	0.99994	1	0.999956	1	GI_4505198-S	NM_000901	NM_000901	NM_000901	NM_000901	NM_000901	ILMN_2210934	NM_000901
328	APEX1	23.7438	0.00133225	0.0710986	0.000113	0.0106491	36.2305	0.999931	1	0.999995	1	GI_18375500-I	NM_001641	NM_080648	NM_080648	NM_080648	NM_080648	ILMN_1661886	NM_080649
472	ATM	23.7496	0.00133831	0.0710986	0.0234955	0.331395	35.7556	0.994646	1	0.974742	1	GI_20336202-I	NM_000051	NM_000051	NM_000051	NM_000051	NM_000051	ILMN_1779214	NM_000051
6036	RNASE2	35.9745	0.998636	1	0.983403	1	23.7575	0.0013466	0.0791083	0.059812	0.59991	GI_45243468-S	NM_002934	NM_002934	NM_002934	NM_002934	NM_002934	ILMN_1730628	NM_002934
51523	CXXC5	23.7592	0.00134838	0.0710986	0.0025455	0.0856101	36.182	0.999847	1	0.999087	1	GI_31542945-S	NM_016463	NM_016463	NM_016463	NM_016463	NM_016463	ILMN_1745256	NM_016463
10803	CCR9	23.763	0.00135244	0.0710986	0.006051	0.145568	35.812	0.99603	1	0.987313	1	GI_14043043-A	NM_006641	NM_031200	NM_031200	NM_006641	NM_006641	ILMN_1664316	NM_031200
79814	AGMAT	23.7697	0.00135957	0.0710986	0.002138	0.0758528	36.0261	0.99911	1	0.997546	1	GI_37537721-S	NM_024758	NM_024758	NM_024758	NM_024758	NM_024758	ILMN_1707169	NM_024758
1101	CHAD	23.7776	0.00136797	0.0711266	0.0003895	0.0238095	35.5633	0.987607	1	0.990726	1	GI_4502798-S	NM_001267	NM_001267	NM_001267	NM_001267	NM_001267	ILMN_1700652	NM_001267
2012	EMP1	36.2288	0.999928	1	0.999689	1	23.7844	0.00137524	0.0802695	0.0061795	0.196852	GI_4503558-S	NM_001423	NM_001423	NM_001423	NM_001423	NM_001423	ILMN_1801616	NM_001423
51334	LOC51334	36.0752	0.999441	1	0.999116	1	23.7971	0.00138899	0.0805523	0.0009915	0.0729276	GI_7706193-S	NM_016644	NM_016644	NM_016644	NM_016644	NM_016644	ILMN_1709153	NM_016644
4050	LTB	23.8009	0.00139313	0.0720209	0.0006965	0.0355527	36.2297	0.99993	1	0.999917	1	GI_6996015-A	NM_009588	NM_009588	NM_009588	NM_002341	NM_002341	ILMN_2376205	NM_002341
9200	PTPLA	36.0416	0.999227	1	0.999476	1	23.8187	0.00141272	0.0814068	0.0004175	0.0443408	GI_18104975-S	NM_014241	NM_014241	NM_014241	NM_014241	NM_014241	ILMN_1725791	NM_014241
81853	TMEM14B	23.8337	0.00142934	0.073473	0.000583	0.0313952	36.1808	0.999844	1	0.999929	1	GI_18373333-S	NM_030969	NM_030969	NM_030969	NM_030969	NM_030969	ILMN_1685258	NM_030969
55653	BCAS4	23.8479	0.00144529	0.0738732	0.0010685	0.0472673	36.2235	0.999921	1	0.999921	1	GI_38569437-S	NM_017843	NM_017843	NM_017843	NM_017843	NM_017843	ILMN_2325506	NM_017843
57060	PCBP4	34.523	0.87157	1	0.868228	1	23.8481	0.00144558	0.0826684	0.000772	0.0632889	GI_14670372-A	NM_033010	NM_020418	NM_020418	NM_020418	NM_020418	ILMN_1702700	NM_020418
5066	PAM	36.1542	0.999775	1	0.995737	1	23.8546	0.00145289	0.0826684	0.0263445	0.403964	GI_21070979-A	NM_138821	NM_138821	NM_138821	NM_138821	NM_138821	ILMN_2313901	NM_138821
3925	STMN1	23.8723	0.00147315	0.0748741	0.0009195	0.0424424	36.25	0.999952	1	0.999903	1	GI_44889961-A	NM_005563	NM_005563	NM_005563	NM_005563	NM_005563	ILMN_1750508	NM_203401
84327	ZBED3	23.8905	0.00149422	0.0755208	0.000244	0.0183956	36.203	0.999889	1	0.999981	1	GI_14150184-S	NM_032367	NM_032367	NM_032367	NM_032367	NM_032367	ILMN_1683215	NM_032367
85315	C6orf33	23.9058	0.00151216	0.0757312	0.0013565	0.0550325	36.144	0.999743	1	0.999232	1	GI_19115959-S	NM_133367	NM_133367	NM_133367	NM_133367	NM_133367	ILMN_1694589	NM_133367
29903	HSU79303	23.9083	0.00151513	0.0757312	0.000853	0.0407591	36.1034	0.999585	1	0.99935	1	GI_9558742-S	NM_013301	NM_013301	NM_013301	NM_013301	NM_013301	ILMN_1682567	NM_013301
221476	PI16	35.3446	0.974512	1	0.951726	1	23.9092	0.00151624	0.0857339	0.0110605	0.265423	GI_23503318-S	NM_153370	NM_153370	NM_153370	NM_153370	NM_153370	ILMN_1766264	NM_153370
80757	MGC4659	23.9327	0.00154423	0.0767617	0.0078865	0.16998	35.0933	0.951972	1	0.934184	1	GI_34147389-S	NM_025268	NM_025268	NM_025268	NM_025268	NM_025268	ILMN_1723145	NM_025268
383	ARG1	35.4979	0.984294	1	0.950672	1	23.9409	0.00155418	0.0872628	0.0717575	0.632321	GI_10947138-S	NM_000045	NM_000045	NM_000045	NM_000045	NM_000045	ILMN_1812281	NM_000045
80162	FLJ22635	23.9488	0.00156385	0.0773124	0.0166535	0.264442	35.3648	0.975969	1	0.949805	1	GI_13376651-S	NM_025092	NM_025092	NM_025092	NM_025092	NM_025092	ILMN_1794707	NM_025092
5788	PTPRC	35.7597	0.994756	1	0.979497	1	23.96	0.00157749	0.0872628	0.017309	0.32898	GI_18641346-I	NM_002838	NM_080923	NM_080923	NM_080923	NM_080923	ILMN_1804279	NM_002838
4094	MAF	35.3301	0.973428	1	0.962454	1	23.9648	0.00158341	0.0872628	0.001682	0.100291	GI_5453735-S	NM_005360	NM_005360	NM_005360	NM_005360	NM_005360	ILMN_1722206	NM_001031804
26228	BRDG1	23.9691	0.00158882	0.0781198	0.002323	0.0802144	35.969	0.998576	1	0.996896	1	GI_6912271-S	NM_012108	NM_012108	NM_012108	NM_012108	NM_012108	ILMN_1781085	NM_012108
9242	MSC	35.2148	0.963899	1	0.946378	1	23.9692	0.00158894	0.0872628	0.008603	0.234396	GI_6996017-S	NM_005098	NM_005098	NM_005098	NM_005098	NM_005098	ILMN_1741404	NM_005098
56920	LOC56920	34.3709	0.844223	1	0.843585	1	23.9713	0.00159151	0.0872628	0.002832	0.135561	GI_9910361-S	NM_020163	NM_020163	NM_020163	NM_020163	NM_020163	ILMN_1676067	NM_020163
23312	RC3	36.1104	0.999616	1	0.999033	1	23.9874	0.00161163	0.0878336	0.000739	0.0627794	GI_19745147-S	NM_015263	NM_015263	NM_015263	NM_015263	NM_015263	ILMN_1705663	NM_015263
26354	NS	23.9913	0.00161649	0.0790505	2.65e-05	0.00393025	35.3013	0.971208	1	0.984515	1	GI_45593129-S	NM_014366	NM_014366	NM_014366	NM_014366	NM_014366	ILMN_1790659	NM_206825
89927	BC008967	34.7251	0.904384	1	0.894603	1	24.0251	0.0016597	0.0892127	0.002065	0.114614	GI_24308353-S	NM_033201	NM_033201	NM_033201	NM_033201	NM_033201	ILMN_1687821	NM_033201
9580	SOX13	36.0363	0.999188	1	0.99908	1	24.0261	0.00166099	0.0892127	0.0006325	0.0566557	GI_41406088-S	NM_005686	NM_005686	NM_005686	NM_005686	NM_005686	ILMN_1683755	NM_005686
308	ANXA5	36.2405	0.999942	1	0.999916	1	24.0304	0.00166651	0.0892127	0.000773	0.0632889	GI_4809273-S	NM_001154	NM_001154	NM_001154	NM_001154	NM_001154	ILMN_1741003	NM_001154
4824	NKX3-1	24.0455	0.00168628	0.0820201	0.090874	0.640165	35.658	0.991551	1	0.961006	1	GI_19923351-S	NM_006167	NM_006167	NM_006167	NM_006167	NM_006167	ILMN_1667162	NM_006167
51063	LOC51063	36.2139	0.999907	1	0.999927	1	24.0474	0.00168879	0.0898733	0.0004195	0.0443408	GI_39725697-S	NM_015916	NM_015916	NM_015916	NM_015916	NM_015916	ILMN_1766200	NM_015916
5266	PI3	36.1865	0.999857	1	0.992167	1	24.0559	0.00169989	0.0899351	0.113644	0.747736	GI_31657130-S	NM_002638	NM_002638	NM_002638	NM_002638	NM_002638	ILMN_1693192	NM_002638
138151	BTBD14A	36.0002	0.99889	1	0.996649	1	24.1147	0.00177947	0.0927497	0.0021245	0.115785	GI_42716306-S	NM_144653	NM_144653	NM_144653	NM_144653	NM_144653	ILMN_1809522	NM_144653
5166	PDK4	36.2315	0.999932	1	0.99897	1	24.1186	0.0017849	0.0927497	0.01057	0.259151	GI_33589822-S	NM_002612	NM_002612	NM_002612	NM_002612	NM_002612	ILMN_1684982	NM_002612
57136	C20orf3	36.081	0.999474	1	0.998865	1	24.1214	0.00178875	0.0927497	0.001266	0.0854739	GI_41327713-S	NM_020531	NM_020531	NM_020531	NM_020531	NM_020531	ILMN_1674394	NM_020531
80212	FLJ22471	36.2013	0.999886	1	0.999934	1	24.1252	0.0017941	0.0927497	0.000345	0.0400736	GI_13376724-S	NM_025140	NM_025140	NM_025140	NM_025140	NM_025140	ILMN_1731107	NM_025140
10576	CCT2	24.1427	0.00181867	0.0877769	0.000342	0.0222595	36.0693	0.999407	1	0.999573	1	GI_5453602-S	NM_006431	NM_006431	NM_006431	NM_006431	NM_006431	ILMN_1679382	NM_006431
55024	BANK1	24.1465	0.00182404	0.0877769	0.013085	0.23416	36.1927	0.99987	1	0.998126	1	GI_32484980-S	NM_017935	NM_017935	NM_017935	NM_017935	NM_017935	ILMN_1661646	NM_001083907
55711	MLSTD1	36.1607	0.999794	1	0.998882	1	24.153	0.00183325	0.0942352	0.003167	0.143979	GI_31542657-S	NM_018099	NM_018099	NM_018099	NM_018099	NM_018099	ILMN_2202915	NM_018099
24141	C20orf103	24.1621	0.00184633	0.0883795	0.0004925	0.027504	36.166	0.999808	1	0.999898	1	GI_40804463-S	NM_012261	NM_012261	NM_012261	NM_012261	NM_012261	ILMN_1713561	NM_012261
170575	IMAP1	24.1741	0.00186358	0.0887359	0.0009095	0.0424136	36.1445	0.999745	1	0.999813	1	GI_28416951-S	NM_130759	NM_130759	NM_130759	NM_130759	NM_130759	ILMN_1757186	NM_130759
57706	KIAA1608	36.2322	0.999933	1	0.999946	1	24.1809	0.00187349	0.0952516	0.000477	0.0484878	GI_13449264-S	NM_024820	NM_024820	NM_024820	NM_024820	NM_024820	ILMN_1727315	NM_024820
253152	ABHD7	32.1707	0.382486	1	0.567572	1	24.1813	0.00187408	0.0952516	0.017913	0.336087	GI_31542788-S	NM_173567	NM_173567	NM_173567	NM_173567	NM_173567	ILMN_1719498	NM_173567
10998	SLC27A5	24.1867	0.00188189	0.0891385	0.000282	0.0199317	36.2051	0.999893	1	0.999989	1	GI_13325056-S	NM_012254	NM_012254	NM_012254	NM_012254	NM_012254	ILMN_1725366	NM_012254
56107	PCDHGA9	32.6773	0.480895	1	0.578199	1	24.1967	0.00189663	0.0958591	0.005316	0.184614	GI_14270486-A	NM_032089	NM_018921	NM_018921	NM_018921	NM_018921	ILMN_1711283	NM_018921
11123	DSCR1L2	24.1994	0.00190058	0.0892663	0.0029085	0.0933092	36.0534	0.999307	1	0.998312	1	GI_38455419-S	NM_013441	NM_013441	NM_013441	NM_013441	NM_013441	ILMN_1688299	NM_013441
4345	MOX2	24.2057	0.00190994	0.0892663	0.0049975	0.132425	35.8319	0.996455	1	0.991231	1	GI_15451903-S	NM_005944	NM_005944	NM_005944	NM_005944	NM_005944	ILMN_1706722	NM_001004196
9533	POLR1C	24.2086	0.00191419	0.0892663	0.00017	0.01411	36.2214	0.999918	1	0.999996	1	GI_42560245-I	NM_203290	NM_004875	NM_004875	NM_004875	NM_004875	ILMN_1767219	NM_203290
1870	E2F2	28.3785	0.0406199	0.508987	0.175117	0.839055	24.221	0.00193275	0.097142	0.015582	0.314666	GI_34485718-S	NM_004091	NM_004091	NM_004091	NM_004091	NM_004091	ILMN_1777233	NM_004091
1117	CHI3L2	24.2251	0.00193879	0.08995	0.0037555	0.112132	35.2781	0.969341	1	0.961134	1	GI_11993934-S	NM_004000	NM_004000	NM_004000	NM_004000	NM_004000	ILMN_1685045	NM_001025199
3638	INSIG1	36.2258	0.999924	1	0.999461	1	24.2323	0.00194976	0.0974557	0.0047685	0.172952	GI_38327528-I	NM_198336	NM_005542	NM_005542	NM_005542	NM_005542	ILMN_1793474	NM_198336
4023	LPL	35.502	0.984516	1	0.971405	1	24.2422	0.00196475	0.0975663	0.018913	0.342934	GI_4557726-S	NM_000237	NM_000237	NM_000237	NM_000237	NM_000237	ILMN_1786444	NM_000237
2648	GCN5L2	24.2432	0.00196617	0.0907548	0.0003505	0.0223308	35.8196	0.996196	1	0.997058	1	GI_10835100-S	NM_021078	NM_021078	NM_021078	NM_021078	NM_021078	ILMN_1782247	NM_021078
759	CA1	35.8982	0.997644	1	0.984839	1	24.248	0.00197354	0.0975663	0.062978	0.610875	GI_4502516-S	NM_001738	NM_001738	NM_001738	NM_001738	NM_001738	ILMN_1652431	NM_001738
5198	PFAS	24.2595	0.00199129	0.0914479	0.000532	0.028994	36.0831	0.999485	1	0.999602	1	GI_31657128-S	NM_012393	NM_012393	NM_012393	NM_012393	NM_012393	ILMN_1755862	NM_012393
7533	YWHAH	36.0477	0.999269	1	0.999402	1	24.2653	0.00200029	0.0978828	0.000417	0.0443408	GI_21464102-S	NM_003405	NM_003405	NM_003405	NM_003405	NM_003405	ILMN_1728512	NM_003405
80319	CXXC4	32.0867	0.36743	1	0.526585	1	24.2662	0.00200158	0.0978828	0.010874	0.263745	GI_13376815-S	NM_025212	NM_025212	NM_025212	NM_025212	NM_025212	ILMN_1763657	NM_025212
50628	GEMIN4	24.2737	0.00201323	0.0919886	0.000233	0.0177139	36.0155	0.999024	1	0.999709	1	GI_7657121-S	NM_015721	NM_015721	NM_015721	NM_015721	NM_015721	ILMN_1770206	NM_015721
302	ANXA2	35.9011	0.997689	1	0.997363	1	24.2813	0.00202519	0.0985049	0.000628	0.0566557	GI_4757755-S	NM_004039	NM_004039	NM_004039	NM_004039	NM_004039	ILMN_1711899	NM_001002857
8460	TPST1	33.2903	0.613462	1	0.74267	1	24.2987	0.00205266	0.099307	0.055574	0.573165	GI_21361092-S	NM_003596	NM_003596	NM_003596	NM_003596	NM_003596	ILMN_1651950	NM_003596
3162	HMOX1	35.7409	0.994237	1	0.989833	1	24.3088	0.00206874	0.0995526	0.0014085	0.0903737	GI_4504436-S	NM_002133	NM_002133	NM_002133	NM_002133	NM_002133	ILMN_1800512	NM_002133
664	BNIP3	24.3395	0.00211852	0.096015	0.0001065	0.0103603	36.2114	0.999903	1	0.999996	1	GI_7669480-S	NM_004052	NM_004052	NM_004052	NM_004052	NM_004052	ILMN_1724658	NM_004052
22877	MONDOA	24.3452	0.00212783	0.096015	0.0001875	0.0150116	34.5945	0.883678	1	0.891275	1	GI_7662347-S	NM_014938	NM_014938	NM_014938	NM_014938	NM_014938	ILMN_1693987	NM_014938
122773	KLHDC1	24.3484	0.00213319	0.096015	0.0005925	0.031718	35.8089	0.995962	1	0.99613	1	GI_26190615-S	NM_172193	NM_172193	NM_172193	NM_172193	NM_172193	ILMN_2055043	NM_172193
10485	CROC4	35.5204	0.985489	1	0.987603	1	24.3485	0.00213338	0.10212	0.0010975	0.0788022	GI_5453624-S	NM_006365	NM_006365	NM_006365	NM_006365	NM_006365	ILMN_1759652	NM_006365
6136	RPL12	24.3599	0.00215228	0.0963946	0.001402	0.0560676	36.1805	0.999844	1	0.999639	1	GI_15431291-S	NM_000976	NM_000976	NM_000976	NM_000976	NM_000976	ILMN_1653469	NM_000976
607	BCL9	24.3672	0.00216434	0.0964573	0.0006265	0.0328411	36.2021	0.999887	1	0.999932	1	GI_4757845-S	NM_004326	NM_004326	NM_004326	NM_004326	NM_004326	ILMN_1704452	NM_004326
143686	SESN3	35.9657	0.998539	1	0.9896	1	24.3706	0.0021701	0.103331	0.024408	0.388083	GI_31377590-S	NM_144665	NM_144665	NM_144665	NM_144665	NM_144665	ILMN_1694027	NM_144665
6218	RPS17	24.3866	0.00219706	0.0974353	0.0063795	0.149135	36.2334	0.999934	1	0.999807	1	GI_14591913-S	NM_001021	NM_001021	NM_001021	NM_001021	NM_001021	ILMN_2207533	NM_001021
3329	HSPD1	24.4057	0.00222976	0.0980465	0.00021	0.0164562	36.1352	0.999714	1	0.999988	1	GI_41399283-A	NM_002156	NM_002156	NM_002156	NM_002156	NM_002156	ILMN_2381397	NM_002156
10227	TETRAN	36.0347	0.999177	1	0.999472	1	24.4161	0.0022478	0.10647	0.000507	0.0498568	GI_20127439-S	NM_001120	NM_001120	NM_001120	NM_001120	NM_001120	ILMN_1674874	NM_001120
9743	RICS	24.4164	0.00224824	0.0980465	0.0010415	0.0466458	36.1989	0.999882	1	0.999897	1	GI_29469070-S	NM_014715	NM_014715	NM_014715	NM_014715	NM_014715	ILMN_1722726	NM_014715
79891	FLJ23506	24.4175	0.00225016	0.0980465	9.8e-05	0.00990143	36.0799	0.999468	1	0.999943	1	GI_13376239-S	NM_024833	NM_024833	NM_024833	NM_024833	NM_024833	ILMN_1713454	NM_024833
55311	ZNF444	24.4198	0.00225419	0.0980465	0.000542	0.0293621	36.1337	0.999708	1	0.999747	1	GI_37537686-S	NM_018337	NM_018337	NM_018337	NM_018337	NM_018337	ILMN_1727300	NM_018337
861	RUNX1	36.2086	0.999899	1	0.999969	1	24.4489	0.00230555	0.108637	0.000339	0.0400736	GI_19923197-S	NM_001754	NM_001754	NM_001754	NM_001754	NM_001754	ILMN_1801504	NM_001754
10591	C6orf108	24.4605	0.00232613	0.100445	0.000618	0.0328411	36.188	0.99986	1	0.999933	1	GI_38683842-S	NM_006443	NM_006443	NM_006443	NM_006443	NM_006443	ILMN_2380588	NM_199184
4318	MMP9	35.7162	0.993506	1	0.967255	1	24.4635	0.00233156	0.10903	0.0783215	0.661601	GI_4826835-S	NM_004994	NM_004994	NM_004994	NM_004994	NM_004994	ILMN_1796316	NM_004994
79612	FLJ22054	24.4654	0.00233504	0.100445	0.0004235	0.0250418	35.9889	0.998782	1	0.999023	1	GI_33356127-I	NM_024561	NM_018527	NM_018527	NM_018527	NM_018527	ILMN_1801109	NM_024561
9605	C16orf7	36.2026	0.999888	1	0.999811	1	24.4686	0.00234075	0.10903	0.0011245	0.0794793	GI_4757805-S	NM_004913	NM_004913	NM_004913	NM_004913	NM_004913	ILMN_1693630	NM_004913
1958	EGR1	34.9187	0.9315	1	0.90604	1	24.4832	0.00236733	0.10903	0.036339	0.471677	GI_31317226-S	NM_001964	NM_001964	NM_001964	NM_001964	NM_001964	ILMN_1762899	NM_001964
10135	PBEF1	34.4771	0.86354	1	0.861514	1	24.4845	0.00236973	0.10903	0.048337	0.533298	GI_5031976-I	NM_005746	NM_005746	NM_005746	NM_005746	NM_005746	ILMN_1753111	NM_005746
23495	TNFRSF13B	24.4879	0.00237599	0.100445	0.008101	0.171935	36.1896	0.999863	1	0.999066	1	GI_23238205-S	NM_012452	NM_012452	NM_012452	NM_012452	NM_012452	ILMN_1759075	NM_012452
640	BLK	24.4912	0.002382	0.100445	0.00393	0.115813	36.204	0.999891	1	0.999643	1	GI_33469981-S	NM_001715	NM_001715	NM_001715	NM_001715	NM_001715	ILMN_1668277	NM_001715
23224	SYNE2	36.0783	0.999458	1	0.997587	1	24.4931	0.00238538	0.10903	0.0062815	0.199399	GI_33624872-A	NM_182913	NM_182910	NM_182910	NM_182910	NM_182910	ILMN_2391419	NM_015180
10449	ACAA2	35.9548	0.998414	1	0.998583	1	24.4935	0.00238619	0.10903	0.0005575	0.0536564	GI_5174428-S	NM_006111	NM_006111	NM_006111	NM_006111	NM_006111	ILMN_1660199	NM_006111
3822	KLRC2	24.4965	0.00239162	0.100445	0.0416535	0.428226	35.0582	0.948173	1	0.919516	1	GI_7108353-S	NM_002260	NM_002260	NM_002260	NM_002260	NM_002260	ILMN_2059357	NM_002260
3159	HMGA1	24.4993	0.00239687	0.100445	0.0008655	0.0409957	35.9694	0.99858	1	0.999046	1	GI_22208974-A	NM_145903	NM_145899	NM_145899	NM_145899	NM_145899	ILMN_2311537	NM_145899
4830	NME1	24.5	0.00239814	0.100445	0.000795	0.0399576	36.1115	0.999621	1	0.999757	1	GI_38045911-A	NM_000269	NM_000269	NM_000269	NM_000269	NM_000269	ILMN_1741133	NM_000269
6189	RPS3A	24.5036	0.00240487	0.100445	0.041996	0.429308	36.1995	0.999883	1	0.998737	1	GI_15718688-A	NM_001006	NM_001006	NM_001006	NM_001006	NM_001006	ILMN_2139943	NM_001006
57019	LOC57019	24.5066	0.0024104	0.100445	0.000211	0.0164562	36.2056	0.999894	1	0.999993	1	GI_10092672-S	NM_020313	NM_020313	NM_020313	NM_020313	NM_020313	ILMN_1735199	NM_020313
29902	HSU79274	24.5119	0.00242035	0.100445	0.000287	0.0201278	36.0053	0.998936	1	0.999494	1	GI_9558740-S	NM_013300	NM_013300	NM_013300	NM_013300	NM_013300	ILMN_2180371	NM_013300
353514	LIR9	36.22	0.999916	1	0.998044	1	24.5229	0.0024408	0.110637	0.0230025	0.37825	GI_32895360-A	NM_181879	NM_181985	NM_181985	NM_021250	NM_021250	ILMN_2357419	NM_021250
932	MS4A3	35.4805	0.983326	1	0.954001	1	24.5255	0.00244582	0.110637	0.0461685	0.522108	GI_23110992-S	NM_006138	NM_006138	NM_006138	NM_006138	NM_006138	ILMN_1695530	NM_006138
55759	WDR12	24.5607	0.00251309	0.103587	0.000295	0.020373	35.9752	0.998643	1	0.999516	1	GI_16445423-S	NM_018256	NM_018256	NM_018256	NM_018256	NM_018256	ILMN_1770692	NM_018256
23457	ABCB9	24.5643	0.00251994	0.103587	0.0048045	0.12975	36.0658	0.999386	1	0.997795	1	GI_45243513-A	NM_019624	NM_019625	NM_019625	NM_019625	NM_019625	ILMN_2343048	NM_019624
2214	FCGR3A	35.9257	0.998045	1	0.986751	1	24.5686	0.00252842	0.113272	0.025275	0.39561	GI_24429585-S	NM_000569	NM_000569	NM_000569	NM_000569	NM_000569	ILMN_1703679	NM_000569
6723	SRM	24.5697	0.00253043	0.103587	0.001413	0.0560676	35.0121	0.942939	1	0.935555	1	GI_4507208-S	NM_003132	NM_003132	NM_003132	NM_003132	NM_003132	ILMN_1661337	NM_003132
116844	LRG1	36.2065	0.999895	1	0.99754	1	24.5703	0.00253169	0.113272	0.0261	0.402946	GI_16418466-S	NM_052972	NM_052972	NM_052972	NM_052972	NM_052972	ILMN_1805228	NM_052972
79901	CYBRD1	35.8543	0.996895	1	0.989392	1	24.5754	0.00254164	0.113272	0.007615	0.219404	GI_19923602-S	NM_024843	NM_024843	NM_024843	NM_024843	NM_024843	ILMN_1712305	NM_024843
64425	PAF53	24.608	0.00260625	0.105813	0.0003975	0.0238757	36.181	0.999845	1	0.999948	1	GI_11968046-S	NM_022490	NM_022490	NM_022490	NM_022490	NM_022490	ILMN_2110167	NM_022490
915	CD3D	24.609	0.00260819	0.105813	0.00708	0.160132	35.9844	0.998737	1	0.995571	1	GI_4502668-S	NM_000732	NM_000732	NM_000732	NM_000732	NM_000732	ILMN_2261416	NM_000732
117157	EAT2	36.0518	0.999297	1	0.992316	1	24.6201	0.00263055	0.116349	0.0375395	0.476439	GI_24308411-S	NM_053282	NM_053282	NM_053282	NM_053282	NM_053282	ILMN_1701237	NM_053282
25851	DKFZP434B0335	24.6216	0.00263356	0.106365	0.0026115	0.0869609	36.0877	0.999509	1	0.998631	1	GI_32698703-S	NM_015395	NM_015395	NM_015395	NM_015395	NM_015395	ILMN_1767651	NM_015395
241	ALOX5AP	36.144	0.999743	1	0.998471	1	24.6271	0.00264471	0.116349	0.0070075	0.211062	GI_15718674-S	NM_001629	NM_001629	NM_001629	NM_001629	NM_001629	ILMN_1797875	NM_001629
127435	PODN	36.1738	0.999828	1	0.998972	1	24.6293	0.00264927	0.116349	0.0281355	0.414563	GI_45505136-S	NM_153703	NM_153703	NM_153703	NM_153703	NM_153703	ILMN_1770800	NM_153703
84650	EBRP	24.6341	0.00265895	0.106619	0.0026515	0.0878685	36.159	0.999789	1	0.999457	1	GI_14211872-S	NM_032565	NM_032565	NM_032565	NM_032565	NM_032565	ILMN_1805922	NM_032565
6059	ABCE1	24.6362	0.00266341	0.106619	0.0013785	0.0556754	36.1546	0.999776	1	0.999522	1	GI_4506558-S	NM_002940	NM_002940	NM_002940	NM_002940	NM_002940	ILMN_2330267	NM_001040876
8038	ADAM12	24.6598	0.00271216	0.108092	0.016661	0.264442	34.128	0.796663	1	0.816355	1	GI_11496999-A	NM_021641	NM_003474	NM_003474	NM_003474	NM_003474	ILMN_1705689	NM_003474
788	SLC25A20	36.0222	0.999079	1	0.998583	1	24.6637	0.00272022	0.11867	0.0011455	0.0803359	GI_6006040-S	NM_000387	NM_000387	NM_000387	NM_000387	NM_000387	ILMN_1667429	NM_000387
51560	RAB6B	35.7863	0.995433	1	0.989372	1	24.6676	0.00272835	0.11867	0.007802	0.22315	GI_7706674-S	NM_016577	NM_016577	NM_016577	NM_016577	NM_016577	ILMN_1752299	NM_016577
54979	HRASLS2	24.6697	0.00273278	0.108436	0.0318245	0.380815	35.8733	0.997236	1	0.985654	1	GI_8923525-S	NM_017878	NM_017878	NM_017878	NM_017878	NM_017878	ILMN_1809259	NM_017878
79632	C6orf60	24.678	0.00275014	0.108649	0.0016575	0.0631959	35.881	0.997367	1	0.996801	1	GI_40255142-S	NM_024581	NM_024581	NM_024581	NM_024581	NM_024581	ILMN_1696699	NM_024581
21	ABCA3	35.7978	0.995708	1	0.997312	1	24.6827	0.00276011	0.119221	0.000494	0.049658	GI_4501848-S	NM_001089	NM_001089	NM_001089	NM_001089	NM_001089	ILMN_1758523	NM_001089
55281	FLJ11000	36.1385	0.999725	1	0.997057	1	24.6861	0.00276737	0.119221	0.015031	0.310298	GI_8922813-S	NM_018295	NM_018295	NM_018295	NM_018295	NM_018295	ILMN_1736863	NM_018295
1802	DPH2L2	24.6907	0.00277722	0.108864	0.000264	0.0192613	36.1027	0.999582	1	0.999948	1	GI_41352701-S	NM_001384	NM_001384	NM_001384	NM_001384	NM_001384	ILMN_2375418	NM_001384
84306	MGC13096	24.6919	0.00277967	0.108864	0.0002785	0.0198393	36.1523	0.99977	1	0.999988	1	GI_14150140-S	NM_032346	NM_032346	NM_032346	NM_032346	NM_032346	ILMN_1706149	NM_032346
83464	PSFL	36.1816	0.999846	1	0.999893	1	24.7071	0.00281237	0.120585	0.0008415	0.0664724	GI_13775223-S	NM_031301	NM_031301	NM_031301	NM_031301	NM_031301	ILMN_1767816	NM_031301
26151	DKFZP564C103	24.7167	0.00283309	0.110478	0.000335	0.0220275	36.1476	0.999755	1	0.999976	1	GI_34222325-S	NM_015654	NM_015654	NM_015654	NM_015654	NM_015654	ILMN_1776088	NM_015654
89857	KLHL6	24.7301	0.00286241	0.110709	0.0004685	0.0271124	36.1539	0.999774	1	0.999893	1	GI_18482382-S	NM_130446	NM_130446	NM_130446	NM_130446	NM_130446	ILMN_1768814	NM_130446
93185	IGSF8	24.7306	0.00286349	0.110709	0.000532	0.028994	35.8586	0.996974	1	0.997298	1	GI_16445028-S	NM_052868	NM_052868	NM_052868	NM_052868	NM_052868	ILMN_1730432	NM_052868
7433	VIPR1	24.7405	0.00288548	0.111085	0.0022935	0.0794992	36.1579	0.999786	1	0.999553	1	GI_15619005-S	NM_004624	NM_004624	NM_004624	NM_004624	NM_004624	ILMN_2199389	NM_004624
64757	FLJ22390	35.183	0.960963	1	0.933672	1	24.7536	0.00291455	0.124377	0.024125	0.385616	GI_33285009-S	NM_022746	NM_022746	NM_022746	NM_022746	NM_022746	ILMN_1799106	NM_022746
5217	PFN2	24.7686	0.00294823	0.11302	0.0029015	0.0933092	35.9335	0.998149	1	0.997547	1	GI_16753216-A	NM_002628	NM_002628	NM_002628	NM_002628	NM_002628	ILMN_1775448	NM_053024
284110	GSDM	35.7038	0.99312	1	0.977931	1	24.7694	0.00295005	0.125301	0.0736005	0.637926	GI_31342342-S	NM_178171	NM_178171	NM_178171	NM_178171	NM_178171	ILMN_2115974	NM_178171
5443	POMC	24.7773	0.00296784	0.113291	0.011638	0.216644	35.8972	0.997629	1	0.993911	1	GI_4505948-S	NM_000939	NM_000939	NM_000939	NM_000939	NM_000939	ILMN_2403664	NM_001035256
9050	PSTPIP2	35.5592	0.987414	1	0.974022	1	24.7919	0.00300131	0.126155	0.0064195	0.200454	GI_24850110-S	NM_024430	NM_024430	NM_024430	NM_024430	NM_024430	ILMN_1713058	NM_024430
128553	C20orf17	36.0408	0.999221	1	0.997591	1	24.7921	0.00300186	0.126155	0.005546	0.190055	GI_40255167-S	NM_173485	NM_173485	NM_173485	NM_173485	NM_173485	ILMN_1655611	NM_173485
23406	COTL1	32.8731	0.52202	1	0.611074	1	24.8002	0.00302051	0.126155	0.006163	0.196852	GI_23510452-S	NM_021149	L08436	L08436	L08436	L08436	ILMN_1788283	NM_021149
639	PRDM1	36.0104	0.998981	1	0.998395	1	24.8026	0.00302592	0.126155	0.00173	0.102296	GI_33946273-A	NM_182907	NM_001198	NM_001198	NM_001198	NM_001198	ILMN_1655077	NM_001198
78991	MGC3265	24.8061	0.00303424	0.115339	0.000458	0.0267324	36.1103	0.999616	1	0.999913	1	GI_31543180-S	NM_024028	NM_024028	NM_024028	NM_024028	NM_024028	ILMN_1815951	NM_024028
634	CEACAM1	35.4278	0.980182	1	0.955794	1	24.8225	0.00307236	0.127503	0.022569	0.374166	GI_19923194-S	NM_001712	NM_001712	NM_001712	NM_001712	NM_001712	ILMN_1716815	NM_001024912
317781	DDX51	24.8278	0.00308505	0.116262	0.0017935	0.0662277	35.9889	0.998783	1	0.99835	1	GI_37059776-S	NM_175066	NM_175066	NM_175066	NM_175066	NM_175066	ILMN_2215382	NM_175066
5244	ABCB4	24.8313	0.00309325	0.116262	0.010959	0.207665	35.9612	0.998489	1	0.996284	1	GI_9961251-A	NM_018850	NM_000443	NM_000443	NM_000443	NM_000443	ILMN_1767349	NM_018850
3959	LGALS3BP	24.8329	0.00309707	0.116262	0.0045295	0.125316	36.1509	0.999765	1	0.999236	1	GI_6006016-S	NM_005567	NM_005567	NM_005567	NM_005567	NM_005567	ILMN_1659688	NM_005567
4499	MT1K	35.7153	0.99348	1	0.987917	1	24.85	0.00313781	0.129624	0.0064765	0.200454	GI_28866965-S	NM_176870	NM_176870	NM_176870	NM_176870	NM_176870	ILMN_1657435	NM_176870
160518	MGC24039	24.8739	0.00319569	0.119469	0.0140075	0.242306	35.7897	0.995517	1	0.988392	1	GI_32307180-S	NM_144973	AL137364	AL137364	NM_144973	NM_144973	ILMN_1791593	NM_144973
54482	FLJ10287	24.8825	0.00321671	0.11976	0.0011845	0.0497585	36.0816	0.999476	1	0.999073	1	GI_11024703-S	NM_019083	NM_019083	NM_019083	NM_019083	NM_019083	ILMN_1659786	NM_019083
51602	NOP5/NOP58	24.8976	0.0032541	0.120655	0.0011025	0.0474967	36.1442	0.999744	1	0.999821	1	GI_34222329-S	NM_015934	NM_015934	NM_015934	NM_015934	NM_015934	ILMN_1748476	NM_015934
10810	WASF3	36.1655	0.999807	1	0.998946	1	24.9043	0.00327088	0.134366	0.0194015	0.34712	GI_21237780-S	NM_006646	NM_006646	NM_006646	NM_006646	NM_006646	ILMN_1810797	NM_006646
9314	KLF4	36.0558	0.999323	1	0.998734	1	24.9089	0.0032823	0.134366	0.0026235	0.130986	GI_34916057-S	NM_004235	NM_004235	NM_004235	NM_004235	NM_004235	ILMN_2137789	NM_004235
5150	PDE7A	24.9205	0.00331147	0.122281	0.002239	0.0785125	35.2492	0.966922	1	0.957093	1	GI_24429565-A	NM_002603	NM_002603	NM_002603	NM_002603	NM_002603	ILMN_2278819	NM_002603
51386	EIF3S6IP	24.9343	0.0033466	0.123076	0.000697	0.0355527	36.2072	0.999896	1	0.999955	1	GI_7705432-S	NM_016091	NM_016091	NM_016091	NM_016091	NM_016091	ILMN_1762725	NM_016091
10875	FGL2	36.1675	0.999812	1	0.99934	1	24.9348	0.00334776	0.136429	0.0041035	0.160019	GI_5730074-S	NM_006682	NM_006682	NM_006682	NM_006682	NM_006682	ILMN_1693009	NM_006682
284018	LOC284018	35.9048	0.997746	1	0.998726	1	24.9516	0.00339094	0.137569	0.0007005	0.0603564	GI_31795554-A	NM_181655	NM_181656	NM_181656	NM_181656	NM_181656	ILMN_2398926	NM_181656
1991	ELA2	35.6358	0.990712	1	0.965751	1	24.9706	0.00344059	0.137933	0.0697175	0.629772	GI_4503548-S	NM_001972	NM_001972	NM_001972	NM_001972	NM_001972	ILMN_1706635	NM_001972
10057	ABCC5	35.6592	0.991594	1	0.980438	1	24.9709	0.00344147	0.137933	0.008645	0.234396	GI_5032100-S	NM_005688	NM_005688	NM_005688	NM_005688	NM_005688	ILMN_1706531	NM_005688
79650	FLJ13154	35.5965	0.9891	1	0.98027	1	24.9725	0.00344565	0.137933	0.0030835	0.142033	GI_42716282-S	NM_024598	NM_024598	NM_024598	NM_024598	NM_024598	ILMN_1765880	NM_024598
5900	RALGDS	35.581	0.988418	1	0.988586	1	24.9963	0.00350863	0.139835	0.001261	0.0854739	GI_24307908-S	NM_006266	NM_006266	NM_006266	NM_006266	NM_006266	ILMN_1699856	NM_006266
84311	MRPL45	25.0096	0.00354446	0.129825	0.000295	0.020373	36.1515	0.999767	1	0.999994	1	GI_34304321-S	NM_032351	NM_032351	NM_032351	NM_032351	NM_032351	ILMN_1748650	NM_032351
643	BLR1	25.0185	0.0035685	0.129927	0.024657	0.337126	36.0013	0.9989	1	0.993106	1	GI_14589867-A	NM_001716	NM_001716	NM_001716	NM_001716	NM_001716	ILMN_2337928	NM_032966
116447	TOP1MT	25.0212	0.00357598	0.129927	0.000919	0.0424424	35.3342	0.97374	1	0.976029	1	GI_16418460-S	NM_052963	NM_052963	NM_052963	NM_052963	NM_052963	ILMN_2293374	NM_052963
1207	CLNS1A	25.0375	0.00362067	0.131025	0.0004535	0.0266416	36.0748	0.999439	1	0.999909	1	GI_4502890-S	NM_001293	NM_001293	NM_001293	NM_001293	NM_001293	ILMN_1736814	NM_001293
79931	TNIP3	36.15	0.999763	1	0.999779	1	25.0476	0.0036486	0.144776	0.003482	0.152459	GI_21361999-S	NM_024873	NM_024873	NM_024873	NM_024873	NM_024873	ILMN_1707591	NM_024873
84513	HTPAP	25.0589	0.00368001	0.132642	0.004733	0.129705	36.0151	0.999021	1	0.997586	1	GI_40316920-S	NM_032483	NM_032483	NM_032483	NM_032483	NM_032483	ILMN_1675406	NM_032483
23086	SLAC2-B	25.0683	0.00370631	0.133059	0.002688	0.0881099	36.0178	0.999043	1	0.999138	1	GI_21359817-S	NM_015065	NM_015065	NM_015065	NM_015065	NM_015065	ILMN_1712066	NM_015065
4063	LY9	25.0797	0.00373884	0.133344	0.0017735	0.0660282	35.9529	0.998392	1	0.997377	1	GI_28827775-S	NM_002348	NM_002348	NM_002348	NM_002348	NM_002348	ILMN_1812278	NM_001033667
55342	STRBP	25.0815	0.00374372	0.133344	0.006262	0.147917	35.9289	0.998088	1	0.996129	1	GI_21361744-S	NM_018387	AK025613	AK025613	AK025613	AK025613	ILMN_1808783	NM_018387
54997	TSC	36.1022	0.99958	1	0.998442	1	25.0882	0.00376305	0.148665	0.0112225	0.266483	GI_8923562-S	NM_017899	NM_017899	NM_017899	NM_017899	NM_017899	ILMN_1750181	NM_017899
7957	EPM2A	25.0914	0.00377221	0.133832	0.0008245	0.0407591	36.1776	0.999837	1	0.999965	1	GI_20127480-S	NM_005670	NM_005670	NM_005670	NM_005670	NM_005670	ILMN_1719468	NM_005670
399	ARHH	25.0972	0.00378888	0.133858	0.0006235	0.0328411	36.1927	0.99987	1	0.999965	1	GI_4757769-S	NM_004310	NM_004310	NM_004310	NM_004310	NM_004310	ILMN_1684553	NM_004310
170482	CLECSF7	25.102	0.00380254	0.133858	0.0175545	0.273535	35.9002	0.997675	1	0.990713	1	GI_45580689-S	NM_130441	NM_130441	NM_130441	NM_130441	NM_130441	ILMN_1665457	NM_130441
200316	APOBEC3F	36.0657	0.999385	1	0.997953	1	25.1086	0.00382182	0.15033	0.0050575	0.179432	GI_31083201-S	NM_145298	NM_145298	NM_145298	NM_145298	NM_145298	ILMN_2412172	NM_001006666
5158	PDE6B	25.1148	0.00383969	0.134642	0.0008425	0.0407591	35.7217	0.993674	1	0.994897	1	GI_4505668-S	NM_000283	NM_000283	NM_000283	NM_000283	NM_000283	ILMN_1655974	NM_000283
51280	GOLPH2	34.6097	0.886181	1	0.878998	1	25.1183	0.00385001	0.150331	0.0049205	0.175259	GI_29550849-A	NM_177937	NM_016548	NM_016548	NM_016548	NM_016548	ILMN_1737011	NM_177937
4351	MPI	25.1236	0.00386571	0.135031	0.000723	0.0365418	35.9683	0.998568	1	0.999394	1	GI_4505234-S	NM_002435	NM_002435	NM_002435	NM_002435	NM_002435	ILMN_1761262	NM_002435
2625	GATA3	34.3149	0.833648	1	0.834739	1	25.1269	0.00387541	0.150331	0.0032375	0.146448	GI_4503928-S	NM_002051	NM_002051	NM_002051	NM_002051	NM_002051	ILMN_2406656	NM_002051
2014	EMP3	36.0379	0.9992	1	0.999523	1	25.1372	0.00390569	0.150331	0.000666	0.0586737	GI_4503562-S	NM_001425	NM_001425	NM_001425	NM_001425	NM_001425	ILMN_1765446	NM_001425
54897	FLJ20321	36.0309	0.999148	1	0.999516	1	25.1397	0.00391304	0.150331	0.000787	0.0632889	GI_40254903-S	NM_017766	NM_017766	NM_017766	NM_017766	NM_017766	ILMN_1655191	NM_017766
22880	KIAA0852	25.1441	0.00392623	0.136618	0.0010775	0.0472673	36.1638	0.999802	1	0.999869	1	GI_7662339-S	NM_014941	NM_014941	NM_014941	NM_014941	NM_014941	ILMN_2103591	NM_014941
55568	GALNT10	36.0563	0.999326	1	0.999745	1	25.1472	0.00393541	0.150331	0.0011075	0.0788941	GI_38788159-I	NM_198321	NM_017540	NM_017540	NM_017540	NM_017540	ILMN_1681984	NM_017540
55501	CHST12	36.0485	0.999275	1	0.997097	1	25.1548	0.00395826	0.150331	0.0070845	0.211062	GI_20070291-S	NM_018641	NM_018641	NM_018641	NM_018641	NM_018641	ILMN_1735058	NM_018641
1436	CSF1R	36.1124	0.999625	1	0.999028	1	25.1557	0.00396087	0.150331	0.0047085	0.171765	GI_27262658-S	NM_005211	NM_005211	NM_005211	NM_005211	NM_005211	ILMN_1686623	NM_005211
9540	TP53I3	35.8789	0.997333	1	0.994462	1	25.1567	0.00396413	0.150331	0.005183	0.182454	GI_22538445-A	NM_147184	NM_147184	NM_147184	NM_147184	NM_147184	ILMN_2358919	NM_147184
3690	ITGB3	36.0974	0.999557	1	0.995919	1	25.1622	0.00398062	0.150331	0.021725	0.367376	GI_4557676-S	NM_000212	NM_000212	NM_000212	NM_000212	NM_000212	ILMN_1733324	NM_000212
56890	MDM1	36.0232	0.999087	1	0.998896	1	25.167	0.00399527	0.150331	0.0016195	0.097798	GI_34222109-I	NM_017440	NM_017440	NM_017440	NM_017440	NM_017440	ILMN_1736460	NM_017440
161742	SPRED1	36.1771	0.999836	1	0.999661	1	25.1737	0.00401553	0.150331	0.0037265	0.153944	GI_22749220-S	NM_152594	NM_152594	NM_152594	NM_152594	NM_152594	ILMN_1804277	NM_152594
55786	ZNF415	25.1778	0.00402796	0.139307	0.025475	0.34144	35.505	0.984675	1	0.971935	1	GI_37655176-S	NM_018355	NM_018355	NM_018355	NM_018355	NM_018355	ILMN_1664292	NM_018355
79414	LRFN3	36.1	0.999569	1	0.999539	1	25.1807	0.00403683	0.150331	0.001777	0.104393	GI_13375645-S	NM_024509	NM_024509	NM_024509	NM_024509	NM_024509	ILMN_2103919	NM_024509
2153	F5	36.1802	0.999843	1	0.998401	1	25.181	0.00403786	0.150331	0.0169925	0.324928	GI_10518500-S	NM_000130	NM_000130	NM_000130	NM_000130	NM_000130	ILMN_1709233	NM_000130
3702	ITK	25.1864	0.00405431	0.139307	0.0051595	0.134522	36.0857	0.999499	1	0.998257	1	GI_21614549-S	NM_005546	NM_005546	NM_005546	NM_005546	NM_005546	ILMN_1699160	NM_005546
8204	NRIP1	25.1902	0.00406611	0.139307	0.0005315	0.028994	36.0149	0.999019	1	0.999527	1	GI_4505454-S	NM_003489	NM_003489	NM_003489	NM_003489	NM_003489	ILMN_1718629	NM_003489
6563	SLC14A1	35.5122	0.985061	1	0.966704	1	25.1965	0.00408569	0.151489	0.016714	0.324488	GI_7706676-S	NM_015865	NM_015865	NM_015865	NM_015865	NM_015865	ILMN_1805561	NM_015865
10528	NOL5A	25.199	0.00409329	0.139307	0.0040635	0.118589	36.1551	0.999778	1	0.999255	1	GI_32483373-S	NM_006392	NM_006392	NM_006392	NM_006392	NM_006392	ILMN_2044832	NM_006392
2841	GPR18	25.1998	0.00409577	0.139307	0.005687	0.142522	36.1471	0.999753	1	0.999128	1	GI_31542852-S	NM_005292	NM_005292	NM_005292	NM_005292	NM_005292	ILMN_1780368	NM_001098200
23598	ZNF278	25.1998	0.0040959	0.139307	0.0027565	0.090029	36.1681	0.999814	1	0.999833	1	GI_14670363-A	NM_032051	NM_032050	NM_032050	NM_032051	NM_032051	ILMN_2401844	NM_032050
79148	MMP28	25.2055	0.00411349	0.139381	0.001176	0.0497162	34.0319	0.776787	1	0.770007	1	GI_14589910-A	NM_024302	NM_024302	NM_024302	NM_024302	NM_024302	ILMN_2399016	NM_001032278
84916	CIRH1A	25.2199	0.00415872	0.140388	0.000628	0.0328411	35.9393	0.998224	1	0.999292	1	GI_14249535-S	NM_032830	NM_032830	NM_032830	NM_032830	NM_032830	ILMN_1796235	NM_032830
7188	TRAF5	25.2253	0.00417575	0.140436	0.004026	0.118211	36.0915	0.999528	1	0.998927	1	GI_22027625-I	NM_004619	NM_004619	NM_004619	NM_004619	NM_004619	ILMN_1740493	NM_004619
7089	TLE2	25.2302	0.00419119	0.140436	0.0069695	0.158824	35.9842	0.998735	1	0.996183	1	GI_34147648-S	NM_003260	NM_003260	NM_003260	NM_003260	NM_003260	ILMN_1814917	NM_003260
22990	PCNX	36.1279	0.999687	1	0.999346	1	25.2308	0.00419314	0.153916	0.002627	0.130986	GI_21902518-S	NM_014982	NM_014982	NM_014982	NM_014982	NM_014982	ILMN_1740010	NM_014982
10158	MAP17	35.6374	0.990773	1	0.973901	1	25.232	0.00419714	0.153916	0.0427845	0.502613	GI_41152089-S	NM_005764	NM_005764	NM_005764	NM_005764	NM_005764	ILMN_1708580	NM_005764
150290	DUSP18	35.9691	0.998577	1	0.998584	1	25.2338	0.00420281	0.153916	0.001293	0.086013	GI_31377572-S	NM_152511	NM_152511	NM_152511	NM_152511	NM_152511	ILMN_1734288	NM_152511
6936	C2orf3	25.2358	0.00420905	0.140514	0.0011495	0.048824	36.0861	0.9995	1	0.999734	1	GI_44890064-S	NM_003203	NM_003203	NM_003203	NM_003203	NM_003203	ILMN_1699724	NM_003203
754	PTTG1IP	35.7471	0.994411	1	0.989947	1	25.239	0.00421921	0.153916	0.0032665	0.147025	GI_11038670-S	NM_004339	AF086503	AF086503	AF086503	AF086503	ILMN_1802251	NM_004339
9241	NOG	25.2505	0.00425613	0.14125	0.0008315	0.0407591	36.0427	0.999235	1	0.999812	1	GI_38788425-S	NM_005450	NM_005450	NM_005450	NM_005450	NM_005450	ILMN_1652287	NM_005450
9746	CLSTN3	36.0875	0.999508	1	0.999264	1	25.2523	0.00426189	0.154849	0.0063175	0.199841	GI_7662267-S	NM_014718	NM_014718	NM_014718	NM_014718	NM_014718	ILMN_1734021	NM_014718
131566	ESDN	25.2524	0.00426234	0.14125	0.0032005	0.0995325	35.9145	0.997888	1	0.997913	1	GI_21314771-S	NM_080927	NM_080927	NM_080927	NM_080927	NM_080927	ILMN_2174127	NM_080927
84913	ATOH8	34.285	0.827895	1	0.832688	1	25.2608	0.00428945	0.155227	0.0673235	0.623414	GI_34222346-S	NM_032827	NM_032827	NM_032827	NM_032827	NM_032827	ILMN_1654065	NM_032827
55768	NGLY1	25.2636	0.00429879	0.141704	0.000247	0.0184678	36.1123	0.999625	1	0.999973	1	GI_21314689-S	NM_018297	NM_018297	NM_018297	NM_018297	NM_018297	ILMN_1728779	NM_018297
6124	RPL4	25.2705	0.00432108	0.141704	0.002519	0.085035	36.1775	0.999837	1	0.999845	1	GI_16579884-S	NM_000968	NM_000968	NM_000968	NM_000968	NM_000968	ILMN_1752285	NM_000968
80005	DOCK5	36.1362	0.999717	1	0.998677	1	25.2724	0.00432736	0.155426	0.0072745	0.214373	GI_45439361-S	NM_024940	NM_024940	NM_024940	NM_024940	NM_024940	ILMN_1752455	NM_024940
824	CAPN2	35.9581	0.998453	1	0.999753	1	25.273	0.00432931	0.155426	0.0003195	0.0400736	GI_12408645-S	NM_001748	NM_001748	NM_001748	NM_001748	NM_001748	ILMN_1716057	NM_001748
6158	RPL28	25.2744	0.0043339	0.141704	0.0047885	0.129705	36.0424	0.999233	1	0.998552	1	GI_34486095-S	NM_000991	NM_000991	NM_000991	NM_000991	NM_000991	ILMN_1673509	NM_000991
55033	FKBP14	25.2758	0.00433866	0.141704	0.006174	0.14699	35.7714	0.995063	1	0.9934	1	GI_8923658-S	NM_017946	NM_017946	NM_017946	NM_017946	NM_017946	ILMN_2150294	NM_017946
5727	PTCH	36.0472	0.999266	1	0.99873	1	25.2816	0.00435773	0.15555	0.00593	0.195948	GI_25121959-S	NM_000264	NM_000264	NM_000264	NM_000264	NM_000264	ILMN_1800331	NM_001083605
23209	MLC1	33.3577	0.62853	1	0.706319	1	25.2845	0.00436717	0.15555	0.0236735	0.381772	GI_21237729-A	NM_015166	NM_139202	NM_139202	NM_139202	NM_139202	ILMN_1747725	NM_015166
25893	BIA2	33.6695	0.698219	1	0.790343	1	25.3093	0.0044499	0.157422	0.095922	0.703691	GI_40353772-S	NM_015431	NM_015431	NM_015431	NM_015431	NM_015431	ILMN_1705458	NM_015431
8445	DYRK2	25.3097	0.00445118	0.144855	0.0159165	0.260248	35.8703	0.997184	1	0.989556	1	GI_5922002-A	NM_003583	NM_006482	NM_006482	NM_006482	NM_006482	ILMN_2374244	NM_003583
9948	WDR1	35.901	0.997688	1	0.998783	1	25.3124	0.00446032	0.157422	0.003912	0.159174	GI_17105397-I	NM_017491	NM_017491	NM_017491	NM_017491	NM_017491	ILMN_1675844	NM_017491
79668	FLJ21308	36.1314	0.9997	1	0.99959	1	25.3158	0.00447191	0.157422	0.0022865	0.122402	GI_24432008-S	NM_024615	NM_024615	NM_024615	NM_024615	NM_024615	ILMN_1806651	NM_024615
150864	ALS2CR13	25.3161	0.00447278	0.145037	0.0053125	0.136423	35.6002	0.989259	1	0.983406	1	GI_27735130-S	NM_173511	NM_173511	NM_173511	NM_173511	NM_173511	ILMN_1739942	NM_173511
256051	ZNF549	25.3251	0.0045035	0.145511	0.001428	0.05617	35.6764	0.992204	1	0.9916	1	GI_23397559-S	NM_153263	NM_153263	NM_153263	NM_153263	NM_153263	ILMN_2227495	NM_153263
55784	FLJ11175	35.9361	0.998184	1	0.992995	1	25.3289	0.00451652	0.157428	0.010236	0.253712	GI_8922916-S	NM_018349	NM_018349	NM_018349	NM_018349	NM_018349	ILMN_1792682	NM_018349
25873	RPL36	25.3317	0.00452589	0.145714	0.004213	0.119858	36.1315	0.9997	1	0.999334	1	GI_16117795-A	NM_033643	NM_015414	NM_015414	NM_015414	NM_015414	ILMN_1685088	NM_033643
83937	RASSF4	35.6197	0.990069	1	0.979843	1	25.3398	0.00455356	0.157428	0.0110955	0.265558	GI_30474868-I	NM_032023	NM_032023	NM_032023	NM_032023	NM_032023	ILMN_1690566	NM_032023
151963	LOC151963	35.8199	0.996202	1	0.993409	1	25.3414	0.00455934	0.157428	0.0071105	0.211062	GI_31341922-S	NM_178496	NM_178496	NM_178496	NM_178496	NM_178496	ILMN_1700967	NM_178496
8942	KYNU	36.0267	0.999115	1	0.99807	1	25.3418	0.00456078	0.157428	0.0041225	0.16007	GI_4504936-S	NM_003937	NM_003937	NM_003937	NM_003937	NM_003937	ILMN_1737514	NM_001032998
6929	TCF3	25.3509	0.00459216	0.147324	0.0014735	0.056969	36.1296	0.999694	1	0.999748	1	GI_27777635-S	NM_003200	NM_003200	NM_003200	NM_003200	NM_003200	ILMN_1664434	NM_003200
8835	SOCS2	36.1263	0.999681	1	0.998737	1	25.3541	0.00460305	0.157428	0.0078875	0.223949	GI_21536304-S	NM_003877	NM_003877	NM_003877	NM_003877	NM_003877	ILMN_2131861	NM_003877
53834	FGFRL1	36.0487	0.999276	1	0.999287	1	25.3569	0.00461301	0.157428	0.0018325	0.106959	GI_13112053-S	NM_021923	NM_021923	NM_021923	NM_021923	NM_021923	ILMN_1795865	NM_021923
51062	SPG3A	36.0452	0.999252	1	0.999014	1	25.359	0.00462038	0.157428	0.0035765	0.152459	GI_19923444-A	NM_015915	NM_181598	NM_181598	NM_015915	NM_015915	ILMN_2381476	NM_181598
55847	C10orf70	25.3602	0.00462449	0.147837	0.0070575	0.160132	36.0495	0.999282	1	0.99776	1	GI_8923929-S	NM_018464	NM_018464	NM_018464	NM_018464	NM_018464	ILMN_2122952	NM_018464
2992	GYG	36.1062	0.999598	1	0.999195	1	25.3617	0.00462982	0.157428	0.0028895	0.136865	GI_20127456-S	NM_004130	NM_004130	NM_004130	NM_004130	NM_004130	ILMN_2230862	NM_004130
5341	PLEK	35.8894	0.997505	1	0.993529	1	25.3644	0.004639	0.157428	0.005996	0.195948	GI_4505878-S	NM_002664	NM_002664	NM_002664	NM_002664	NM_002664	ILMN_1795762	NM_002664
10107	TRIM10	35.913	0.997867	1	0.985727	1	25.3664	0.00464611	0.157428	0.0466535	0.524345	GI_16519560-I	NM_052828	NM_052828	NM_052828	NM_052828	NM_052828	ILMN_1746788	NM_052828
7170	TPM3	35.7142	0.993445	1	0.980648	1	25.3811	0.00469802	0.158593	0.0224575	0.373712	GI_22748618-A	NM_152263	NM_152263	NM_152263	NM_152263	NM_152263	ILMN_1697567	NM_152263
140739	NCE2	36.1166	0.999643	1	0.999825	1	25.3865	0.00471737	0.158654	0.001554	0.0969588	GI_18087856-S	NM_080678	NM_080678	NM_080678	NM_080678	NM_080678	ILMN_2164242	NM_080678
80762	NDFIP1	25.3905	0.00473135	0.150471	0.0012945	0.0529925	36.0745	0.999437	1	0.999654	1	GI_33519472-S	NM_030571	NM_030571	NM_030571	NM_030571	NM_030571	ILMN_1751452	NM_030571
51266	CLEC2	36.1325	0.999704	1	0.994924	1	25.4013	0.00477009	0.159833	0.0566975	0.57937	GI_7706060-S	NM_016509	NM_016509	NM_016509	NM_016509	NM_016509	ILMN_1745103	NM_016509
55656	FLJ20530	25.4033	0.0047773	0.150471	0.000856	0.0407591	36.0517	0.999296	1	0.999762	1	GI_8923495-S	NM_017864	NM_017864	NM_017864	NM_017864	NM_017864	ILMN_1759084	NM_017864
2308	FOXO1A	25.4109	0.00480481	0.150471	0.0011935	0.0497585	35.8447	0.996711	1	0.996755	1	GI_9257221-S	NM_002015	NM_002015	NM_002015	NM_002015	NM_002015	ILMN_1738816	NM_002015
84628	NTNG2	35.5291	0.985935	1	0.9741	1	25.4148	0.00481901	0.160326	0.009705	0.2479	GI_19387853-S	NM_032536	NM_032536	NM_032536	NM_032536	NM_032536	ILMN_1806448	NM_032536
2268	FGR	36.0932	0.999537	1	0.999474	1	25.4151	0.00482025	0.160326	0.001456	0.0927636	GI_4885234-S	NM_005248	NM_005248	NM_005248	NM_005248	NM_005248	ILMN_2368318	NM_001042729
115650	TNFRSF13C	25.4176	0.0048292	0.150471	0.0131415	0.23416	36.0597	0.999348	1	0.997569	1	GI_17978517-S	NM_052945	NM_052945	NM_052945	NM_052945	NM_052945	ILMN_1731742	NM_052945
23059	KIAA0643	25.4195	0.00483623	0.150471	0.006053	0.145568	35.9276	0.998071	1	0.99619	1	GI_13435144-S	NM_024793	NM_024793	NM_024793	NM_024793	NM_024793	ILMN_1750596	NM_024793
79752	FLJ14007	25.42	0.00483776	0.150471	0.0006995	0.0355527	35.5966	0.989104	1	0.992296	1	GI_13375984-S	NM_024699	NM_024699	NM_024699	NM_024699	NM_024699	ILMN_1730907	NM_024699
928	CD9	35.527	0.985827	1	0.961591	1	25.4227	0.00484764	0.160578	0.0588595	0.591668	GI_21237762-S	NM_001769	NM_001769	NM_001769	NM_001769	NM_001769	ILMN_1695423	NM_001769
23212	RRS1	25.4247	0.00485529	0.150471	0.000636	0.0330683	36.1358	0.999716	1	0.999964	1	GI_34147329-S	NM_015169	NM_015169	NM_015169	NM_015169	NM_015169	ILMN_1767658	NM_015169
80324	PUS1	25.4248	0.00485548	0.150471	0.0008775	0.0413476	35.9485	0.998339	1	0.999127	1	GI_34147590-S	NM_025215	NM_025215	NM_025215	NM_025215	NM_025215	ILMN_1662658	NM_001002019
120534	FLJ38968	25.4251	0.00485659	0.150471	0.0031425	0.0990599	36.0666	0.999391	1	0.998907	1	GI_22748692-S	NM_152316	NM_152316	NM_152316	NM_152316	NM_152316	ILMN_1767642	NM_152316
140691	RNF36	36.0929	0.999535	1	0.999772	1	25.4269	0.00486331	0.160578	0.001871	0.107341	GI_37595540-A	NM_080745	NM_080745	NM_080745	NM_080745	NM_080745	ILMN_1813430	NM_182985
80008	FLJ23235	25.4318	0.00488125	0.150719	0.001848	0.0676876	36.1586	0.999788	1	0.999824	1	GI_13376422-S	NM_024943	NM_024943	NM_024943	NM_024943	NM_024943	ILMN_2095660	NM_024943
421	ARVCF	34.6739	0.896482	1	0.881879	1	25.4537	0.00496239	0.163254	0.021597	0.366022	GI_4502246-S	NM_001670	NM_001670	NM_001670	NM_001670	NM_001670	ILMN_1677226	NM_001670
7267	TTC3	25.4586	0.00498059	0.153263	0.001592	0.0610289	36.0119	0.998994	1	0.999059	1	GI_21359840-S	NM_003316	NM_003316	NM_003316	NM_003316	NM_003316	ILMN_1728605	NM_003316
3112	HLA-DOB	25.4685	0.00501821	0.153506	0.022656	0.324832	36.1325	0.999704	1	0.997915	1	GI_18641377-S	NM_002120	NM_002120	NM_002120	NM_002120	NM_002120	ILMN_1700428	NM_002120
7169	TPM2	25.4697	0.00502243	0.153506	0.004343	0.122022	35.7354	0.99408	1	0.993685	1	GI_42476295-S	NM_003289	NM_003289	NM_003289	NM_003289	NM_003289	ILMN_1789624	NM_003289
841	CASP8	36.0276	0.999122	1	0.993839	1	25.4737	0.00503788	0.165136	0.0282655	0.415801	GI_15718703-I	NM_001228	NM_033355	NM_033355	NM_033355	NM_033355	ILMN_1673757	NM_001080125
2995	GYPC	25.4818	0.00506867	0.154359	0.015642	0.258233	33.1497	0.582214	1	0.651792	1	GI_21614516-A	NM_016815	NM_002101	NM_002101	NM_016815	NM_016815	ILMN_1682332	NM_016815
9315	C5orf13	25.486	0.00508443	0.154359	0.000886	0.0415318	35.4861	0.983641	1	0.988498	1	GI_4758865-S	NM_004772	NM_004772	NM_004772	NM_004772	NM_004772	ILMN_1680738	NM_004772
1266	CNN3	25.5056	0.00516007	0.156131	0.0067265	0.154453	36.0616	0.99936	1	0.998788	1	GI_4502922-S	NM_001839	NM_001839	NM_001839	NM_001839	NM_001839	ILMN_1782439	NM_001839
5326	PLAGL2	36.0652	0.999382	1	0.999601	1	25.5058	0.00516084	0.167351	0.001218	0.0834791	GI_6031195-S	NM_002657	NM_002657	NM_002657	NM_002657	NM_002657	ILMN_1786601	NM_002657
3804	KIR2DL3	34.5373	0.874042	1	0.863657	1	25.515	0.00519672	0.167351	0.0340035	0.459149	GI_7705567-I	NM_015868	NM_015868	NM_015868	NM_015868	NM_015868	ILMN_1667232	NM_014511
92	ACVR2	36.0782	0.999458	1	0.999965	1	25.5154	0.00519846	0.167351	0.000598	0.0546475	GI_10862696-S	NM_001616	NM_001616	NM_001616	NM_001616	NM_001616	ILMN_2152711	NM_001616
89944	LOC89944	35.9552	0.99842	1	0.998263	1	25.5212	0.00522108	0.167351	0.003951	0.159574	GI_31543092-S	NM_138342	NM_138342	NM_138342	NM_138342	NM_138342	ILMN_2144401	NM_138342
114801	KIAA1913	36.0033	0.998918	1	0.999323	1	25.5217	0.00522316	0.167351	0.002365	0.124422	GI_40538800-S	NM_052913	NM_052913	NM_052913	NM_052913	NM_052913	ILMN_1725387	NM_052913
5359	PLSCR1	34.8377	0.920707	1	0.897439	1	25.5254	0.0052374	0.167351	0.0615765	0.605524	GI_10863876-S	NM_021105	NM_021105	NM_021105	NM_021105	NM_021105	ILMN_1745242	NM_021105
604	BCL6	36.1542	0.999775	1	0.996852	1	25.5291	0.00525208	0.167351	0.031691	0.442451	GI_21040323-A	NM_001706	NM_001706	NM_001706	NM_001706	NM_001706	ILMN_1737314	NM_001706
8672	EIF4G3	35.9184	0.997944	1	0.999581	1	25.5294	0.00525342	0.167351	0.000867	0.0664724	GI_10092600-S	NM_003760	NM_003760	NM_003760	NM_003760	NM_003760	ILMN_1775692	NM_003760
114793	FMNL2	35.6616	0.991682	1	0.990924	1	25.5361	0.00527994	0.167606	0.00364	0.152459	GI_38524617-S	NM_052905	AB067489	AB067489	AB067489	AB067489	ILMN_1730491	NM_052905
322	APBB1	25.5415	0.00530135	0.159871	0.0037115	0.111555	35.3749	0.976673	1	0.971188	1	GI_22035552-I	NM_001164	NM_001164	NM_001164	NM_001164	NM_001164	ILMN_1769918	NM_145689
22921	MSRB	35.8331	0.99648	1	0.991144	1	25.5495	0.00533352	0.168608	0.010704	0.260843	GI_20149599-S	NM_012228	NM_012228	NM_012228	NM_012228	NM_012228	ILMN_1657977	NM_012228
51440	HPCAL4	25.5496	0.00533362	0.16031	0.0235785	0.331395	35.7651	0.9949	1	0.984863	1	GI_19913444-S	NM_016257	NM_016257	NM_016257	NM_016257	NM_016257	ILMN_1736976	NM_016257
57419	SLC24A3	34.7561	0.909032	1	0.894511	1	25.5584	0.0053692	0.168608	0.015826	0.317467	GI_31563525-S	NM_020689	NM_020689	NM_020689	NM_020689	NM_020689	ILMN_1663519	NM_020689
90952	ESAM	36.0935	0.999538	1	0.996045	1	25.5609	0.00537916	0.168608	0.0250885	0.393372	GI_20452463-S	NM_138961	NM_138961	NM_138961	NM_138961	NM_138961	ILMN_1668092	NM_138961
23303	KIF13B	35.9866	0.99876	1	0.99961	1	25.5626	0.00538608	0.168608	0.0007825	0.0632889	GI_13194196-S	NM_015254	NM_015254	NM_015254	NM_015254	NM_015254	ILMN_1686562	NM_015254
27300	ZNF544	25.5664	0.00540159	0.161431	0.0008335	0.0407591	35.9994	0.998883	1	0.999516	1	GI_7656870-S	NM_014480	NM_014480	NM_014480	NM_014480	NM_014480	ILMN_1797903	NM_014480
6609	SMPD1	25.5677	0.00540663	0.161431	0.001472	0.056969	35.9439	0.998282	1	0.999237	1	GI_40254417-S	NM_000543	NM_000543	NM_000543	NM_000543	NM_000543	ILMN_1757370	NM_001007593
1374	CPT1A	35.9089	0.997807	1	0.996703	1	25.581	0.00546108	0.169849	0.006492	0.200454	GI_4503020-S	NM_001876	NM_001876	NM_001876	NM_001876	NM_001876	ILMN_1696316	NM_001031847
5351	PLOD	35.8941	0.997581	1	0.994302	1	25.5815	0.00546325	0.169849	0.0061585	0.196852	GI_32307143-S	NM_000302	NM_000302	NM_000302	NM_000302	NM_000302	ILMN_1684391	NM_000302
81539	SLC38A1	25.5824	0.00546696	0.162696	0.0105055	0.20179	36.1372	0.999721	1	0.998885	1	GI_21361928-S	NM_030674	NM_030674	NM_030674	NM_030674	NM_030674	ILMN_1769911	NM_030674
3772	KCNJ15	36.1525	0.99977	1	0.995835	1	25.6004	0.00554115	0.171091	0.050049	0.545534	GI_25777639-A	NM_170737	NM_002243	NM_002243	NM_170736	NM_170736	ILMN_1675756	NM_170736
220929	LOC220929	36.0776	0.999455	1	0.997962	1	25.604	0.00555608	0.171091	0.007325	0.2148	GI_33300650-S	NM_182755	NM_182755	NM_182755	NM_182755	NM_182755	ILMN_1678494	NM_182755
83853	ASP	36.152	0.999768	1	0.997858	1	25.6092	0.0055778	0.171091	0.020304	0.352737	GI_17572806-S	NM_031916	NM_031916	NM_031916	NM_031916	NM_031916	ILMN_1696466	NM_031916
2815	GP9	35.9015	0.997695	1	0.983266	1	25.613	0.0055936	0.171091	0.073118	0.637857	GI_4504076-S	NM_000174	NM_000174	NM_000174	NM_000174	NM_000174	ILMN_1743290	NM_000174
10451	VAV3	35.9891	0.998784	1	0.997809	1	25.6139	0.00559775	0.171091	0.067553	0.623624	GI_21614495-S	NM_006113	NM_006113	NM_006113	NM_006113	NM_006113	ILMN_2399463	NM_006113
780	DDR1	25.614	0.00559811	0.166053	0.006821	0.155832	35.7279	0.993862	1	0.988854	1	GI_38327631-A	NM_001954	NM_001954	NM_001954	NM_001954	NM_001954	ILMN_2360054	NM_013994
51317	BHC80	35.8086	0.995955	1	0.99124	1	25.623	0.00563592	0.171677	0.0053625	0.18517	GI_19923461-S	NM_016621	NM_016621	NM_016621	NM_016621	NM_016621	ILMN_1699496	NM_016621
2788	FLJ00058	25.6245	0.00564246	0.166821	0.006066	0.145568	35.9865	0.998759	1	0.997072	1	GI_32698768-S	NM_052847	NM_052847	NM_052847	NM_052847	NM_052847	ILMN_1728107	NM_052847
4778	NFE2	35.9949	0.99884	1	0.993766	1	25.628	0.00565718	0.171747	0.017509	0.331389	GI_5453773-S	NM_006163	NM_006163	NM_006163	NM_006163	NM_006163	ILMN_1711786	NM_006163
23321	TRIM2	35.8337	0.996491	1	0.996606	1	25.6472	0.00573892	0.173645	0.0035925	0.152459	GI_15011942-S	NM_015271	NM_015271	NM_015271	NM_015271	NM_015271	ILMN_1745079	NM_015271
89894	LOC89894	35.2607	0.967898	1	0.968681	1	25.675	0.00585972	0.17671	0.0015925	0.097798	GI_24308397-S	NM_138341	NM_138341	NM_138341	NM_138341	NM_138341	ILMN_2052871	NM_138341
6228	RPS23	25.6771	0.0058693	0.172963	0.040528	0.425115	36.146	0.99975	1	0.998664	1	GI_14790142-S	NM_001025	NM_001025	NM_001025	NM_001025	NM_001025	ILMN_1772459	NM_001025
84319	MGC4308	25.6872	0.00591383	0.173709	0.0014085	0.0560676	36.1333	0.999707	1	0.999859	1	GI_34147422-S	NM_032359	NM_032359	NM_032359	NM_032359	NM_032359	ILMN_2215545	NM_032359
10267	RAMP1	35.3473	0.974705	1	0.967032	1	25.6892	0.00592234	0.178005	0.0097275	0.2479	GI_5032018-S	NM_005855	NM_005855	NM_005855	NM_005855	NM_005855	ILMN_1764754	NM_005855
326624	RAB37	35.8779	0.997316	1	0.996452	1	25.6952	0.00594937	0.178185	0.0039235	0.159174	GI_31343330-S	NM_175738	NM_175738	NM_175738	NM_175738	NM_175738	ILMN_1796136	NM_001006638
58475	MS4A7	34.0276	0.775867	1	0.807331	1	25.6994	0.00596772	0.178185	0.0404305	0.492059	GI_23110999-S	NM_021201	NM_021201	NM_021201	NM_021201	NM_021201	ILMN_2331082	NM_206938
9246	UBE2L6	36.1274	0.999685	1	0.998471	1	25.7059	0.00599693	0.178468	0.013732	0.29158	GI_38157980-A	NM_004223	NM_004223	NM_004223	NM_004223	NM_004223	ILMN_1769520	NM_004223
3107	HLA-C	25.7129	0.00602835	0.176294	0.0480865	0.468287	32.0293	0.357375	1	0.530004	1	GI_19557676-S	NM_002117	M63438	M63438	M63438	M63438	ILMN_2150787	NM_002117
54888	FLJ20303	25.7156	0.00604079	0.176294	0.001025	0.0463659	36.1002	0.999571	1	0.999899	1	GI_39995081-S	NM_017755	NM_017755	NM_017755	NM_017755	NM_017755	ILMN_1680129	NM_017755
29110	TBK1	35.9776	0.998668	1	0.999898	1	25.7193	0.00605742	0.179677	0.0004345	0.0446695	GI_19743810-S	NM_013254	NM_013254	NM_013254	NM_013254	NM_013254	ILMN_1739967	NM_013254
5569	PKIA	25.7339	0.00612407	0.178149	0.0091215	0.183835	35.9992	0.99888	1	0.996778	1	GI_32483385-A	NM_181839	NM_181839	NM_181839	NM_006823	NM_006823	ILMN_1762262	NM_006823
666	BOK	35.3845	0.97734	1	0.950782	1	25.7396	0.00615024	0.181834	0.09354	0.703455	GI_34335395-S	NM_032515	NM_032515	NM_032515	NM_032515	NM_032515	ILMN_1730032	NM_032515
26047	CNTNAP2	25.7443	0.00617179	0.17871	0.147394	0.786514	34.8738	0.925614	1	0.897803	1	GI_21071040-S	NM_014141	NM_014141	NM_014141	NM_014141	NM_014141	ILMN_1690223	NM_014141
55353	LAPTM4B	25.7504	0.00620017	0.17871	0.011198	0.211059	36.03	0.999141	1	0.997977	1	GI_30409981-S	NM_018407	NM_018407	NM_018407	NM_018407	NM_018407	ILMN_2101832	NM_018407
51747	LUC7A	25.751	0.00620259	0.17871	0.0287675	0.36502	35.7872	0.995455	1	0.983344	1	GI_19923484-S	NM_016424	NM_006107	NM_006107	NM_006107	NM_006107	ILMN_2299072	NM_006107
5471	PPAT	25.7636	0.00626134	0.179759	0.001139	0.0486063	35.7371	0.994128	1	0.995835	1	GI_29570797-S	NM_002703	NM_002703	NM_002703	NM_002703	NM_002703	ILMN_1674302	NM_002703
3587	IL10RA	35.6806	0.99235	1	0.991838	1	25.7636	0.0062616	0.184523	0.0027265	0.131907	GI_24430213-S	NM_001558	NM_001558	NM_001558	NM_001558	NM_001558	ILMN_1652825	NM_001558
6142	RPL18A	25.7673	0.00627874	0.179759	0.0035385	0.107787	36.1149	0.999636	1	0.999495	1	GI_15431299-S	NM_000980	X80822	X80822	X80822	X80822	ILMN_2141452	NM_000980
1894	ECT2	35.5391	0.986437	1	0.985503	1	25.7741	0.00631078	0.184649	0.0026785	0.130986	GI_21735571-S	NM_018098	NM_018098	NM_018098	NM_018098	NM_018098	ILMN_1717173	NM_018098
125206	SLC5A10	33.8657	0.741321	1	0.772838	1	25.7752	0.00631601	0.184649	0.0325795	0.448933	GI_31982944-S	NM_152351	NM_152351	NM_152351	NM_152351	NM_152351	ILMN_2412849	NM_001042450
7538	ZFP36	35.9795	0.998687	1	0.993991	1	25.7776	0.00632708	0.184649	0.0162445	0.320892	GI_4507960-S	NM_003407	NM_003407	NM_003407	NM_003407	NM_003407	ILMN_1720829	NM_003407
64215	DNAJC1	35.3357	0.973849	1	0.983463	1	25.7945	0.00640744	0.185504	0.0010025	0.073142	GI_21361911-S	NM_022365	NM_022365	NM_022365	NM_022365	NM_022365	ILMN_1683234	NM_022365
6159	RPL29	25.7951	0.00641036	0.182177	0.001222	0.050713	34.6496	0.892644	1	0.895925	1	GI_17105395-S	NM_000992	NM_000992	NM_000992	NM_000992	NM_000992	ILMN_1771051	NM_000992
9019	FLJ21047	35.516	0.985259	1	0.962182	1	25.7953	0.00641118	0.185504	0.0451055	0.516125	GI_21359956-S	NM_024569	NM_003953	NM_003953	NM_003953	NM_003953	ILMN_2386008	NM_024569
3603	IL16	25.7968	0.0064186	0.182177	0.0034565	0.106364	34.8065	0.916338	1	0.913652	1	GI_27262654-A	NM_004513	NM_172217	NM_172217	NM_172217	NM_172217	ILMN_2290628	NM_172217
79744	FLJ23233	25.7978	0.0064236	0.182177	0.003095	0.0979037	36.1045	0.99959	1	0.999861	1	GI_21362021-S	NM_024691	NM_024691	NM_024691	NM_024691	NM_024691	ILMN_1680693	NM_001098495
8910	SGCE	35.5966	0.989103	1	0.981536	1	25.7981	0.00642485	0.185504	0.019643	0.349136	GI_10835046-S	NM_003919	NM_003919	NM_003919	NM_003919	NM_003919	ILMN_1674620	NM_001099400
10924	SMPDL3A	35.9245	0.998029	1	0.996065	1	25.8009	0.00643842	0.185504	0.00603	0.195948	GI_34147321-S	NM_006714	NM_006714	NM_006714	NM_006714	NM_006714	ILMN_1796349	NM_006714
1933	EEF1B2	25.808	0.00647251	0.182415	0.029626	0.36736	35.6082	0.989596	1	0.980023	1	GI_16519563-I	NM_021121	NM_021121	NM_021121	NM_021121	NM_021121	ILMN_2318725	NM_001037663
79971	FLJ23091	25.809	0.00647727	0.182415	0.116142	0.713825	35.9014	0.997694	1	0.980129	1	GI_31542744-S	NM_024911	NM_024911	NM_024911	NM_024911	NM_024911	ILMN_2283325	NM_024911
6480	SIAT1	25.8121	0.0064925	0.182415	0.0047455	0.129705	36.1316	0.999701	1	0.999558	1	GI_27765092-A	NM_173217	NM_173216	NM_173216	NM_173216	NM_173216	ILMN_1756501	NM_003032
20	ABCA2	35.0299	0.944995	1	0.940856	1	25.8133	0.00649798	0.186626	0.003082	0.142033	GI_45446739-S	NM_001606	NM_001606	NM_001606	NM_001606	NM_001606	ILMN_1747627	NM_212533
8825	LIN7A	36.1462	0.999751	1	0.999337	1	25.8256	0.00655815	0.187758	0.0064095	0.200454	GI_4759305-S	NM_004664	NM_004664	NM_004664	NM_004664	NM_004664	ILMN_1806293	NM_004664
168537	hIAN7	25.8258	0.00655891	0.183678	0.056913	0.518521	35.7581	0.994714	1	0.9774	1	GI_28416944-S	NM_153236	NM_153236	NM_153236	NM_153236	NM_153236	ILMN_1776678	NM_153236
2297	FOXD1	35.9648	0.998529	1	0.999048	1	25.8359	0.00660872	0.188262	0.0060105	0.195948	GI_4758391-S	NM_004472	NM_004472	NM_004472	NM_004472	NM_004472	ILMN_1704418	NM_004472
5757	PTMA	25.8359	0.00660875	0.183678	0.007904	0.16998	35.5622	0.987554	1	0.981084	1	GI_21359859-S	NM_002823	NM_002823	NM_002823	NM_002823	NM_002823	ILMN_1759954	NM_001099285
10419	SKB1	25.8376	0.00661674	0.183678	0.0019815	0.0714208	35.8958	0.997607	1	0.998047	1	GI_20070219-S	NM_006109	NM_006109	NM_006109	NM_006109	NM_006109	ILMN_2403889	NM_001039619
1521	CTSW	35.8871	0.997467	1	0.992662	1	25.8377	0.00661738	0.188262	0.023172	0.378653	GI_23110963-S	NM_001335	NM_001335	NM_001335	NM_001335	NM_001335	ILMN_1794364	NM_001335
3911	LAMA5	25.838	0.00661867	0.183678	0.0091135	0.183835	36.0176	0.999041	1	0.997927	1	GI_21264601-S	NM_005560	NM_005560	NM_005560	NM_005560	NM_005560	ILMN_1773567	NM_005560
10252	SPRY1	25.8438	0.00664772	0.18392	0.011817	0.219074	35.928	0.998077	1	0.99659	1	GI_40788000-I	NM_199327	AF041037	AF041037	AF041037	AF041037	ILMN_2329914	NM_005841
5594	MAPK1	36.023	0.999085	1	0.999428	1	25.8457	0.00665717	0.188572	0.0016215	0.097798	GI_20986528-I	NM_002745	NM_138957	NM_138957	NM_002745	NM_002745	ILMN_2235283	NM_138957
3849	KRT2A	25.8484	0.0066703	0.183974	0.0021735	0.0766354	35.8987	0.997652	1	0.999014	1	GI_4557702-S	NM_000423	NM_000423	NM_000423	NM_000423	NM_000423	ILMN_1669299	NM_000423
5292	PIM1	35.9659	0.998542	1	0.995148	1	25.8485	0.0066711	0.188572	0.0145025	0.301619	GI_31543400-S	NM_002648	NM_002648	NM_002648	NM_002648	NM_002648	ILMN_1815023	NM_002648
10663	CXCR6	25.8524	0.00669034	0.183974	0.0366455	0.404283	35.8276	0.996366	1	0.986564	1	GI_5730105-S	NM_006564	NM_006564	NM_006564	NM_006564	NM_006564	ILMN_1674640	NM_006564
3310	HSPA6	35.6911	0.992703	1	0.97978	1	25.8525	0.00669079	0.188572	0.021269	0.361948	GI_42822885-S	NM_002155	NM_002155	NM_002155	NM_002155	NM_002155	ILMN_1658383	NM_002155
6693	SPN	34.835	0.92033	1	0.916647	1	25.8589	0.00672277	0.188885	0.0027455	0.13212	GI_40254469-S	NM_003123	NM_003123	NM_003123	NM_003123	NM_003123	ILMN_1660315	NM_003123
53347	UBASH3A	25.8685	0.00677123	0.184849	0.0066055	0.153231	36.0348	0.999177	1	0.9982	1	GI_9507220-S	NM_018961	NM_018961	NM_018961	NM_018961	NM_018961	ILMN_2338348	NM_001001895
6320	SCGF	25.8697	0.00677688	0.184849	0.0246775	0.337126	34.2476	0.820614	1	0.825958	1	GI_37595568-S	NM_002975	NM_002975	NM_002975	NM_002975	NM_002975	ILMN_1807359	NM_002975
924	CD7	25.8709	0.00678344	0.184849	0.0059035	0.144642	35.6917	0.992724	1	0.992664	1	GI_32130537-S	NM_006137	NM_006137	NM_006137	NM_006137	NM_006137	ILMN_1792538	NM_006137
6095	RORA	34.7334	0.905635	1	0.889753	1	25.8783	0.00682071	0.191043	0.0348935	0.461522	GI_19743904-A	NM_134262	NM_134261	NM_134261	NM_002943	NM_002943	ILMN_2322498	NM_002943
90624	LOC90624	25.898	0.00692128	0.188038	0.0059625	0.145129	35.3235	0.972932	1	0.963362	1	GI_32171235-S	NM_181705	NM_181705	NM_181705	NM_181705	NM_181705	ILMN_1709936	NM_181705
10221	C8FW	36.1238	0.999672	1	0.998745	1	25.907	0.00696781	0.194242	0.0095405	0.246647	GI_40788016-S	NM_025195	NM_025195	NM_025195	NM_025195	NM_025195	ILMN_1803811	NM_025195
3336	HSPE1	25.9089	0.00697771	0.189004	0.0010625	0.0472673	35.6439	0.991023	1	0.991837	1	GI_4504522-S	NM_002157	NM_002157	NM_002157	NM_002157	NM_002157	ILMN_2092536	NM_002157
55603	C6orf37	35.5362	0.986292	1	0.974202	1	25.9089	0.00697786	0.194242	0.0136735	0.29158	GI_8923041-S	NM_017633	AJ420583	AJ420583	AJ420583	AJ420583	ILMN_1740466	NM_017633
9349	RPL23	25.9186	0.00702816	0.189802	0.0264795	0.349213	35.9733	0.998622	1	0.997223	1	GI_14591907-S	NM_000978	NM_000978	NM_000978	NM_000978	NM_000978	ILMN_1755115	NM_000978
285195	SLC9A9	35.9936	0.998828	1	0.999658	1	25.9227	0.00704993	0.195646	0.0015305	0.0961557	GI_27734934-S	NM_173653	NM_173653	NM_173653	NM_173653	NM_173653	ILMN_1758315	NM_173653
3150	HMGN1	25.9284	0.00707979	0.190628	0.0049535	0.132086	36.0668	0.999392	1	0.999442	1	GI_34147704-S	NM_004965	NM_004965	NM_004965	NM_004965	NM_004965	ILMN_2151579	NM_004965
51148	CEECAM1	35.9239	0.99802	1	0.998859	1	25.9308	0.00709224	0.195733	0.002642	0.130986	GI_38679925-S	NM_016174	NM_016174	NM_016174	NM_016174	NM_016174	ILMN_1750563	NM_016174
6622	SNCA	35.2327	0.965488	1	0.932942	1	25.9317	0.0070974	0.195733	0.109334	0.73379	GI_6806896-I	NM_000345	NM_007308	NM_007308	NM_007308	NM_007308	ILMN_1766165	NM_000345
11186	RASSF1	35.9337	0.998152	1	0.997204	1	25.9356	0.00711796	0.195733	0.0040995	0.160019	GI_25777679-A	NM_170712	NM_007182	NM_007182	NM_007182	NM_007182	ILMN_1683239	NM_170713
3921	LAMR1	25.9359	0.00711916	0.191119	0.008115	0.171935	35.903	0.997718	1	0.995384	1	GI_9845501-S	NM_002295	NM_002295	NM_002295	NM_002295	NM_002295	ILMN_2411723	NM_002295
79731	FLJ23441	25.9425	0.00715425	0.191493	0.000946	0.0433845	36.0693	0.999407	1	0.999933	1	GI_39725682-S	NM_024678	NM_024678	NM_024678	NM_024678	NM_024678	ILMN_1797332	NM_024678
10971	YWHAQ	36.0304	0.999144	1	0.999001	1	25.9472	0.00717934	0.196823	0.003318	0.148604	GI_21464103-S	NM_006826	NM_006826	NM_006826	NM_006826	NM_006826	ILMN_1674385	NM_006826
6272	SORT1	36.1081	0.999606	1	0.999289	1	25.9575	0.00723474	0.197286	0.0056475	0.190645	GI_17149833-S	NM_002959	NM_002959	NM_002959	AK000757	AK000757	ILMN_1707077	NM_002959
25793	FBXO7	35.0295	0.94495	1	0.939518	1	25.9585	0.00723985	0.197286	0.0122865	0.275956	GI_15812192-S	NM_012179	NM_012179	NM_012179	NM_012179	NM_012179	ILMN_1745962	NM_001033024
55502	HES6	35.2964	0.970819	1	0.955315	1	25.976	0.00733441	0.199263	0.0201845	0.352737	GI_34147684-S	NM_018645	NM_018645	NM_018645	NM_018645	NM_018645	ILMN_1694268	NM_018645
79863	FLJ21172	25.9783	0.00734707	0.195696	0.00181	0.0665653	34.9646	0.937259	1	0.941374	1	GI_13376184-S	NM_024805	NM_024805	NM_024805	NM_024805	NM_024805	ILMN_1736130	NM_024805
6128	RPL6	25.9797	0.00735457	0.195696	0.0055755	0.141151	35.6714	0.992031	1	0.987822	1	GI_16753226-S	NM_000970	NM_000970	NM_000970	NM_000970	NM_000970	ILMN_1690494	NM_001024662
22916	NCBP2	25.9837	0.00737669	0.195709	0.0010415	0.0466458	36.0936	0.999539	1	0.999893	1	GI_19923386-S	NM_007362	NM_007362	NM_007362	NM_007362	NM_007362	ILMN_1720442	NM_007362
54881	TEX10	25.993	0.00742762	0.196485	0.000644	0.0332929	35.8981	0.997643	1	0.999798	1	GI_8923268-S	NM_017746	NM_017746	NM_017746	NM_017746	NM_017746	ILMN_1653529	NM_017746
11182	SLC2A6	36.1039	0.999588	1	0.999461	1	25.9993	0.00746236	0.202132	0.0040835	0.160019	GI_9938031-S	NM_017585	NM_017585	NM_017585	NM_017585	NM_017585	ILMN_1778321	NM_017585
5494	PPM1A	34.9509	0.935566	1	0.917497	1	26.0047	0.00749237	0.202339	0.0248395	0.392763	GI_29557854-A	NM_177951	NM_021003	NM_021003	NM_177951	NM_177951	ILMN_2410516	NM_177952
3248	HPGD	26.0063	0.00750132	0.197855	0.0153995	0.256573	35.7712	0.995056	1	0.990855	1	GI_31542938-S	NM_000860	NM_000860	NM_000860	NM_000860	NM_000860	ILMN_2166457	NM_000860
5197	PF4V1	36.0554	0.999321	1	0.99059	1	26.0148	0.00754877	0.203255	0.102812	0.724519	GI_4505734-S	NM_002620	NM_002620	NM_002620	NM_002620	NM_002620	ILMN_1745522	NM_002620
974	CD79B	26.0192	0.00757367	0.198861	0.0468395	0.462617	36.0121	0.998995	1	0.993528	1	GI_11038673-I	NM_000626	NM_021602	NM_021602	NM_021602	NM_021602	ILMN_2366212	NM_001039933
5526	PPP2R5B	36.0702	0.999412	1	0.999471	1	26.0209	0.0075829	0.203568	0.0040625	0.160019	GI_30795206-S	NM_006244	NM_006244	NM_006244	NM_006244	NM_006244	ILMN_2124082	NM_006244
22909	KIAA1018	26.022	0.00758948	0.198861	0.0041285	0.118951	35.9406	0.998241	1	0.997919	1	GI_7662449-S	NM_014967	NM_014967	NM_014967	NM_014967	NM_014967	ILMN_2152178	NM_014967
3852	KRT5	26.0249	0.0076054	0.198861	0.023076	0.328769	35.3833	0.977255	1	0.968105	1	GI_17318577-S	NM_000424	NM_000424	NM_000424	NM_000424	NM_000424	ILMN_1801632	NM_000424
8644	AKR1C3	35.3488	0.974814	1	0.951318	1	26.0265	0.00761449	0.203811	0.0429255	0.50304	GI_24497582-S	NM_003739	NM_003739	NM_003739	NM_003739	NM_003739	ILMN_1713124	NM_003739
7705	ZNF146	26.0297	0.00763288	0.199005	0.0051745	0.134522	35.9608	0.998485	1	0.998234	1	GI_6005965-S	NM_007145	NM_007145	NM_007145	NM_007145	NM_007145	ILMN_2054442	NM_007145
6130	RPL7A	26.0405	0.00769406	0.200023	0.007582	0.166214	35.9068	0.997775	1	0.996811	1	GI_18390348-S	NM_000972	NM_000972	NM_000972	NM_000972	NM_000972	ILMN_1740749	NM_000972
57823	SLAMF7	35.2643	0.968198	1	0.954293	1	26.0432	0.00770961	0.205749	0.014374	0.300954	GI_19923571-S	NM_021181	NM_021181	NM_021181	NM_021181	NM_021181	ILMN_1710923	NM_021181
80755	MGC2744	26.0531	0.00776659	0.20133	0.0011005	0.0474967	36.0897	0.999519	1	0.999933	1	GI_34147388-S	NM_025267	NM_025267	NM_025267	NM_025267	NM_025267	ILMN_1700461	NM_025267
3029	HAGH	35.9495	0.998352	1	0.99876	1	26.0568	0.00778759	0.207044	0.015557	0.314666	GI_38327035-S	NM_005326	NM_005326	NM_005326	NM_005326	NM_005326	ILMN_2379520	NM_005326
6277	S100A6	35.3903	0.977732	1	0.97381	1	26.0596	0.0078039	0.207044	0.004803	0.172952	GI_9845517-S	NM_014624	NM_014624	NM_014624	NM_014624	NM_014624	ILMN_1713636	NM_014624
8115	TCL1A	26.0619	0.00781695	0.202057	0.02453	0.337126	35.9941	0.998832	1	0.995458	1	GI_11415027-S	NM_021966	NM_021966	NM_021966	NM_021966	NM_021966	ILMN_1788841	NM_001098725
10417	SPON2	35.8225	0.996259	1	0.981885	1	26.0671	0.0078471	0.207454	0.083917	0.680007	GI_6912681-S	NM_012445	NM_012445	NM_012445	NM_012445	NM_012445	ILMN_1676099	NM_012445
23780	APOL2	36.0911	0.999526	1	0.997698	1	26.0702	0.00786523	0.207454	0.0186125	0.341506	GI_22035654-A	NM_030882	NM_030882	NM_030882	NM_145637	NM_145637	ILMN_2325338	NM_145637
5036	PA2G4	26.0739	0.00788714	0.20329	0.0036905	0.111293	35.812	0.996032	1	0.994878	1	GI_5453841-S	NM_006191	NM_006191	NM_006191	NM_006191	NM_006191	ILMN_1728984	NM_006191
23521	RPL13A	26.0824	0.0079369	0.203992	0.013469	0.23707	36.025	0.999102	1	0.997581	1	GI_14591905-S	NM_012423	NM_012423	NM_012423	NM_012423	NM_012423	ILMN_1713369	NM_012423
7430	VIL2	35.5943	0.989003	1	0.973967	1	26.0829	0.00793981	0.208749	0.029418	0.423123	GI_21614498-S	NM_003379	NM_003379	NM_003379	NM_003379	NM_003379	ILMN_1795937	NM_003379
5008	OSM	35.8014	0.995791	1	0.979323	1	26.0864	0.00796047	0.208749	0.0880575	0.690343	GI_28178862-S	NM_020530	NM_020530	NM_020530	NM_020530	NM_020530	ILMN_1780546	NM_020530
5214	PFKP	35.9133	0.99787	1	0.995616	1	26.1025	0.00805553	0.210631	0.0095885	0.247143	GI_41352062-S	NM_002627	NM_002627	NM_002627	NM_002627	NM_002627	ILMN_1805737	NM_002627
3755	KCNG1	26.1057	0.00807471	0.206647	0.0244325	0.337126	34.9433	0.934615	1	0.919419	1	GI_27436987-I	NM_002237	NM_002237	NM_002237	NM_002237	NM_002237	ILMN_1670833	NM_002237
6319	SCD	26.1076	0.00808589	0.206647	0.0076245	0.166214	35.1385	0.956633	1	0.954182	1	GI_31982900-S	NM_005063	NM_005063	NM_005063	NM_005063	NM_005063	ILMN_1689329	NM_005063
152007	C9orf19	35.8457	0.99673	1	0.998856	1	26.1098	0.00809951	0.210827	0.001187	0.0819754	GI_22095361-S	NM_022343	NM_022343	NM_022343	NM_022343	NM_022343	ILMN_1652631	NM_022343
2793	GNGT2	36.0479	0.999271	1	0.999592	1	26.1115	0.00810963	0.210827	0.002417	0.125546	GI_14589848-S	NM_031498	NM_031498	NM_031498	NM_031498	NM_031498	ILMN_1671237	NM_031498
29851	ICOS	26.1123	0.00811399	0.206678	0.01044	0.200959	35.8628	0.997051	1	0.993484	1	GI_32483379-S	NM_012092	NM_012092	NM_012092	NM_012092	NM_012092	ILMN_1669927	NM_012092
8926	SNURF	26.1154	0.0081328	0.206678	0.008099	0.171935	33.9874	0.767408	1	0.776102	1	GI_13027654-A	NM_022804	NM_022804	NM_022804	NM_022804	NM_022804	ILMN_1660000	NM_005678
9093	DNAJA3	26.1222	0.00817366	0.207135	0.00168	0.0635939	35.8524	0.996858	1	0.997935	1	GI_40786390-S	NM_005147	NM_005147	NM_005147	NM_005147	NM_005147	ILMN_1662334	NM_005147
5641	LGMN	26.1351	0.00825244	0.208547	0.0055035	0.13986	35.0971	0.952375	1	0.952835	1	GI_21914880-S	NM_005606	NM_005606	NM_005606	NM_005606	NM_005606	ILMN_1698019	NM_001008530
116984	CENTD1	35.8947	0.99759	1	0.998402	1	26.1504	0.00834573	0.215829	0.002655	0.130986	GI_21264591-I	NM_015230	NM_015230	NM_015230	NM_015230	NM_015230	ILMN_1767541	NM_015230
3559	IL2RA	34.3104	0.832784	1	0.836204	1	26.151	0.00834976	0.215829	0.0392565	0.485576	GI_4557666-S	NM_000417	NM_000417	NM_000417	NM_000417	NM_000417	ILMN_2108699	NM_000417
55340	IAN4L1	26.1659	0.00844183	0.212739	0.0184205	0.28536	35.7694	0.99501	1	0.988738	1	GI_28416948-S	NM_018384	NM_018384	NM_018384	NM_018384	NM_018384	ILMN_1769383	NM_018384
3482	IGF2R	36.0407	0.99922	1	0.994765	1	26.1755	0.00850221	0.218601	0.034164	0.459497	GI_4504610-S	NM_000876	NM_000876	NM_000876	NM_000876	NM_000876	ILMN_1807662	NM_000876
5413	PNUTL1	35.9601	0.998476	1	0.988938	1	26.179	0.00852387	0.218601	0.070225	0.629772	GI_9945438-S	NM_002688	NM_002688	NM_002688	NM_002688	NM_002688	ILMN_1789627	NM_002688
64108	IFRG28	35.9933	0.998825	1	0.99299	1	26.1799	0.00852946	0.218601	0.0415565	0.499049	GI_11545889-S	NM_022147	NM_022147	NM_022147	NM_022147	NM_022147	ILMN_2173975	NM_022147
51650	MRPS33	26.1805	0.00853384	0.214234	0.0010815	0.0472673	35.364	0.975912	1	0.983777	1	GI_16950596-A	NM_053035	NM_053035	NM_053035	NM_053035	NM_053035	ILMN_1772722	NM_016071
79368	SPAP1	26.1829	0.00854851	0.214234	0.077673	0.598049	34.7884	0.913742	1	0.892868	1	GI_19923628-I	NM_030764	NM_030764	NM_030764	NM_030764	NM_030764	ILMN_1791329	NM_030764
131096	KCNH8	26.1898	0.00859212	0.214732	0.0223685	0.321808	34.4127	0.851949	1	0.842224	1	GI_27886666-S	NM_144633	NM_144633	NM_144633	NM_144633	NM_144633	ILMN_1775348	NM_144633
10217	CTDSPL	36.0098	0.998976	1	0.991889	1	26.1924	0.00860872	0.220009	0.0521175	0.555367	GI_5031774-S	NM_005808	NM_005808	NM_005808	NM_005808	NM_005808	ILMN_2392189	NM_005808
5797	PTPRM	35.8541	0.99689	1	0.994013	1	26.2013	0.00866547	0.220835	0.019171	0.345498	GI_18860903-S	NM_002845	NM_002845	NM_002845	NM_002845	NM_002845	ILMN_1744937	NM_002845
9414	TJP2	35.9587	0.998461	1	0.997662	1	26.2067	0.00869995	0.220908	0.0098135	0.248337	GI_42518069-S	NM_004817	NM_004817	NM_004817	NM_004817	NM_004817	ILMN_1664978	NM_201629
220002	MGC20446	26.214	0.00874702	0.217899	0.002811	0.0911509	36.0169	0.999036	1	0.999546	1	GI_40255159-S	NM_153611	NM_153611	NM_153611	NM_153611	NM_153611	ILMN_2129505	NM_153611
10439	OLFM1	36.0322	0.999158	1	0.988773	1	26.2168	0.00876494	0.220908	0.144799	0.824278	GI_34335281-I	NM_014279	NM_014279	NM_014279	NM_014279	NM_014279	ILMN_1742025	NM_014279
54477	PEPP2	35.6065	0.989527	1	0.987613	1	26.2193	0.0087814	0.220908	0.009533	0.246647	GI_19923492-S	NM_019012	NM_019012	NM_019012	NM_019012	NM_019012	ILMN_2096083	NM_019012
84365	MKI67IP	26.2198	0.00878485	0.217899	0.0017095	0.0641736	36.04	0.999216	1	0.999591	1	GI_37059742-S	NM_032390	NM_032390	NM_032390	NM_032390	NM_032390	ILMN_1786189	NM_032390
1729	DIAPH1	35.9216	0.997989	1	0.999612	1	26.2204	0.0087883	0.220908	0.001685	0.100291	GI_31742531-S	NM_005219	NM_005219	NM_005219	NM_005219	NM_005219	ILMN_2321416	NM_005219
29	ABR	35.8886	0.997493	1	0.999562	1	26.2207	0.00879043	0.220908	0.000864	0.0664724	GI_38679953-A	NM_001092	NM_001092	NM_001092	NM_001092	NM_001092	ILMN_1672878	NM_001092
79918	FLJ21148	26.221	0.00879258	0.217899	0.0330945	0.38633	35.9582	0.998454	1	0.99257	1	GI_13376287-S	NM_024860	NM_024860	NM_024860	NM_024860	NM_024860	ILMN_1724009	NM_024860
54541	DDIT4	26.2245	0.00881521	0.217899	0.067469	0.562755	34.7966	0.914914	1	0.895	1	GI_9506686-S	NM_019058	NM_019058	NM_019058	NM_019058	NM_019058	ILMN_1661599	NM_019058
952	CD38	26.2322	0.00886516	0.218235	0.0385425	0.416102	34.9799	0.939122	1	0.918233	1	GI_38454325-S	NM_001775	NM_001775	NM_001775	NM_001775	NM_001775	ILMN_2233783	NM_001775
81552	DKFZP564K0822	35.8469	0.996753	1	0.996126	1	26.2335	0.00887367	0.222382	0.005508	0.189471	GI_31542523-S	NM_030796	NM_030796	NM_030796	AK000539	AK000539	ILMN_1757827	NM_030796
91151	TIGD7	26.235	0.00888371	0.218235	0.002382	0.0816286	35.9969	0.998859	1	0.999397	1	GI_22325391-S	NM_033208	NM_033208	NM_033208	NM_033208	NM_033208	ILMN_1676905	NM_033208
80342	T3JAM	26.2377	0.00890116	0.218235	0.002177	0.0766354	36.0795	0.999465	1	0.999815	1	GI_13435126-S	NM_025228	NM_025228	NM_025228	NM_025228	NM_025228	ILMN_1780397	NM_025228
2615	GARP	35.9883	0.998776	1	0.999437	1	26.2399	0.00891596	0.222825	0.0040695	0.160019	GI_5031706-S	NM_005512	NM_005512	NM_005512	NM_005512	NM_005512	ILMN_2129161	NM_005512
90233	ZNF551	26.2491	0.00897646	0.219487	0.001467	0.056969	35.5832	0.988517	1	0.995268	1	GI_34147525-S	NM_138347	NM_138347	NM_138347	NM_138347	NM_138347	ILMN_1762046	NM_138347
2675	GFRA2	35.9938	0.998829	1	0.998444	1	26.2552	0.00901663	0.224297	0.0059165	0.195948	GI_22091444-S	NM_001495	NM_001495	NM_001495	NM_001495	NM_001495	ILMN_1656300	NM_001495
84056	KATNAL1	34.2355	0.818231	1	0.820989	1	26.2564	0.00902445	0.224297	0.0078965	0.223949	GI_34147405-S	NM_032116	NM_032116	NM_032116	NM_032116	NM_032116	ILMN_1663234	NM_001014380
55888	ZNF167	26.2566	0.00902564	0.220094	0.0042945	0.121035	35.6867	0.992556	1	0.993667	1	GI_8924263-S	NM_018651	NM_018651	NM_018651	NM_018651	NM_018651	ILMN_1761409	NM_018651
51338	MS4A4A	35.0943	0.952078	1	0.942077	1	26.27	0.00911525	0.225429	0.012317	0.275956	GI_23110994-A	NM_148975	NM_148975	NM_148975	NM_148975	NM_148975	ILMN_1741712	NM_024021
57128	C6orf149	26.2708	0.00912099	0.221238	0.0016625	0.0631959	35.7692	0.995007	1	0.998639	1	GI_38570053-S	NM_020408	NM_020408	NM_020408	NM_020408	NM_020408	ILMN_1740927	NM_020408
5464	PP	26.2709	0.00912144	0.221238	0.0219785	0.319175	36.0192	0.999055	1	0.996698	1	GI_29171760-S	NM_021129	NM_021129	NM_021129	NM_021129	NM_021129	ILMN_1805827	NM_021129
1317	SLC31A1	35.9963	0.998853	1	0.998437	1	26.2735	0.00913905	0.225429	0.0048175	0.172952	GI_40254457-S	NM_001859	NM_001859	NM_001859	NM_001859	NM_001859	ILMN_1804562	NM_001859
3199	HOXA2	35.5482	0.986883	1	0.975849	1	26.2752	0.00915012	0.225429	0.037523	0.476439	GI_37596298-S	NM_006735	NM_006735	NM_006735	NM_006735	NM_006735	ILMN_2107068	NM_006735
10491	CRTAP	35.5872	0.988692	1	0.985365	1	26.2781	0.00916967	0.225429	0.0090035	0.239533	GI_21536278-S	NM_006371	NM_006371	NM_006371	NM_006371	NM_006371	ILMN_1665235	NM_006371
103910	MRLC2	35.8705	0.997187	1	0.99783	1	26.2842	0.00921123	0.225837	0.0031085	0.142033	GI_29568092-S	NM_033546	NM_033546	NM_033546	NM_033546	NM_033546	ILMN_1654016	NM_033546
9450	LY86	26.2877	0.00923502	0.223394	0.012896	0.23334	36.1005	0.999572	1	0.998915	1	GI_4758707-S	NM_004271	NM_004271	NM_004271	NM_004271	NM_004271	ILMN_1807825	NM_004271
6876	TAGLN	35.6116	0.98974	1	0.976891	1	26.2889	0.00924306	0.226005	0.028748	0.416986	GI_12621918-S	NM_003186	NM_003186	NM_003186	NM_003186	NM_003186	ILMN_1778668	NM_003186
51293	8D6A	35.7162	0.993506	1	0.993048	1	26.2964	0.00929433	0.226098	0.00563	0.190645	GI_7706110-S	NM_016579	NM_016579	NM_016579	NM_016579	NM_016579	ILMN_2115633	NM_016579
10404	PGCP	35.9187	0.997948	1	0.998211	1	26.2968	0.00929683	0.226098	0.002665	0.130986	GI_21314657-S	NM_016134	NM_016134	NM_016134	NM_016134	NM_016134	ILMN_2058795	NM_016134
534	ATP6V1G2	26.2989	0.00931115	0.224626	0.0025045	0.0848622	35.8738	0.997245	1	0.998676	1	GI_20357538-A	NM_138282	NM_130463	NM_130463	NM_130463	NM_130463	ILMN_1654541	NM_130463
30815	ST6GALNAC6	36.0342	0.999172	1	0.997634	1	26.3014	0.00932878	0.226267	0.0115725	0.270533	GI_34147672-S	NM_013443	NM_013443	NM_013443	NM_013443	NM_013443	ILMN_1691736	NM_013443
151194	LOC151194	26.3024	0.0093356	0.224626	0.0067	0.154294	35.7661	0.994925	1	0.99278	1	GI_31377537-S	NM_145280	NM_145280	NM_145280	NM_145280	NM_145280	ILMN_2049364	NM_145280
25824	PRDX5	35.9032	0.997721	1	0.996085	1	26.3138	0.00941421	0.227728	0.0096365	0.247447	GI_32455258-I	NM_012094	U82616	U82616	U82616	U82616	ILMN_1815024	NM_012094
50486	G0S2	35.1013	0.952819	1	0.922394	1	26.322	0.00947065	0.228483	0.123227	0.771044	GI_20070269-S	NM_015714	NM_015714	NM_015714	NM_015714	NM_015714	ILMN_1691846	NM_015714
83939	eIF2A	26.326	0.00949878	0.227945	0.0091095	0.183835	36.0289	0.999132	1	0.998229	1	GI_14042940-S	NM_032025	NM_032025	NM_032025	NM_032025	NM_032025	ILMN_1733305	NM_032025
7415	VCP	36.0376	0.999198	1	0.999792	1	26.3296	0.00952409	0.229161	0.0025105	0.128549	GI_7669552-S	NM_007126	NM_007126	NM_007126	NM_007126	NM_007126	ILMN_1777220	NM_007126
152485	LOC152485	26.3311	0.00953431	0.228193	0.008213	0.172397	36.0224	0.999081	1	0.998251	1	GI_31343491-S	NM_178835	NM_178835	NM_178835	NM_178835	NM_178835	ILMN_1727574	NM_178835
56922	MCCC1	26.3415	0.00960767	0.229342	0.001441	0.056436	36.0069	0.99895	1	0.999835	1	GI_13518227-S	NM_020166	NM_020166	NM_020166	NM_020166	NM_020166	ILMN_1760174	NM_020166
8641	PCDHGB4	34.8189	0.918085	1	0.906581	1	26.3537	0.00969412	0.232176	0.0186255	0.341506	GI_14270498-A	NM_032098	NM_003736	NM_003736	NM_003736	NM_003736	ILMN_1719533	NM_003736
338339	CLECSF8	35.3574	0.975438	1	0.952006	1	26.3596	0.00973578	0.232176	0.0548845	0.569426	GI_37577120-S	NM_080387	NM_080387	NM_080387	NM_080387	NM_080387	ILMN_1808979	NM_080387
2358	FPRL1	35.8623	0.997041	1	0.982937	1	26.3602	0.00974034	0.232176	0.0821695	0.676421	GI_4503780-S	NM_001462	NM_001462	NM_001462	NM_001462	NM_001462	ILMN_2392569	NM_001462
118429	ANTXR2	35.9303	0.998107	1	0.997755	1	26.3618	0.00975205	0.232176	0.0046445	0.170373	GI_17158002-S	NM_058172	NM_058172	NM_058172	NM_058172	NM_058172	ILMN_1812926	NM_058172
201305	MGC29671	26.3815	0.00989339	0.235541	0.0253065	0.339685	35.9443	0.998288	1	0.994075	1	GI_34222372-S	NM_182538	NM_182538	NM_182538	NM_182538	NM_182538	ILMN_1668984	NM_182538
84888	SPPL2A	35.9562	0.998431	1	0.998881	1	26.3831	0.00990494	0.234985	0.002211	0.119065	GI_21314754-S	NM_032802	NM_032802	NM_032802	NM_032802	NM_032802	ILMN_1734229	NM_032802
6645	SNTB2	36.1013	0.999575	1	0.999647	1	26.3854	0.00992199	0.234985	0.0045675	0.170373	GI_18860911-I	NM_006750	NM_006750	NM_006750	NM_006750	NM_006750	ILMN_1786766	NM_006750
83666	BAL	35.8958	0.997606	1	0.990139	1	26.3945	0.0099885	0.235582	0.0331905	0.452874	GI_13899296-S	NM_031458	NM_031458	NM_031458	NM_031458	NM_031458	ILMN_1731224	NM_031458
22981	KIAA0980	35.6741	0.992125	1	0.983818	1	26.396	0.0099993	0.235582	0.051125	0.551221	GI_37059782-S	NM_025176	NM_025176	NM_025176	NM_025176	NM_025176	ILMN_1789094	NM_025176
117289	TAGAP	35.6134	0.989812	1	0.969342	1	26.4054	0.0100684	0.236594	0.059311	0.595545	GI_23199968-A	NM_138810	NM_138810	NM_138810	NM_138810	NM_138810	ILMN_2333774	NM_054114
8562	DENR	26.4144	0.010135	0.240619	0.0020435	0.0730733	35.6992	0.992971	1	0.995996	1	GI_27501445-S	NM_003677	NM_003677	NM_003677	NM_003677	NM_003677	ILMN_2168952	NM_003677
4052	LTBP1	35.0286	0.944839	1	0.92484	1	26.4147	0.0101373	0.237596	0.0369075	0.474967	GI_4557730-S	NM_000627	NM_000627	NM_000627	NM_000627	NM_000627	ILMN_1785402	NM_000627
115123	MGC48332	26.4177	0.0101599	0.240619	0.0057545	0.142633	34.2282	0.816783	1	0.818561	1	GI_31341961-S	NM_178450	NM_178450	NM_178450	NM_178450	NM_178450	ILMN_1735038	NM_178450
51225	ABI3	36.0255	0.999105	1	0.998459	1	26.422	0.0101915	0.238249	0.007591	0.219404	GI_29337288-S	NM_016428	NM_016428	NM_016428	NM_016428	NM_016428	ILMN_1755658	NM_016428
54507	FLJ13544	36.0372	0.999195	1	0.999173	1	26.4285	0.0102404	0.238776	0.009542	0.246647	GI_13376526-S	NM_025008	AL122085	AL122085	AL122085	AL122085	ILMN_1687035	NM_025008
79664	NARG2	26.4329	0.0102738	0.242681	0.004151	0.119219	36.0348	0.999177	1	0.999091	1	GI_37202122-S	NM_024611	NM_024611	NM_024611	NM_024611	NM_024611	ILMN_2346460	NM_001018089
10039	ADPRTL3	35.634	0.99064	1	0.995403	1	26.4368	0.0103028	0.239613	0.0030935	0.142033	GI_11496992-S	NM_005485	NM_005485	NM_005485	NM_005485	NM_005485	ILMN_2397954	NM_005485
6135	RPL11	26.4412	0.0103361	0.243517	0.0110025	0.207807	35.6152	0.989887	1	0.984332	1	GI_15431289-S	NM_000975	NM_000975	NM_000975	NM_000975	NM_000975	ILMN_1672446	NM_000975
23580	CDC42EP4	35.4312	0.98039	1	0.989659	1	26.4451	0.0103654	0.240451	0.0015825	0.097798	GI_14165470-S	NM_012121	NM_012121	NM_012121	NM_012121	NM_012121	ILMN_1745223	NM_012121
3594	IL12RB1	35.2667	0.968399	1	0.974171	1	26.4489	0.0103946	0.240512	0.004095	0.160019	GI_24497439-A	NM_153701	NM_153701	NM_153701	NM_153701	NM_153701	ILMN_1699908	NM_153701
11343	MGLL	35.9271	0.998064	1	0.996488	1	26.462	0.0104946	0.241611	0.0092245	0.243306	GI_41393552-S	NM_007283	NM_007283	NM_007283	NM_007283	NM_007283	ILMN_1738589	NM_007283
5265	SERPINA1	35.9515	0.998376	1	0.994437	1	26.4621	0.0104955	0.241611	0.0288235	0.416986	GI_21361197-S	NM_000295	NM_000295	NM_000295	NM_000295	NM_000295	ILMN_2256050	NM_001002236
1316	COPEB	35.6537	0.991392	1	0.987251	1	26.4676	0.0105374	0.24196	0.0086535	0.234396	GI_37655156-S	NM_001300	NM_001300	NM_001300	AL117595	AL117595	ILMN_1735014	NM_001300
84868	HAVCR2	35.5785	0.988304	1	0.984586	1	26.4804	0.0106372	0.243509	0.0091665	0.242483	GI_21314757-S	NM_032782	NM_032782	NM_032782	NM_032782	NM_032782	ILMN_1693826	NM_032782
121512	FGD4	35.5364	0.986303	1	0.981143	1	26.4832	0.0106587	0.243509	0.0144845	0.301619	GI_21245127-S	NM_139241	NM_139241	NM_139241	NM_139241	NM_139241	ILMN_1698728	NM_139241
151888	BTLA	26.485	0.0106729	0.250322	0.012805	0.232624	34.5667	0.87903	1	0.873743	1	GI_32401472-S	NM_181780	NM_181780	NM_181780	NM_181780	NM_181780	ILMN_1778536	NM_181780
25816	TNFAIP8	26.486	0.0106803	0.250322	0.0101075	0.196229	35.6268	0.990359	1	0.984048	1	GI_7657123-S	NM_014350	NM_014350	NM_014350	NM_014350	NM_014350	ILMN_1749375	NM_014350
10791	VAMP5	35.3641	0.975913	1	0.9724	1	26.4901	0.0107125	0.244122	0.011798	0.273418	GI_31543930-S	NM_006634	NM_006634	NM_006634	NM_006634	NM_006634	ILMN_1809467	NM_006634
9466	IL27RA	26.4931	0.0107358	0.250973	0.0055855	0.141151	35.7968	0.995685	1	0.996346	1	GI_18379338-S	NM_004843	NM_004843	NM_004843	NM_004843	NM_004843	ILMN_1688152	NM_004843
10398	MYL9	35.7902	0.995528	1	0.974974	1	26.5016	0.0108029	0.244793	0.132667	0.795389	GI_31563522-I	NM_006097	NM_181526	NM_181526	NM_181526	NM_181526	ILMN_1675062	NM_006097
307	ANXA4	35.2028	0.962803	1	0.967733	1	26.5051	0.0108302	0.244793	0.002515	0.128549	GI_4809272-S	NM_001153	NM_001153	NM_001153	NM_001153	NM_001153	ILMN_1711408	NM_001153
255104	LOC255104	35.1169	0.954439	1	0.953955	1	26.506	0.0108373	0.244793	0.008555	0.234396	GI_42476209-S	NM_181719	NM_181719	NM_181719	NM_181719	NM_181719	ILMN_1781276	NM_181719
54210	TREM1	35.7192	0.993599	1	0.972587	1	26.5097	0.0108669	0.244793	0.104096	0.724614	GI_31543823-S	NM_018643	NM_018643	NM_018643	NM_018643	NM_018643	ILMN_1688231	NM_018643
834	CASP1	35.6121	0.98976	1	0.983923	1	26.5112	0.0108792	0.244793	0.0112215	0.266483	GI_15431327-I	NM_033292	NM_033295	NM_033295	NM_033295	NM_033295	ILMN_2326512	NM_033294
149175	FLJ31434	34.3848	0.846809	1	0.849873	1	26.5144	0.0109043	0.244793	0.0030115	0.140438	GI_22749032-S	NM_152496	NM_152496	NM_152496	NM_152496	NM_152496	ILMN_1709605	NM_001031740
28987	NOB1P	26.5212	0.0109583	0.255515	0.0012315	0.0508739	35.9617	0.998495	1	0.999934	1	GI_7661531-S	NM_014062	NM_014062	NM_014062	NM_014062	NM_014062	ILMN_1689110	NM_014062
5140	PDE3B	26.5254	0.010992	0.255642	0.007271	0.161623	35.8502	0.996817	1	0.995397	1	GI_40254433-S	NM_000922	NM_000922	NM_000922	NM_000922	NM_000922	ILMN_2131381	NM_000922
283	ANG	35.8509	0.99683	1	0.991217	1	26.5304	0.0110325	0.247056	0.0264655	0.405132	GI_42716312-S	NM_001145	NM_001145	NM_001145	NM_001145	NM_001145	ILMN_1760727	NM_001097577
128	ADH5	26.5308	0.0110361	0.25601	0.003324	0.102987	36.0613	0.999358	1	0.999488	1	GI_11496890-S	NM_000671	NM_000671	NM_000671	NM_000671	NM_000671	ILMN_1738604	NM_000671
119504	LOC119504	26.5369	0.0110853	0.256493	0.0025855	0.0866334	35.7531	0.994577	1	0.996382	1	GI_27735038-S	NM_173473	NM_173473	NM_173473	NM_173473	NM_173473	ILMN_1738955	NM_173473
2593	GAMT	26.5494	0.0111868	0.257409	0.010162	0.196864	35.8326	0.996469	1	0.99709	1	GI_20336210-I	NM_000156	NM_000156	NM_000156	NM_000156	NM_000156	ILMN_1764355	NM_138924
51316	PLAC8	26.5513	0.0112023	0.257409	0.0104345	0.200959	35.9023	0.997708	1	0.995999	1	GI_7706157-S	NM_016619	NM_016619	NM_016619	NM_016619	NM_016619	ILMN_2093343	NM_016619
118881	FLJ23841	34.9739	0.938401	1	0.939159	1	26.5521	0.0112086	0.25038	0.0037995	0.156246	GI_31542746-S	NM_144589	NM_144589	NM_144589	NM_144589	NM_144589	ILMN_1736752	NM_144589
276	AMY1A	26.5548	0.0112306	0.257409	0.0156455	0.258233	35.7298	0.993917	1	0.990941	1	GI_40254481-S	NM_004038	NM_004038	NM_004038	NM_004038	NM_004038	ILMN_2294762	NM_004038
92370	FLJ23751	26.5558	0.0112387	0.257409	0.007205	0.161037	35.6687	0.991934	1	0.990609	1	GI_42476016-S	NM_152282	NM_152282	NM_152282	NM_152282	NM_152282	ILMN_2306955	NM_152282
968	CD68	35.8643	0.997079	1	0.988582	1	26.5571	0.0112498	0.250682	0.0440505	0.507675	GI_4557434-S	NM_001251	NM_001251	NM_001251	NM_001251	NM_001251	ILMN_2267914	NM_001251
28951	TRB2	26.5605	0.0112775	0.257644	0.0071185	0.160202	35.9791	0.998683	1	0.998068	1	GI_11056053-S	NM_021643	NM_021643	NM_021643	NM_021643	NM_021643	ILMN_1714700	NM_021643
10750	GRAP	26.571	0.0113645	0.258251	0.015042	0.252946	35.4355	0.980662	1	0.975392	1	GI_19913387-S	NM_006613	NM_006613	NM_006613	NM_006613	NM_006613	ILMN_2264011	NM_006613
80746	MGC2776	26.5716	0.011369	0.258251	0.002126	0.0757241	35.9883	0.998777	1	0.99973	1	GI_21314730-S	NM_025265	NM_025265	NM_025265	NM_025265	NM_025265	ILMN_1746393	NM_025265
1235	CCR6	26.5762	0.0114071	0.258251	0.0406015	0.425115	35.8829	0.9974	1	0.98999	1	GI_37187859-A	NM_004367	NM_004367	NM_004367	NM_004367	NM_004367	ILMN_1690907	NM_031409
6132	RPL8	26.5775	0.0114182	0.258251	0.00567	0.14249	36.0454	0.999253	1	0.999342	1	GI_15431304-A	NM_000973	NM_000973	NM_000973	NM_000973	NM_000973	ILMN_1764721	NM_033301
4864	NPC1	36.0754	0.999442	1	0.999516	1	26.583	0.0114644	0.254215	0.00532	0.184614	GI_4557802-S	NM_000271	NM_000271	NM_000271	NM_000271	NM_000271	ILMN_1713505	NM_000271
4601	MXI1	35.7138	0.993433	1	0.985534	1	26.5831	0.0114645	0.254215	0.025321	0.395646	GI_18641367-A	NM_130439	NM_130439	NM_130439	NM_130439	NM_130439	ILMN_1670570	NM_005962
4199	ME1	26.5847	0.011478	0.258957	0.0137265	0.238356	35.527	0.985826	1	0.983841	1	GI_13435400-S	NM_002395	NM_002395	NM_002395	NM_002395	NM_002395	ILMN_1736042	NM_002395
8985	PLOD3	36.0069	0.99895	1	0.999745	1	26.5921	0.0115402	0.255012	0.001606	0.097798	GI_34147645-S	NM_001084	NM_001084	NM_001084	NM_001084	NM_001084	ILMN_1774836	NM_001084
26262	FBXO23	35.4419	0.981055	1	0.982572	1	26.5956	0.0115695	0.255012	0.003719	0.153944	GI_45356148-S	NM_130465	AF174603	AF174603	AF174603	AF174603	ILMN_1777881	NM_012171
56648	EIF5A2	35.9667	0.99855	1	0.99812	1	26.5974	0.0115851	0.255012	0.012562	0.27855	GI_33187364-S	NM_020390	NM_020390	NM_020390	NM_020390	NM_020390	ILMN_1735151	NM_020390
3376	IARS	26.5993	0.0116011	0.261083	0.005006	0.132425	35.2638	0.96816	1	0.968168	1	GI_7770071-I	NM_013417	NM_002161	NM_002161	NM_002161	NM_002161	ILMN_1733956	NM_002161
79689	FLJ23153	35.8932	0.997566	1	0.988549	1	26.6014	0.0116186	0.25513	0.045779	0.519652	GI_13375867-S	NM_024636	NM_024636	NM_024636	NM_024636	NM_024636	ILMN_1772036	NM_024636
83442	SH3BGRL3	35.9787	0.998679	1	0.998441	1	26.6061	0.0116581	0.255152	0.0051675	0.182454	GI_42476331-S	NM_031286	NM_031286	NM_031286	NM_031286	NM_031286	ILMN_1737163	NM_031286
10608	MXD4	35.9879	0.998772	1	0.999042	1	26.6082	0.011676	0.255152	0.00491	0.175259	GI_10947033-S	NM_006454	NM_006454	NM_006454	NM_006454	NM_006454	ILMN_1756541	NM_006454
80095	ZNF606	26.611	0.0116999	0.262654	0.0029345	0.0938106	35.7579	0.994707	1	0.99718	1	GI_31377838-S	NM_025027	NM_025027	NM_025027	NM_025027	NM_025027	ILMN_1681829	NM_025027
84515	MCM8	26.6187	0.0117663	0.263489	0.021296	0.311252	33.9151	0.75198	1	0.767023	1	GI_33469925-A	NM_032485	NM_032485	NM_032485	NM_032485	NM_032485	ILMN_1798581	NM_032485
23623	RUSC1	35.5197	0.985453	1	0.99201	1	26.6215	0.0117902	0.257027	0.0018865	0.107341	GI_42476122-S	NM_014328	NM_014328	NM_014328	NM_014328	NM_014328	ILMN_1743747	NM_014328
7159	TP53BP2	35.9996	0.998884	1	0.997661	1	26.6345	0.0119017	0.258309	0.011259	0.26665	GI_4885642-S	NM_005426	NM_005426	NM_005426	NM_005426	NM_005426	ILMN_2270299	NM_005426
29907	SNX15	35.8615	0.997027	1	0.999613	1	26.635	0.0119061	0.258309	0.001328	0.0870609	GI_22547192-A	NM_147777	NM_013306	NM_013306	NM_013306	NM_013306	ILMN_2378670	NM_013306
7189	TRAF6	36.015	0.99902	1	0.999779	1	26.6423	0.0119694	0.259059	0.0023655	0.124422	GI_22027628-A	NM_004620	NM_145803	NM_145803	NM_145803	NM_145803	ILMN_2392143	NM_004620
51491	HSPC111	26.6485	0.0120238	0.268592	0.001907	0.069567	35.8928	0.997559	1	0.999424	1	GI_20127554-S	NM_016391	NM_016391	NM_016391	NM_016391	NM_016391	ILMN_1704055	NM_016391
57646	USP28	34.6727	0.896306	1	0.882761	1	26.6554	0.012084	0.260342	0.0471835	0.525054	GI_40217782-S	NM_020886	NM_020886	NM_020886	NM_020886	NM_020886	ILMN_1794306	NM_020886
79792	FLJ12150	35.8806	0.997361	1	0.998679	1	26.6556	0.0120862	0.260342	0.003569	0.152459	GI_40255030-S	NM_024736	NM_024736	NM_024736	NM_024736	NM_024736	ILMN_1665428	NM_024736
29780	PARVB	35.8939	0.997577	1	0.990328	1	26.6634	0.0121546	0.261194	0.053235	0.561325	GI_20127527-S	NM_013327	NM_013327	NM_013327	NM_013327	NM_013327	ILMN_1787919	NM_013327
84275	MGC4399	26.667	0.0121866	0.271558	0.0026745	0.0881099	35.8762	0.997286	1	0.998792	1	GI_14150081-S	NM_032315	NM_032315	NM_032315	NM_032315	NM_032315	ILMN_1685974	NM_032315
191	AHCY	26.6707	0.0122195	0.271621	0.0022485	0.0785412	35.8258	0.996329	1	0.998786	1	GI_9951914-S	NM_000687	NM_000687	NM_000687	NM_000687	NM_000687	ILMN_1657862	NM_000687
5873	RAB27A	35.8276	0.996366	1	0.990482	1	26.6731	0.0122406	0.26242	0.0202655	0.352737	GI_34485708-I	NM_183235	NM_004580	NM_004580	NM_004580	NM_004580	ILMN_1665859	NM_183236
366	AQP9	35.676	0.992192	1	0.97478	1	26.6856	0.0123523	0.263699	0.0544435	0.566742	GI_11038652-S	NM_020980	NM_020980	NM_020980	NM_020980	NM_020980	ILMN_1715068	NM_020980
2731	GLDC	26.6883	0.0123768	0.27383	0.06645	0.559872	35.5117	0.985032	1	0.970958	1	GI_4504012-S	NM_000170	NM_000170	NM_000170	NM_000170	NM_000170	ILMN_1806754	NM_000170
114908	PORIMIN	26.6886	0.0123794	0.27383	0.018575	0.287041	35.3017	0.971245	1	0.95782	1	GI_16418408-S	NM_052932	NM_052932	NM_052932	NM_052932	NM_052932	ILMN_1724139	NM_052932
8685	MARCO	36.0073	0.998954	1	0.992609	1	26.6895	0.012387	0.263699	0.0749345	0.642401	GI_20149581-S	NM_006770	NM_006770	NM_006770	NM_006770	NM_006770	ILMN_1731503	NM_006770
9755	ProSAPiP2	35.5395	0.986459	1	0.979699	1	26.6895	0.0123877	0.263699	0.0186985	0.341506	GI_7662301-S	NM_014726	NM_014726	NM_014726	NM_014726	NM_014726	ILMN_1808846	NM_014726
51522	C6orf53	26.7061	0.0125377	0.276655	0.006369	0.149135	35.9982	0.998871	1	0.99883	1	GI_24475984-S	NM_016462	NM_016462	NM_016462	NM_016462	NM_016462	ILMN_2175131	NM_016462
3636	INPPL1	35.9902	0.998795	1	0.999526	1	26.7111	0.0125828	0.267033	0.002364	0.124422	GI_4755141-S	NM_001567	NM_001567	NM_001567	NM_001567	NM_001567	ILMN_1728426	NM_001567
285093	FLJ33590	35.1673	0.959464	1	0.966953	1	26.7133	0.0126034	0.267033	0.0035665	0.152459	GI_28376647-S	NM_173821	NM_173821	NM_173821	NM_173821	NM_173821	ILMN_1717029	NM_173821
54680	FLJ20729	26.7155	0.0126229	0.277168	0.0028855	0.0932325	35.9633	0.998512	1	0.999193	1	GI_20149642-S	NM_017953	NM_017953	NM_017953	NM_017953	NM_017953	ILMN_1668540	NM_017953
53938	PPIL3	26.7185	0.0126509	0.277168	0.0153565	0.256329	35.9196	0.997961	1	0.996124	1	GI_19557635-A	NM_130906	NM_032472	NM_032472	NM_032472	NM_032472	ILMN_1770020	NM_130906
10055	SAE1	26.7187	0.0126529	0.277168	0.004365	0.122246	35.7356	0.994086	1	0.994996	1	GI_4885584-S	NM_005500	NM_005500	NM_005500	NM_005500	NM_005500	ILMN_1657204	NM_005500
2889	RAPGEF1	35.4789	0.983234	1	0.980883	1	26.7278	0.0127364	0.26922	0.005957	0.195948	GI_38373674-A	NM_005312	NM_005312	NM_005312	NM_005312	NM_005312	ILMN_1769412	NM_198679
23705	IGSF4	35.7321	0.993984	1	0.992608	1	26.7423	0.012871	0.271431	0.0210625	0.360366	GI_22095346-S	NM_014333	NM_014333	NM_014333	NM_014333	NM_014333	ILMN_1680132	NM_014333
1593	CYP27A1	35.6749	0.992154	1	0.969794	1	26.7508	0.0129507	0.272433	0.11085	0.741215	GI_13904863-S	NM_000784	NM_000784	NM_000784	NM_000784	NM_000784	ILMN_1704985	NM_000784
55144	LRRC5	26.7525	0.0129667	0.282177	0.0036545	0.110947	35.1464	0.957421	1	0.958895	1	GI_34222198-S	NM_018103	NM_018103	NM_018103	NM_018103	NM_018103	ILMN_1763409	NM_018103
9603	NFE2L3	35.932	0.99813	1	0.994252	1	26.7538	0.0129787	0.272433	0.027159	0.408688	GI_21918830-S	NM_004289	NM_004289	NM_004289	NM_004289	NM_004289	ILMN_2049766	NM_004289
84705	GTPBP3	26.7548	0.0129884	0.282177	0.0057165	0.142633	35.9034	0.997724	1	0.997836	1	GI_14249125-S	NM_032620	NM_032620	NM_032620	NM_032620	NM_032620	ILMN_1748894	NM_032620
28984	RGC32	26.7586	0.0130238	0.282177	0.033084	0.38633	35.7812	0.99531	1	0.988184	1	GI_7662650-S	NM_014059	NM_014059	NM_014059	NM_014059	NM_014059	ILMN_1658494	NM_014059
687	BTEB1	26.7599	0.0130366	0.282177	0.0327925	0.38519	35.9983	0.998872	1	0.995358	1	GI_4557374-S	NM_001206	NM_001206	NM_001206	NM_001206	NM_001206	ILMN_1778523	NM_001206
51599	LISCH7	26.76	0.0130375	0.282177	0.0354495	0.396877	35.048	0.947041	1	0.929021	1	GI_45505162-A	NM_015925	NM_015925	NM_015925	NM_015925	NM_015925	ILMN_1749396	NM_205835
3257	HPS1	35.5419	0.986575	1	0.966059	1	26.7602	0.0130394	0.273073	0.071175	0.631294	GI_33286413-A	NM_182639	NM_182639	NM_182639	NM_000195	NM_000195	ILMN_2267787	NM_182639
3811	KIR3DL1	35.3336	0.973697	1	0.973719	1	26.7734	0.0131646	0.27445	0.015485	0.314109	GI_7019440-S	NM_013289	NM_013289	NM_013289	NM_013289	NM_013289	ILMN_2131828	NM_013289
5269	SERPINB6	36.0112	0.998987	1	0.999119	1	26.7736	0.0131659	0.27445	0.0070545	0.211062	GI_41152085-S	NM_004568	NM_004568	NM_004568	NM_004568	NM_004568	ILMN_1712400	NM_004568
353322	Lrp2bp	35.9757	0.998647	1	0.999726	1	26.7819	0.0132456	0.275479	0.0024285	0.125546	GI_32171200-S	NM_181726	NM_181726	NM_181726	NM_181726	NM_181726	ILMN_1756417	NM_181726
84775	ZNF607	26.7826	0.0132523	0.286143	0.008361	0.174693	35.0858	0.951175	1	0.948841	1	GI_19923649-S	NM_032689	NM_032689	NM_032689	NM_032689	NM_032689	ILMN_1657340	NM_032689
23344	MBC2	26.7902	0.0133257	0.287043	0.0081995	0.172397	35.9571	0.998441	1	0.998139	1	GI_14149679-S	NM_015292	NM_015292	NM_015292	NM_015292	NM_015292	ILMN_1761159	NM_015292
8821	INPP4B	34.1921	0.809604	1	0.815854	1	26.7903	0.013326	0.276514	0.016753	0.324549	GI_4504706-S	NM_003866	NM_003866	NM_003866	NM_003866	NM_003866	ILMN_2198878	NM_003866
10093	ARPC4	35.8322	0.996461	1	0.996843	1	26.8108	0.0135255	0.280012	0.006604	0.201846	GI_23397668-S	NM_005718	NM_015644	NM_015644	NM_015644	NM_015644	ILMN_2393763	NM_001024960
27242	TNFRSF21	26.8193	0.0136089	0.292446	0.0031545	0.0990929	35.605	0.989462	1	0.995762	1	GI_23238206-S	NM_014452	NM_014452	NM_014452	NM_014452	NM_014452	ILMN_1699695	NM_014452
64852	FLJ22347	26.8247	0.013662	0.292891	0.002259	0.0786045	35.913	0.997867	1	0.999499	1	GI_12383073-S	NM_022830	NM_022830	NM_022830	NM_022830	NM_022830	ILMN_1786108	NM_022830
84418	ORF1-FL49	35.1375	0.956533	1	0.927448	1	26.8282	0.0136963	0.282325	0.0880155	0.690343	GI_31543361-S	NM_032412	NM_032412	NM_032412	NM_032412	NM_032412	ILMN_1761566	NM_032412
64855	C9orf88	35.9774	0.998666	1	0.997424	1	26.8285	0.0136996	0.282325	0.013346	0.288855	GI_24308286-S	NM_022833	NM_022833	NM_022833	NM_022833	NM_022833	ILMN_1661755	NM_022833
56983	MDS010	26.8339	0.013753	0.294145	0.0047515	0.129705	35.847	0.996755	1	0.997623	1	GI_31982952-I	NM_152305	NM_152305	NM_152305	NM_020231	NM_020231	ILMN_1811104	NM_020231
9817	KEAP1	36.01	0.998977	1	0.999869	1	26.8383	0.0137972	0.28369	0.0019765	0.111065	GI_45269143-A	NM_012289	NM_012289	NM_012289	NM_012289	NM_012289	ILMN_2410772	NM_012289
85441	PRIC285	35.6197	0.990072	1	0.97622	1	26.8418	0.013832	0.28376	0.038567	0.483262	GI_34335259-S	NM_033405	NM_033405	NM_033405	NM_033405	NM_033405	ILMN_1787509	NM_033405
56935	FN5	35.7517	0.99454	1	0.98698	1	26.8472	0.0138859	0.284222	0.0263205	0.403964	GI_9910225-S	NM_020179	NM_020179	NM_020179	NM_020179	NM_020179	ILMN_1798270	NM_020179
9372	MADHIP	26.8497	0.0139113	0.296829	0.0040935	0.118695	35.6543	0.991412	1	0.994221	1	GI_4759059-I	NM_004799	NM_004799	NM_004799	NM_007324	NM_007324	ILMN_1695128	NM_007323
5305	PIP5K2A	34.6296	0.88942	1	0.875905	1	26.8538	0.0139526	0.284942	0.0962065	0.704191	GI_20302162-S	NM_005028	NM_005028	NM_005028	NM_005028	NM_005028	ILMN_2152465	NM_005028
9806	SPOCK2	26.8584	0.0139991	0.297552	0.020251	0.301213	35.9015	0.997695	1	0.995104	1	GI_7662035-S	NM_014767	NM_014767	NM_014767	NM_014767	NM_014767	ILMN_1656287	NM_014767
126231	ZNF573	26.8623	0.0140377	0.297552	0.015325	0.256276	35.6982	0.992937	1	0.987568	1	GI_40789269-S	NM_152360	NM_152360	NM_152360	NM_152360	NM_152360	ILMN_1658080	NM_152360
10516	FBLN5	26.8629	0.0140438	0.297552	0.0074715	0.165268	35.9022	0.997706	1	0.998001	1	GI_19743802-S	NM_006329	NM_006329	NM_006329	NM_006329	NM_006329	ILMN_2223941	NM_006329
7145	TNS	35.7962	0.99567	1	0.988958	1	26.864	0.0140556	0.285779	0.0727505	0.635916	GI_17978513-S	NM_022648	NM_022648	NM_022648	NM_022648	NM_022648	ILMN_1807919	NM_022648
6310	SCA1	35.375	0.976682	1	0.97132	1	26.8641	0.0140568	0.285779	0.009006	0.239533	GI_4506792-S	NM_000332	NM_000332	NM_000332	NM_000332	NM_000332	ILMN_2153332	NM_000332
10256	CNK1	26.8668	0.014084	0.297705	0.0132185	0.23416	35.7158	0.993497	1	0.99147	1	GI_5453622-S	NM_006314	NM_006314	NM_006314	NM_006314	NM_006314	ILMN_1718813	NM_006314
2730	GCLM	35.6487	0.991206	1	0.993004	1	26.8717	0.0141336	0.286119	0.003589	0.152459	GI_4504010-S	NM_002061	NM_002061	NM_002061	NM_002061	NM_002061	ILMN_1788547	NM_002061
146456	MGC23911	35.4706	0.982761	1	0.970737	1	26.872	0.0141368	0.286119	0.05673	0.57937	GI_21389572-S	NM_144676	NM_144676	NM_144676	NM_144676	NM_144676	ILMN_1748899	NM_144676
3033	HADHSC	26.8739	0.0141561	0.298329	0.002351	0.0808726	35.618	0.990001	1	0.994699	1	GI_4885386-S	NM_005327	NM_005327	NM_005327	NM_005327	NM_005327	ILMN_1719906	NM_005327
3707	ITPKB	26.8822	0.0142408	0.298329	0.0032015	0.0995325	35.9772	0.998663	1	0.999499	1	GI_38569399-S	NM_002221	NM_002221	NM_002221	NM_002221	NM_002221	ILMN_1700432	NM_002221
970	TNFSF7	35.2722	0.968861	1	0.981739	1	26.8825	0.0142441	0.287649	0.003375	0.148944	GI_24119161-S	NM_001252	NM_001252	NM_001252	NM_001252	NM_001252	ILMN_1760247	NM_001252
55775	TDP1	26.8862	0.0142824	0.298329	0.004861	0.130497	35.7227	0.993705	1	0.996398	1	GI_20127585-S	NM_018319	NM_018319	NM_018319	NM_018319	NM_018319	ILMN_2285713	NM_018319
949	SCARB1	26.8867	0.014288	0.298329	0.0080075	0.171668	35.0249	0.944424	1	0.942291	1	GI_33620766-S	NM_005505	NM_005505	NM_005505	NM_005505	NM_005505	ILMN_2183409	NM_005505
84866	FLJ14399	26.8874	0.0142943	0.298329	0.005618	0.141577	35.7231	0.993719	1	0.99506	1	GI_31377649-S	NM_032780	NM_032780	NM_032780	NM_032780	NM_032780	ILMN_1651745	NM_032780
79447	MGC4606	26.889	0.0143113	0.298329	0.005231	0.135227	35.9618	0.998495	1	0.999091	1	GI_39725648-S	NM_024516	NM_024516	NM_024516	NM_024516	NM_024516	ILMN_2194828	NM_024516
1844	DUSP2	26.8924	0.0143468	0.298381	0.067714	0.563059	35.0223	0.944116	1	0.921313	1	GI_12707563-S	NM_004418	NM_004418	NM_004418	NM_004418	NM_004418	ILMN_1712959	NM_004418
65082	VPS33A	35.8862	0.997453	1	0.99807	1	26.8964	0.0143874	0.289894	0.0055995	0.190446	GI_42544226-S	NM_022916	NM_022916	NM_022916	NM_022916	NM_022916	ILMN_1662316	NM_022916
9368	SLC9A3R1	35.822	0.996248	1	0.99687	1	26.9007	0.0144324	0.290155	0.0068385	0.20761	GI_4759139-S	NM_004252	NM_004252	NM_004252	NM_004252	NM_004252	ILMN_1680925	NM_004252
80173	CCDC2	26.9042	0.0144685	0.300222	0.004085	0.118695	35.9499	0.998356	1	0.999029	1	GI_13376668-S	NM_025103	NM_025103	NM_025103	NM_025103	NM_025103	ILMN_1777449	NM_001099222
84273	C4orf14	26.9093	0.0145218	0.300638	0.001522	0.0585937	36.0162	0.99903	1	0.999967	1	GI_34147413-S	NM_032313	NM_032313	NM_032313	NM_032313	NM_032313	ILMN_1665066	NM_032313
4967	OGDH	35.9394	0.998225	1	0.998899	1	26.9194	0.0146281	0.293439	0.0044635	0.168959	GI_4505492-S	NM_002541	NM_002541	NM_002541	NM_002541	NM_002541	ILMN_1733869	NM_002541
4599	MX1	26.9258	0.0146962	0.303553	0.251951	0.947777	33.758	0.717802	1	0.812991	1	GI_18490989-S	NM_002462	NM_002462	NM_002462	NM_002462	NM_002462	ILMN_1662358	NM_002462
914	CD2	35.3276	0.97324	1	0.961034	1	26.9365	0.014809	0.29641	0.027144	0.408688	GI_31542293-S	NM_001767	NM_001767	NM_001767	NM_001767	NM_001767	ILMN_1695025	NM_001767
8202	NCOA3	26.9368	0.0148125	0.304068	0.0148315	0.251746	35.6838	0.992461	1	0.989161	1	GI_32307123-A	NM_006534	NM_006534	NM_006534	NM_006534	NM_006534	ILMN_2347693	NM_181659
60436	TGIF2	26.9406	0.0148534	0.304068	0.002438	0.0829195	35.9657	0.998539	1	0.999792	1	GI_39777595-S	NM_021809	NM_021809	NM_021809	NM_021809	NM_021809	ILMN_1709044	NM_021809
7561	ZNF14	26.9419	0.014867	0.304068	0.027567	0.356852	35.3456	0.974579	1	0.965045	1	GI_38045951-S	NM_021030	NM_021030	NM_021030	NM_021030	NM_021030	ILMN_1692145	NM_021030
2323	FLT3LG	26.9449	0.0148996	0.304068	0.013193	0.23416	35.5689	0.987867	1	0.986562	1	GI_38455415-S	NM_001459	NM_001459	NM_001459	NM_001459	NM_001459	ILMN_2091412	NM_001459
3394	ICSBP1	26.946	0.0149115	0.304068	0.0327335	0.38519	35.9502	0.998359	1	0.99433	1	GI_4504566-S	NM_002163	NM_002163	NM_002163	NM_002163	NM_002163	ILMN_1666594	NM_002163
2634	GBP2	35.784	0.995378	1	0.988556	1	26.9462	0.0149131	0.297359	0.031366	0.43995	GI_38327557-S	NM_004120	NM_004120	NM_004120	NM_004120	NM_004120	ILMN_1774077	NM_004120
203	AK1	35.2612	0.967942	1	0.977563	1	26.947	0.0149222	0.297359	0.0036245	0.152459	GI_4502010-S	NM_000476	NM_000476	NM_000476	NM_000476	NM_000476	ILMN_1779965	NM_000476
3613	IMPA2	26.9471	0.0149228	0.304068	0.024708	0.337126	35.2029	0.962815	1	0.948425	1	GI_7657235-S	NM_014214	NM_014214	NM_014214	NM_014214	NM_014214	ILMN_2094061	NM_014214
58473	PLEKHB1	26.9506	0.0149606	0.304154	0.008516	0.176707	36.0197	0.999059	1	0.998987	1	GI_10864012-S	NM_021200	NM_021200	NM_021200	NM_021200	NM_021200	ILMN_1783231	NM_021200
5998	RGS3	34.7763	0.911989	1	0.914137	1	26.9566	0.0150253	0.298604	0.004631	0.170373	GI_19913391-A	NM_134427	NM_017790	NM_017790	NM_021106	NM_021106	ILMN_2248655	NM_130795
29799	YPEL1	34.5317	0.873066	1	0.871556	1	26.9589	0.0150507	0.298604	0.009487	0.246647	GI_40549458-S	NM_013313	NM_013313	NM_013313	NM_013313	NM_013313	ILMN_1795338	NM_013313
2203	FBP1	35.8603	0.997005	1	0.995549	1	26.9669	0.0151372	0.29962	0.0136355	0.29158	GI_16579887-S	NM_000507	NM_000507	NM_000507	NM_000507	NM_000507	ILMN_1728799	NM_000507
8934	RAB7L1	33.4321	0.645198	1	0.654718	1	26.9698	0.0151681	0.29962	0.0083465	0.23092	GI_4506374-S	NM_003929	NM_003929	NM_003929	NM_003929	NM_003929	ILMN_1813685	NM_003929
4815	NINJ2	35.7696	0.995015	1	0.990176	1	26.9806	0.0152865	0.3013	0.0355985	0.466077	GI_39725945-S	NM_016533	NM_016533	NM_016533	NM_016533	NM_016533	ILMN_1731745	NM_016533
8638	OASL	35.1829	0.960955	1	0.92742	1	26.9936	0.0154305	0.303478	0.143991	0.822988	GI_38016929-A	NM_198213	NM_003733	NM_003733	NM_003733	NM_003733	ILMN_1674811	NM_198213
5129	PCTK3	26.9995	0.015496	0.314332	0.0131965	0.23416	35.8211	0.99623	1	0.995189	1	GI_38505200-S	NM_002596	AL161977	AL161977	AL161977	AL161977	ILMN_2284222	NM_002596
117247	SLC16A10	27.0036	0.0155418	0.314556	0.018821	0.288599	35.5924	0.98892	1	0.990682	1	GI_45433547-S	NM_018593	NM_018593	NM_018593	NM_018593	NM_018593	ILMN_1782938	NM_018593
84689	NYD-SP21	35.7486	0.994455	1	0.984363	1	27.0066	0.0155749	0.305654	0.04381	0.506176	GI_15100161-S	NM_032597	NM_032597	NM_032597	NM_032597	NM_032597	ILMN_1726189	NM_032597
29957	DKFZp586G0123	35.6218	0.990158	1	0.98627	1	27.0103	0.0156167	0.305756	0.0127655	0.28237	GI_33598953-S	NM_013386	NM_013386	NM_013386	NM_013386	NM_013386	ILMN_1752639	NM_013386
27173	SLC39A1	35.9617	0.998494	1	0.999483	1	27.0131	0.0156477	0.305756	0.002927	0.137205	GI_34147669-S	NM_014437	NM_014437	NM_014437	NM_014437	NM_014437	ILMN_2116714	NM_014437
51520	LARS	27.0166	0.0156877	0.316621	0.01465	0.25102	35.6472	0.991149	1	0.988147	1	GI_24496788-S	NM_020117	NM_020117	NM_020117	NM_020117	NM_020117	ILMN_1757317	NM_020117
64318	AD24	27.019	0.0157138	0.316621	0.0075565	0.166214	35.7149	0.993469	1	0.992131	1	GI_31377626-S	NM_022451	NM_022451	NM_022451	NM_022451	NM_022451	ILMN_2187727	NM_022451
826	CAPNS1	35.1361	0.956396	1	0.962197	1	27.0191	0.0157155	0.306417	0.0039745	0.15981	GI_4502564-S	NM_001749	NM_001749	NM_001749	NM_001749	NM_001749	ILMN_1655418	NM_001003962
10124	ARL4	35.7887	0.995492	1	0.992593	1	27.0235	0.0157656	0.306726	0.0136805	0.29158	GI_5031602-S	NM_005738	NM_005738	NM_005738	NM_005738	NM_005738	ILMN_1704842	NM_001037164
10634	GAS2L1	35.3262	0.97314	1	0.964087	1	27.0265	0.0157991	0.306726	0.017731	0.334192	GI_23065525-A	NM_152236	NM_006478	NM_006478	NM_006478	NM_006478	ILMN_1792777	NM_152237
1974	EIF4A2	27.0319	0.0158607	0.318266	0.0141515	0.243864	35.9189	0.997951	1	0.996011	1	GI_9945313-S	NM_001967	NM_001967	NM_001967	NM_001967	NM_001967	ILMN_1685722	NM_001967
55153	FLJ10498	27.0324	0.0158658	0.318266	0.0082055	0.172397	35.8757	0.997278	1	0.997082	1	GI_8922466-S	NM_018115	NM_018115	NM_018115	NM_018115	NM_018115	ILMN_1735360	NM_018115
140809	C20orf139	34.7333	0.905625	1	0.88762	1	27.0405	0.0159584	0.308622	0.103085	0.724519	GI_22129777-S	NM_080725	NM_080725	NM_080725	NM_080725	NM_080725	ILMN_1804822	NM_080725
64843	ISL2	33.1945	0.592132	1	0.692939	1	27.041	0.015965	0.308622	0.087801	0.690343	GI_21956640-S	NM_145805	NM_145805	NM_145805	NM_145805	NM_145805	ILMN_1731086	NM_145805
5578	PRKCA	27.0484	0.0160497	0.321243	0.0272655	0.35559	34.7396	0.906566	1	0.895834	1	GI_4506066-S	NM_002737	AK055431	AK055431	AK055431	AK055431	ILMN_1771800	NM_002737
9638	FEZ1	35.255	0.967418	1	0.9443	1	27.0488	0.0160542	0.309436	0.068209	0.624581	GI_17105402-A	NM_005103	NM_005103	NM_005103	NM_005103	NM_005103	ILMN_1779071	NM_005103
79745	FLJ21069	35.9866	0.998759	1	0.998937	1	27.0507	0.0160755	0.309436	0.0064635	0.200454	GI_31982880-S	NM_024692	NM_024692	NM_024692	NM_024692	NM_024692	ILMN_1759792	NM_024692
64224	FLJ22313	35.6379	0.990793	1	0.992032	1	27.0537	0.0161099	0.309441	0.005326	0.184614	GI_31377616-S	NM_022373	NM_022373	NM_022373	NM_022373	NM_022373	ILMN_1785158	NM_022373
26168	SENP3	27.055	0.0161259	0.322056	0.0120925	0.222359	35.3034	0.971376	1	0.968293	1	GI_21361498-S	NM_015670	NM_015670	NM_015670	NM_015670	NM_015670	ILMN_1751147	NM_015670
80146	UXS1	27.0726	0.01633	0.324411	0.031816	0.380815	35.0681	0.949263	1	0.936324	1	GI_42516562-S	NM_025076	AK057242	AK057242	AK057242	AK057242	ILMN_1776334	NM_025076
8425	LTBP4	33.0157	0.552798	1	0.518132	1	27.0735	0.0163404	0.313203	0.004205	0.162575	GI_4505036-S	NM_003573	NM_003573	NM_003573	NM_003573	NM_003573	ILMN_1665219	NM_001042545
116028	MGC24665	27.0756	0.016365	0.324411	0.008816	0.179636	35.6805	0.992346	1	0.99216	1	GI_24308244-S	NM_152308	NM_152308	NM_152308	NM_152308	NM_152308	ILMN_1790537	NM_152308
9013	TAF1C	27.0763	0.016374	0.324411	0.008045	0.171935	35.8318	0.996452	1	0.996209	1	GI_21536366-A	NM_139353	NM_005679	NM_005679	NM_005679	NM_005679	ILMN_1671839	NM_139353
84441	MAML2	27.0775	0.0163873	0.324411	0.0059155	0.144642	34.1721	0.805602	1	0.803051	1	GI_33286443-S	NM_032427	NM_032427	NM_032427	NM_032427	NM_032427	ILMN_1765729	NM_032427
26275	HIBCH	27.0822	0.0164432	0.324806	0.0086255	0.177756	35.7467	0.994402	1	0.993532	1	GI_37594468-A	NM_198047	NM_014362	NM_014362	NM_014362	NM_014362	ILMN_1656977	NM_198047
79841	FLJ23598	27.0863	0.0164907	0.325035	0.005323	0.136423	35.819	0.996184	1	0.998246	1	GI_31657118-S	NM_024783	NM_024783	NM_024783	NM_024783	NM_024783	ILMN_1688627	NM_024783
116211	LOC116211	36.0318	0.999155	1	0.999415	1	27.0891	0.0165241	0.316054	0.0088295	0.237034	GI_19923994-S	NM_138461	NM_138461	NM_138461	NM_138461	NM_138461	ILMN_2413644	NM_138461
7627	ZNF75A	27.1014	0.016671	0.327874	0.005159	0.134522	35.7936	0.995609	1	0.996634	1	GI_23308516-S	NM_153028	NM_153028	NM_153028	NM_153028	NM_153028	ILMN_1666552	NM_153028
196883	ADCY4	35.83	0.996415	1	0.995058	1	27.1045	0.0167071	0.31888	0.012051	0.275956	GI_24497586-S	NM_139247	NM_139247	NM_139247	NM_139247	NM_139247	ILMN_2148944	NM_139247
2650	GCNT1	35.9	0.997672	1	0.997987	1	27.112	0.0167976	0.319932	0.0076405	0.21944	GI_34485725-S	NM_001490	NM_001490	NM_001490	AJ420416	AJ420416	ILMN_1666545	NM_001097635
8930	MBD4	27.1155	0.0168391	0.330462	0.0093395	0.186935	35.5822	0.988471	1	0.991551	1	GI_4505120-S	NM_003925	NM_003925	NM_003925	NM_003925	NM_003925	ILMN_2055310	NM_003925
6775	STAT4	34.6002	0.884612	1	0.878996	1	27.1193	0.0168852	0.320926	0.018915	0.342934	GI_21618332-S	NM_003151	NM_003151	NM_003151	NM_003151	NM_003151	ILMN_1785202	NM_003151
7574	ZNF26	27.1194	0.0168861	0.330668	0.003869	0.114388	35.4975	0.984272	1	0.989556	1	GI_37655174-S	NM_019591	NM_019591	NM_019591	NM_019591	NM_019591	ILMN_1691798	NM_019591
54802	TRIT1	27.1335	0.0170581	0.333315	0.0037745	0.112329	35.8162	0.996124	1	0.998279	1	GI_32306540-S	NM_017646	NM_017646	NM_017646	NM_017646	NM_017646	ILMN_1727692	NM_017646
11000	SLC27A3	35.9461	0.99831	1	0.997936	1	27.1359	0.0170862	0.324065	0.009765	0.248157	GI_13236578-S	NM_024330	NM_024330	NM_024330	NM_024330	NM_024330	ILMN_1719627	NM_024330
128346	MGC24133	35.9082	0.997796	1	0.998293	1	27.1476	0.0172303	0.326108	0.006539	0.201219	GI_31341350-S	NM_174896	NM_174896	NM_174896	NM_174896	NM_174896	ILMN_1754894	NM_174896
9781	RNF144	27.1481	0.0172362	0.33604	0.0127875	0.232624	34.798	0.915124	1	0.910914	1	GI_38045937-S	NM_014746	NM_014746	NM_014746	NM_014746	NM_014746	ILMN_1777660	NM_014746
1592	CYP26A1	35.7977	0.995705	1	0.989879	1	27.1505	0.017266	0.326108	0.031024	0.437869	GI_16933529-A	NM_000783	NM_000783	NM_000783	NM_000783	NM_000783	ILMN_1651490	NM_000783
7818	DAP3	27.151	0.0172719	0.33604	0.00176	0.0657963	35.4267	0.98011	1	0.993207	1	GI_16905527-A	NM_004632	NM_004632	NM_004632	NM_004632	NM_004632	ILMN_1781680	NM_033657
2752	GLUL	32.6497	0.475233	1	0.61256	1	27.1706	0.017515	0.330121	0.063563	0.612063	GI_21361767-S	NM_002065	NM_002065	NM_002065	NM_002065	NM_002065	ILMN_1765208	NM_001033056
7866	IFRD2	27.1797	0.0176292	0.341804	0.0071435	0.160365	35.2593	0.967778	1	0.971328	1	GI_21361365-S	NM_006764	NM_006764	NM_006764	NM_006764	NM_006764	ILMN_1742031	NM_006764
55218	C14orf114	27.1808	0.0176437	0.341804	0.0034225	0.105677	35.8272	0.996358	1	0.998661	1	GI_8922630-S	NM_018199	NM_018199	NM_018199	NM_018199	NM_018199	ILMN_1771689	NM_018199
9235	NK4	35.8002	0.995765	1	0.988389	1	27.1881	0.0177363	0.333597	0.045458	0.517958	GI_34147575-S	NM_004221	NM_004221	NM_004221	NM_004221	NM_004221	ILMN_2368530	NM_001012633
79017	C7orf24	27.1883	0.0177381	0.342899	0.0034815	0.10677	35.7782	0.995234	1	0.998294	1	GI_34147353-S	NM_024051	NM_024051	NM_024051	NM_024051	NM_024051	ILMN_1745005	NM_024051
4637	MYL6	35.8272	0.996358	1	0.997301	1	27.1973	0.0178519	0.333899	0.0123535	0.275956	GI_17986259-A	NM_079423	NM_021019	NM_021019	NM_021019	NM_021019	ILMN_1809013	NM_021019
25907	RIS1	35.4415	0.981029	1	0.949108	1	27.1973	0.0178524	0.333899	0.177345	0.866857	GI_22001414-S	NM_015444	NM_015444	NM_015444	NM_015444	NM_015444	ILMN_1792455	NM_015444
28978	TMEM14A	35.1667	0.959412	1	0.953571	1	27.1996	0.0178823	0.333899	0.0131085	0.286455	GI_32261328-S	NM_014051	NM_014051	NM_014051	NM_014051	NM_014051	ILMN_1785191	NM_014051
411	ARSB	34.7986	0.915203	1	0.910893	1	27.201	0.0179	0.333899	0.0122155	0.275956	GI_4557332-I	NM_000046	NM_000046	NM_000046	AK026942	AK026942	ILMN_2242937	NM_000046
642	BLMH	27.2073	0.0179805	0.346843	0.003518	0.107525	35.9791	0.998684	1	0.99974	1	GI_33591068-S	NM_000386	NM_000386	NM_000386	NM_000386	NM_000386	ILMN_1721921	NM_000386
5414	PNUTL2	35.8317	0.996451	1	0.989619	1	27.2082	0.0179916	0.334428	0.041658	0.499178	GI_17986244-I	NM_080415	NM_004574	NM_004574	NM_004574	NM_004574	ILMN_1776157	NM_080415
430	ASCL2	33.3597	0.62898	1	0.632323	1	27.209	0.0180023	0.334428	0.018511	0.341506	GI_42716308-S	NM_005170	NM_005170	NM_005170	NM_005170	NM_005170	ILMN_1723412	NM_005170
3437	IFIT4	35.5678	0.987813	1	0.950714	1	27.2157	0.0180886	0.335344	0.263856	0.97433	GI_31542979-S	NM_001549	NM_001549	NM_001549	NM_001549	NM_001549	ILMN_1701789	NM_001031683
56911	C21orf7	27.2174	0.0181097	0.348592	0.111578	0.699496	35.8711	0.997199	1	0.984235	1	GI_31542267-S	NM_020152	NM_020152	NM_020152	NM_020152	NM_020152	ILMN_1699071	NM_020152
130589	GALM	35.488	0.98375	1	0.98412	1	27.2258	0.0182188	0.336103	0.0094465	0.246647	GI_20270354-S	NM_138801	NM_138801	NM_138801	NM_138801	NM_138801	ILMN_1671482	NM_138801
11068	101F6	35.4883	0.983763	1	0.990013	1	27.2259	0.0182202	0.336103	0.004059	0.160019	GI_31541779-S	NM_007022	NM_007022	NM_007022	NM_007022	NM_007022	ILMN_1738718	NM_007022
7855	FZD5	35.6001	0.989255	1	0.98991	1	27.2275	0.018241	0.336103	0.0121455	0.275956	GI_27894384-S	NM_003468	NM_003468	NM_003468	NM_003468	NM_003468	ILMN_1798971	NM_003468
2271	FH	27.2306	0.0182817	0.351156	0.00791	0.16998	35.9893	0.998786	1	0.999478	1	GI_19743874-S	NM_000143	NM_000143	NM_000143	NM_000143	NM_000143	ILMN_1719392	NM_000143
23569	PADI4	32.9977	0.54888	1	0.671192	1	27.2313	0.0182908	0.336103	0.0886275	0.690622	GI_6912575-S	NM_012387	NM_012387	NM_012387	NM_012387	NM_012387	ILMN_1807529	NM_012387
2162	F13A1	34.8904	0.92782	1	0.90532	1	27.2332	0.0183153	0.336103	0.088962	0.690849	GI_9961355-S	NM_000129	NM_000129	NM_000129	NM_000129	NM_000129	ILMN_1717163	NM_000129
54207	KCNK10	27.2374	0.0183704	0.352111	0.0250355	0.338327	32.5077	0.44657	1	0.499099	1	GI_20143942-I	NM_021161	NM_138318	NM_138318	NM_138318	NM_138318	ILMN_1709253	NM_138317
29121	LLT1	27.2451	0.0184711	0.353207	0.0561285	0.514721	35.2673	0.968448	1	0.952917	1	GI_7019446-S	NM_013269	NM_013269	NM_013269	NM_013269	NM_013269	ILMN_1678775	NM_013269
151790	FLJ33620	35.3949	0.97804	1	0.971454	1	27.2474	0.0185015	0.337808	0.0346525	0.459679	GI_34222272-S	NM_178824	NM_178824	NM_178824	NM_178824	NM_178824	ILMN_2198867	NM_178824
6648	SOD2	35.6012	0.989301	1	0.969006	1	27.2483	0.0185133	0.337808	0.0956585	0.703691	GI_10835186-S	NM_000636	NM_000636	NM_000636	NM_000636	NM_000636	ILMN_2406501	NM_001024466
445	ASS	35.9327	0.998139	1	0.99937	1	27.2489	0.0185203	0.337808	0.0060395	0.195948	GI_16950634-A	NM_000050	NM_000050	NM_000050	NM_000050	NM_000050	ILMN_1688234	NM_000050
83940	CDA11	27.2516	0.018556	0.353207	0.0041875	0.119509	35.7816	0.995319	1	0.998054	1	GI_14042942-S	NM_032026	NM_032026	NM_032026	NM_032026	NM_032026	ILMN_2179397	NM_032026
4047	LSS	35.6844	0.99248	1	0.988866	1	27.252	0.0185612	0.337874	0.0168655	0.324928	GI_31377810-S	NM_002340	NM_002340	NM_002340	NM_002340	NM_002340	ILMN_1715024	NM_002340
23658	LSM5	27.2526	0.0185697	0.353207	0.002679	0.0881099	35.5174	0.985332	1	0.992879	1	GI_6912487-S	NM_012322	NM_012322	NM_012322	NM_012322	NM_012322	ILMN_2116556	NM_012322
25776	C22orf2	27.2542	0.0185914	0.353207	0.033084	0.38633	35.9605	0.99848	1	0.997555	1	GI_21359898-S	NM_015373	NM_015373	NM_015373	NM_015373	NM_015373	ILMN_1730879	NM_015373
10653	SPINT2	27.2566	0.0186227	0.353207	0.006242	0.147831	36.0015	0.998901	1	0.999434	1	GI_10863908-S	NM_021102	NM_021102	NM_021102	NM_021102	NM_021102	ILMN_1800739	NM_021102
51332	SPTBN5	35.7284	0.993875	1	0.989121	1	27.2634	0.0187125	0.339363	0.037219	0.476439	GI_7706189-S	NM_016642	NM_016642	NM_016642	NM_016642	NM_016642	ILMN_1807609	NM_016642
8407	TAGLN2	35.7354	0.99408	1	0.98933	1	27.2638	0.018718	0.339363	0.0248305	0.392763	GI_4507356-S	NM_003564	NM_003564	NM_003564	NM_003564	NM_003564	ILMN_2090105	NM_003564
2533	FYB	27.2648	0.018731	0.353878	0.051623	0.488528	34.5978	0.884217	1	0.87558	1	GI_42476117-S	NM_001465	NM_001465	NM_001465	NM_001465	NM_001465	ILMN_1796537	NM_001465
9710	KIAA0355	27.2652	0.0187363	0.353878	0.0052315	0.135227	35.8802	0.997354	1	0.998822	1	GI_7662075-S	NM_014686	NM_014686	NM_014686	NM_014686	NM_014686	ILMN_1659845	NM_014686
27249	CL25022	27.272	0.0188274	0.354025	0.0070635	0.160132	35.7905	0.995536	1	0.995413	1	GI_7661547-S	NM_015702	NM_015702	NM_015702	NM_015702	NM_015702	ILMN_2090558	NM_015702
57001	ACN9	27.2742	0.0188578	0.354025	0.0064285	0.149893	35.724	0.993744	1	0.994645	1	GI_9910179-S	NM_020186	NM_020186	NM_020186	NM_020186	NM_020186	ILMN_2134039	NM_020186
126695	FLJ34633	27.2745	0.0188615	0.354025	0.010972	0.207665	35.2354	0.965727	1	0.966417	1	GI_22748786-S	NM_152365	NM_152365	NM_152365	NM_152365	NM_152365	ILMN_1676322	NM_152365
221477	C6orf89	35.9541	0.998407	1	0.999076	1	27.2772	0.0188969	0.341726	0.005974	0.195948	GI_22749452-S	NM_152734	NM_152734	NM_152734	NM_152734	NM_152734	ILMN_1665117	NM_152734
59307	SIGIRR	35.8801	0.997352	1	0.996518	1	27.2792	0.0189239	0.341726	0.011948	0.275047	GI_11141876-S	NM_021805	NM_021805	NM_021805	NM_021805	NM_021805	ILMN_1736965	NM_021805
9188	DDX21	27.2798	0.0189327	0.354625	0.0147575	0.251746	35.8866	0.99746	1	0.996128	1	GI_13787208-S	NM_004728	NM_004728	NM_004728	NM_004728	NM_004728	ILMN_1735461	NM_004728
79651	FLJ22341	35.555	0.987212	1	0.981605	1	27.2824	0.0189673	0.341827	0.018307	0.339392	GI_24432005-S	NM_024599	NM_024599	NM_024599	NM_024599	NM_024599	ILMN_2373062	NM_024599
516	ATP5G1	27.2871	0.0190307	0.355724	0.0057395	0.142633	35.5143	0.985172	1	0.99211	1	GI_4885080-S	NM_005175	NM_005175	NM_005175	NM_005175	NM_005175	ILMN_1676393	NM_001002027
4034	LRRN4	27.2909	0.0190826	0.35596	0.0168595	0.267028	35.4972	0.984257	1	0.979285	1	GI_30181232-S	NM_002319	NM_002319	NM_002319	NM_002319	NM_002319	ILMN_1654518	NM_002319
84181	CHD6	27.2951	0.01914	0.356296	0.0026145	0.0869609	35.9122	0.997855	1	0.999365	1	GI_29244923-S	NM_032221	NM_032221	NM_032221	NM_032221	NM_032221	ILMN_1781816	NM_032221
79777	ACBD4	27.3001	0.0192069	0.356649	0.0175665	0.273535	35.9465	0.998314	1	0.997122	1	GI_13376028-S	NM_024722	NM_024722	NM_024722	NM_024722	NM_024722	ILMN_1676288	NM_024722
5287	PIK3C2B	27.3023	0.0192378	0.356649	0.013536	0.237326	35.6287	0.990431	1	0.989052	1	GI_15451925-S	NM_002646	NM_002646	NM_002646	NM_002646	NM_002646	ILMN_2117323	NM_002646
123	ADFP	35.4676	0.98259	1	0.976537	1	27.3028	0.0192448	0.346139	0.020062	0.351746	GI_34577058-S	NM_001122	NM_001122	NM_001122	NM_001122	NM_001122	ILMN_2138765	NM_001122
27347	STK39	35.5064	0.984752	1	0.98497	1	27.3062	0.0192903	0.346268	0.0086325	0.234396	GI_7019542-S	NM_013233	NM_013233	NM_013233	NM_013233	NM_013233	ILMN_1791328	NM_013233
55332	FLJ11259	35.9677	0.998562	1	0.998148	1	27.3168	0.0194368	0.347293	0.011847	0.273418	GI_8922957-S	NM_018370	NM_018370	NM_018370	NM_018370	NM_018370	ILMN_1669376	NM_018370
6237	RRAS	33.5377	0.66885	1	0.66537	1	27.317	0.0194401	0.347293	0.0088695	0.237403	GI_20127497-S	NM_006270	NM_006270	NM_006270	NM_006270	NM_006270	ILMN_1780825	NM_006270
84641	FLJ14753	35.7462	0.994386	1	0.99161	1	27.3187	0.0194626	0.347293	0.0192915	0.34629	GI_14211858-S	NM_032558	NM_032558	NM_032558	NM_032558	NM_032558	ILMN_1737964	NM_032558
9920	KIAA0711	27.3189	0.0194662	0.360145	0.0122995	0.225161	35.5255	0.985752	1	0.985219	1	GI_7662259-S	NM_014867	NM_014867	NM_014867	NM_014867	NM_014867	ILMN_1784630	NM_014867
231	AKR1B1	27.3275	0.0195854	0.361611	0.006171	0.14699	35.6208	0.990116	1	0.992769	1	GI_24497579-S	NM_001628	NM_001628	NM_001628	NM_001628	NM_001628	ILMN_1701731	NM_001628
7111	TMOD1	35.0265	0.944604	1	0.919491	1	27.3281	0.0195934	0.348939	0.105508	0.725879	GI_4507552-S	NM_003275	NM_003275	NM_003275	NM_003275	NM_003275	ILMN_1736911	NM_003275
79188	MGC3222	35.7805	0.995292	1	0.996217	1	27.3312	0.0196361	0.349014	0.006977	0.211062	GI_13236586-S	NM_024334	NM_024334	NM_024334	NM_024334	NM_024334	ILMN_1698605	NM_024334
51393	TRPV2	35.5877	0.988716	1	0.994391	1	27.334	0.0196754	0.349026	0.0046515	0.170373	GI_22547178-S	NM_016113	NM_016113	NM_016113	NM_016113	NM_016113	ILMN_2049536	NM_016113
201191	LOC201191	35.9361	0.998183	1	0.995669	1	27.3405	0.0197658	0.349714	0.0276885	0.412003	GI_31341380-S	NM_174920	NM_174920	NM_174920	NM_174920	NM_174920	ILMN_1760688	NM_174920
940	CD28	27.3408	0.0197699	0.363923	0.0171065	0.26916	35.1338	0.956167	1	0.949418	1	GI_5453610-S	NM_006139	NM_006139	NM_006139	NM_006139	NM_006139	ILMN_1749362	NM_006139
87178	PNPT1	27.3423	0.0197911	0.363923	0.036472	0.404283	35.8642	0.997076	1	0.991451	1	GI_33695110-S	NM_033109	NM_033109	NM_033109	NM_033109	NM_033109	ILMN_2051408	NM_033109
5130	PCYT1A	34.6313	0.889701	1	0.890049	1	27.3423	0.0197915	0.349714	0.009346	0.245082	GI_31543384-S	NM_005017	NM_005017	NM_005017	AK001567	AK001567	ILMN_1658310	NM_005017
8745	ADAM23	35.7254	0.993787	1	0.99909	1	27.3472	0.0198603	0.349847	0.003591	0.152459	GI_4501912-S	NM_003812	NM_003812	NM_003812	NM_003812	NM_003812	ILMN_2060086	NM_003812
79673	FLJ12586	27.3486	0.0198803	0.364821	0.0132925	0.234877	35.941	0.998246	1	0.99787	1	GI_31377694-S	NM_024620	NM_024620	NM_024620	NM_024620	NM_024620	ILMN_1689059	NM_024620
3759	KCNJ2	35.976	0.998651	1	0.988614	1	27.3514	0.0199196	0.349847	0.126546	0.775592	GI_22095339-S	NM_000891	NM_000891	NM_000891	NM_000891	NM_000891	ILMN_1780334	NM_000891
79139	MGC3067	35.7966	0.995681	1	0.998321	1	27.3522	0.0199306	0.349847	0.0045215	0.170373	GI_40254960-S	NM_024295	NM_024295	NM_024295	NM_024295	NM_024295	ILMN_2209748	NM_024295
823	CAPN1	35.9214	0.997986	1	0.999068	1	27.3538	0.0199537	0.349847	0.0060535	0.195948	GI_12408655-S	NM_005186	NM_005186	NM_005186	NM_005186	NM_005186	ILMN_1705261	NM_005186
54765	TRIM44	27.3543	0.0199607	0.365282	0.004378	0.122246	35.4707	0.982767	1	0.989942	1	GI_29029528-S	NM_017583	NM_017583	NM_017583	NM_017583	NM_017583	ILMN_1796063	NM_017583
55846	MDS028	27.3588	0.0200242	0.365282	0.0047665	0.129705	35.8657	0.997102	1	0.998965	1	GI_21361804-S	NM_018463	NM_018463	NM_018463	NM_018463	NM_018463	ILMN_1701244	NM_018463
57665	RDH14	27.3589	0.0200265	0.365282	0.004849	0.130497	35.9933	0.998825	1	0.999519	1	GI_10190745-S	NM_020905	NM_020905	NM_020905	NM_020905	NM_020905	ILMN_2222984	NM_020905
80301	pp9099	35.067	0.94914	1	0.943366	1	27.3596	0.0200356	0.350603	0.011841	0.273418	GI_33457315-S	NM_025201	NM_025201	NM_025201	NM_025201	NM_025201	ILMN_1689968	NM_025201
4644	MYO5A	35.6533	0.991376	1	0.993446	1	27.3664	0.0201327	0.350777	0.00642	0.200454	GI_10835118-S	NM_000259	NM_000259	NM_000259	NM_000259	NM_000259	ILMN_1698225	NM_000259
6890	TAP1	35.5033	0.984588	1	0.973899	1	27.3667	0.0201362	0.350777	0.0335225	0.455372	GI_24797159-S	NM_000593	NM_000593	NM_000593	NM_000593	NM_000593	ILMN_1751079	NM_000593
4602	MYB	27.3687	0.0201648	0.367064	0.0416365	0.428226	35.031	0.945118	1	0.929613	1	GI_4885496-S	NM_005375	NM_005375	NM_005375	NM_005375	NM_005375	ILMN_1711894	NM_005375
11096	ADAMTS5	34.9269	0.932548	1	0.91361	1	27.369	0.0201701	0.350777	0.0721295	0.632321	GI_5901887-S	NM_007038	NM_007038	NM_007038	NM_007038	NM_007038	ILMN_1681886	NM_007038
5499	PPP1CA	35.4373	0.980771	1	0.985812	1	27.3712	0.0202006	0.350777	0.0052235	0.183167	GI_31543430-S	NM_002708	NM_002708	NM_002708	NM_002708	NM_002708	ILMN_1695827	NM_001008709
2354	FOSB	35.827	0.996353	1	0.983399	1	27.3846	0.020393	0.353439	0.138137	0.809935	GI_5803016-S	NM_006732	NM_006732	NM_006732	NM_006732	NM_006732	ILMN_1751607	NM_006732
83716	DKFZP434B044	35.6042	0.989427	1	0.96613	1	27.3941	0.0205318	0.355164	0.125939	0.775163	GI_13899331-S	NM_031476	NM_031476	NM_031476	NM_031476	NM_031476	ILMN_1790689	NM_031476
148741	FLJ25124	32.1908	0.386141	1	0.506677	1	27.3978	0.0205846	0.355399	0.053818	0.563662	GI_24432064-S	NM_144698	NM_144698	NM_144698	NM_144698	NM_144698	ILMN_2145153	NM_144698
25780	RASGRP3	27.4013	0.0206359	0.374885	0.0518035	0.488863	35.1928	0.961882	1	0.943522	1	GI_7662333-A	NM_015376	NM_170672	NM_170672	NM_170672	NM_170672	ILMN_1727045	NM_170672
163033	ZNF579	27.4047	0.0206857	0.375037	0.004775	0.129705	35.7738	0.995124	1	0.998103	1	GI_22749232-S	NM_152600	NM_152600	NM_152600	NM_152600	NM_152600	ILMN_1761722	NM_152600
79090	MGC2650	27.41	0.020764	0.375705	0.0067715	0.155093	35.8597	0.996994	1	0.99809	1	GI_13129119-S	NM_024108	NM_024108	NM_024108	NM_024108	NM_024108	ILMN_1775703	NM_024108
10988	METAP2	27.414	0.020822	0.375752	0.006292	0.148239	35.9529	0.998393	1	0.999109	1	GI_27597083-S	NM_006838	NM_006838	NM_006838	NM_006838	NM_006838	ILMN_1670420	NM_006838
64755	FLJ13868	27.4159	0.0208497	0.375752	0.003688	0.111293	35.6777	0.992251	1	0.997851	1	GI_12232402-S	NM_022744	NM_022744	NM_022744	NM_022744	NM_022744	ILMN_1685289	NM_022744
1493	CTLA4	35.188	0.961429	1	0.953399	1	27.4166	0.0208601	0.359469	0.0225815	0.374166	GI_21361211-S	NM_005214	NM_005214	NM_005214	NM_005214	NM_005214	ILMN_1763487	NM_005214
65010	SLC26A6	35.9133	0.997871	1	0.998908	1	27.4239	0.0209693	0.360554	0.0059085	0.195948	GI_20336278-A	NM_134426	NM_022911	NM_022911	NM_022911	NM_022911	ILMN_1785252	NM_134426
4799	NFX1	27.4265	0.0210066	0.37679	0.006065	0.145568	35.8182	0.996166	1	0.997572	1	GI_22212923-I	NM_002504	NM_002504	NM_002504	NM_002504	NM_002504	ILMN_1804610	NM_147134
7775	ZNF232	27.4265	0.0210077	0.37679	0.0091345	0.183835	35.9164	0.997915	1	0.998267	1	GI_37574600-S	NM_014519	NM_014519	NM_014519	NM_014519	NM_014519	ILMN_2139351	NM_014519
51471	CML2	35.8827	0.997396	1	0.994188	1	27.4286	0.0210381	0.360554	0.039648	0.487358	GI_7705327-S	NM_016347	NM_016347	NM_016347	NM_016347	NM_016347	ILMN_1691264	NM_016347
8569	MKNK1	34.958	0.936444	1	0.922493	1	27.4289	0.0210426	0.360554	0.031215	0.438555	GI_34147650-S	NM_003684	NM_003684	NM_003684	NM_003684	NM_003684	ILMN_1750429	NM_003684
84908	FLJ14668	27.4296	0.0210537	0.37679	0.0037475	0.112132	35.0613	0.948511	1	0.966776	1	GI_14249519-S	NM_032822	NM_032822	NM_032822	NM_032822	NM_032822	ILMN_1655307	NM_032822
7699	ZNF140	27.4337	0.0211145	0.37679	0.008069	0.171935	35.6894	0.992649	1	0.993409	1	GI_37594441-S	NM_003440	NM_003440	NM_003440	NM_003440	NM_003440	ILMN_1727923	NM_003440
1912	PHC2	35.3045	0.97146	1	0.951223	1	27.4357	0.0211441	0.361609	0.05118	0.551221	GI_37595529-A	NM_004427	NM_004427	NM_004427	NM_004427	NM_004427	ILMN_1808047	NM_004427
10780	ZNF234	27.4384	0.0211842	0.37679	0.05219	0.490304	35.9632	0.998512	1	0.994674	1	GI_24307912-S	NM_006630	NM_006630	NM_006630	NM_006630	NM_006630	ILMN_2103397	NM_006630
375775	FLJ43070	27.44	0.0212091	0.37679	0.017107	0.26916	35.9325	0.998136	1	0.998055	1	GI_38524588-S	NM_152286	AK024443	AK024443	AK024443	AK024443	ILMN_1662587	NM_152286
9538	EI24	27.4418	0.021235	0.37679	0.01067	0.204083	34.9675	0.937611	1	0.937986	1	GI_6631103-S	NM_004879	NM_004879	NM_004879	NM_004879	NM_004879	ILMN_1726138	NM_004879
29909	H963	27.4438	0.0212649	0.37679	0.029161	0.366416	35.0233	0.944231	1	0.934866	1	GI_31377771-S	NM_013308	NM_013308	NM_013308	NM_013308	NM_013308	ILMN_1721672	NM_013308
55284	FLJ11011	35.8133	0.99606	1	0.989662	1	27.4443	0.0212735	0.362478	0.040035	0.490117	GI_8922821-S	NM_018299	NM_018299	NM_018299	NM_018299	NM_018299	ILMN_1717420	NM_018299
83667	SESN2	35.4402	0.980951	1	0.984414	1	27.4444	0.0212751	0.362478	0.0088055	0.237034	GI_32454742-S	NM_031459	NM_031459	NM_031459	NM_031459	NM_031459	ILMN_1751598	NM_031459
9406	ZNF265	27.4485	0.021336	0.37679	0.0243605	0.337126	35.7733	0.995109	1	0.991537	1	GI_42741681-S	NM_005455	NM_005455	NM_005455	NM_005455	NM_005455	ILMN_1703015	NM_005455
8711	TNK1	27.4509	0.0213717	0.37679	0.007619	0.166214	35.4056	0.978753	1	0.988671	1	GI_4507610-S	NM_003985	NM_003985	NM_003985	NM_003985	NM_003985	ILMN_1724096	NM_003985
4240	MFGE8	27.4514	0.0213801	0.37679	0.016481	0.263474	35.1234	0.955106	1	0.955485	1	GI_5174556-S	NM_005928	NM_005928	NM_005928	NM_005928	NM_005928	ILMN_1756071	NM_005928
8508	NIPSNAP1	27.4575	0.0214728	0.37679	0.005173	0.134522	35.8211	0.996228	1	0.998702	1	GI_4505398-S	NM_003634	NM_003634	NM_003634	NM_003634	NM_003634	ILMN_1805916	NM_003634
594	BCKDHB	27.4584	0.0214864	0.37679	0.004562	0.12583	35.6187	0.990029	1	0.99443	1	GI_34101266-A	NM_000056	NM_000056	NM_000056	NM_000056	NM_000056	ILMN_1764166	NM_183050
83998	REG4	27.4587	0.0214904	0.37679	0.031483	0.380312	35.2173	0.96412	1	0.955398	1	GI_36054181-S	NM_032044	NM_032044	NM_032044	NM_032044	NM_032044	ILMN_2169383	NM_032044
5795	PTPRJ	35.9134	0.997872	1	0.997866	1	27.4594	0.0215009	0.36518	0.010065	0.251541	GI_18860899-S	NM_002843	NM_002843	NM_002843	NM_002843	NM_002843	ILMN_1731589	NM_002843
10008	KCNE3	35.1002	0.952707	1	0.940782	1	27.4616	0.0215347	0.36518	0.0332385	0.452874	GI_27436979-S	NM_005472	NM_005472	NM_005472	NM_005472	NM_005472	ILMN_1789387	NM_005472
2060	EPS15	35.9684	0.99857	1	0.99984	1	27.4629	0.0215548	0.36518	0.003495	0.152459	GI_4503592-S	NM_001981	NM_001981	NM_001981	NM_001981	NM_001981	ILMN_1665357	NM_001981
84953	FLJ14966	35.7596	0.994754	1	0.987899	1	27.4691	0.021649	0.365327	0.037509	0.476439	GI_14249607-S	NM_032867	NM_032867	NM_032867	NM_032867	NM_032867	ILMN_1743232	NM_032867
80305	PP2447	35.914	0.997881	1	0.996493	1	27.4712	0.0216808	0.365327	0.020015	0.351603	GI_33342277-S	NM_025204	NM_025204	NM_025204	NM_025204	NM_025204	ILMN_1755737	NM_025204
140807	K6IRS2	34.5983	0.884299	1	0.876102	1	27.4714	0.0216846	0.365327	0.312631	1	GI_28372502-S	NM_080747	NM_080747	NM_080747	NM_080747	NM_080747	ILMN_1695812	NM_080747
57819	LSM2	27.4715	0.0216858	0.379481	0.0052765	0.136001	35.9658	0.998541	1	0.999618	1	GI_34013512-S	NM_021177	NM_021177	NM_021177	NM_021177	NM_021177	ILMN_2070300	NM_021177
11332	BACH	34.6878	0.898665	1	0.898229	1	27.4752	0.0217425	0.365621	0.011015	0.265423	GI_32528285-A	NM_181866	NM_007274	NM_007274	NM_007274	NM_007274	ILMN_2252621	NM_007274
2130	EWSR1	27.4806	0.0218244	0.381169	0.009587	0.190623	35.8608	0.997014	1	0.998547	1	GI_4885224-I	NM_005243	NM_005243	NM_005243	NM_005243	NM_005243	ILMN_2413251	NM_013986
23095	KIF1B	35.969	0.998576	1	0.995665	1	27.4809	0.0218292	0.366399	0.0396175	0.487358	GI_41393558-I	NM_183416	NM_015074	NM_015074	NM_015074	NM_015074	ILMN_1735552	NM_015074
230	ALDOC	27.485	0.0218925	0.381621	0.0106135	0.203433	35.8119	0.996028	1	0.997023	1	GI_4885062-S	NM_005165	NM_005165	NM_005165	NM_005165	NM_005165	ILMN_1755974	NM_005165
9045	RPL14	27.4936	0.0220261	0.383212	0.139019	0.772041	35.0977	0.952437	1	0.928249	1	GI_16753224-S	NM_003973	AJ298039	AJ298039	AJ298039	AJ298039	ILMN_2404850	NM_001034996
54438	GFOD1	35.6012	0.989302	1	0.976728	1	27.5009	0.0221401	0.369987	0.0558145	0.573811	GI_9506674-S	NM_018988	NM_018988	NM_018988	NM_018988	NM_018988	ILMN_1778240	NM_018988
26233	FBXL6	35.7481	0.994441	1	0.998804	1	27.5024	0.0221633	0.369987	0.003367	0.148944	GI_16306577-A	NM_024555	NM_012162	NM_012162	NM_012162	NM_012162	ILMN_1799389	NM_012162
29950	SERTAD1	35.7614	0.994802	1	0.994378	1	27.5028	0.0221701	0.369987	0.0105515	0.259151	GI_7019524-S	NM_013376	NM_013376	NM_013376	NM_013376	NM_013376	ILMN_1794017	NM_013376
91272	LOC91272	27.5056	0.0222137	0.385733	0.004474	0.124542	35.7248	0.993768	1	0.997253	1	GI_34147528-S	NM_138369	BC007436	BC007436	BC007436	BC007436	ILMN_1716730	NM_138369
23180	RAFTLIN	35.5701	0.987923	1	0.991848	1	27.5077	0.0222461	0.369987	0.007453	0.216808	GI_41872576-S	NM_015150	D42043	D42043	D42043	D42043	ILMN_1800787	NM_015150
10618	TGOLN2	35.9062	0.997767	1	0.998798	1	27.5078	0.0222475	0.369987	0.0100005	0.251048	GI_42518067-S	NM_006464	NM_006464	NM_006464	NM_006464	NM_006464	ILMN_1651735	NM_006464
10063	COX17	35.701	0.993027	1	0.996541	1	27.5108	0.0222945	0.370089	0.0080735	0.225505	GI_5031644-S	NM_005694	NM_005694	NM_005694	NM_005694	NM_005694	ILMN_2187718	NM_005694
37	ACADVL	35.7286	0.993881	1	0.992226	1	27.52	0.0224397	0.371817	0.014404	0.300954	GI_4557234-S	NM_000018	NM_000018	NM_000018	NM_000018	NM_000018	ILMN_2263466	NM_000018
7644	ZNF91	27.5213	0.0224604	0.38927	0.053281	0.497454	33.7483	0.715661	1	0.750047	1	GI_4508040-S	NM_003430	NM_003430	NM_003430	NM_003430	NM_003430	ILMN_1802053	NM_003430
566	AZU1	35.1032	0.953022	1	0.934409	1	27.527	0.0225512	0.372981	0.0630855	0.610875	GI_28416954-S	NM_001700	NM_001700	NM_001700	NM_001700	NM_001700	ILMN_1730867	NM_001700
64216	TFB2M	27.528	0.0225661	0.390354	0.0093755	0.187241	35.6603	0.991634	1	0.991099	1	GI_11641288-S	NM_022366	NM_022366	NM_022366	NM_022366	NM_022366	ILMN_2067709	NM_022366
147685	C19orf18	27.5354	0.0226835	0.391636	0.0074945	0.165372	35.4587	0.982065	1	0.987964	1	GI_34303933-S	NM_152474	NM_152474	NM_152474	NM_152474	NM_152474	ILMN_1785933	NM_152474
51327	ERAF	33.2139	0.596441	1	0.652493	1	27.5357	0.0226887	0.374136	0.151166	0.833848	GI_7706179-S	NM_016633	NM_016633	NM_016633	NM_016633	NM_016633	ILMN_1696512	NM_016633
840	CASP7	35.8232	0.996274	1	0.995064	1	27.5366	0.0227037	0.374136	0.01814	0.339075	GI_15718701-A	NM_033340	NM_001227	NM_001227	NM_001227	NM_001227	ILMN_2373763	NM_033339
7327	UBE2G2	27.5381	0.0227272	0.391644	0.024278	0.337126	35.3243	0.972995	1	0.964935	1	GI_33359699-A	NM_003343	NM_003343	NM_003343	NM_003343	NM_003343	ILMN_1785179	NM_003343
50809	HP1-BP74	35.8995	0.997665	1	0.997167	1	27.5404	0.0227636	0.374238	0.0151795	0.310903	GI_7705416-S	NM_016287	NM_016287	NM_016287	NM_016287	NM_016287	ILMN_1701169	NM_016287
29933	GPR132	35.5564	0.987277	1	0.986262	1	27.5422	0.0227927	0.374238	0.0145795	0.302524	GI_30181231-S	NM_013345	NM_013345	NM_013345	NM_013345	NM_013345	ILMN_1811171	NM_013345
11004	KIF2C	27.5496	0.0229122	0.393547	0.0268915	0.35208	35.7523	0.994556	1	0.991505	1	GI_13699832-S	NM_006845	NM_006845	NM_006845	NM_006845	NM_006845	ILMN_1685916	NM_006845
3164	NR4A1	35.1324	0.956022	1	0.930723	1	27.5497	0.0229141	0.37555	0.127994	0.777601	GI_27894342-I	NM_002135	NM_002135	NM_002135	NM_002135	NM_002135	ILMN_1661178	NM_002135
5368	PNOC	27.5529	0.0229657	0.393547	0.010959	0.207665	35.8718	0.99721	1	0.998088	1	GI_11079650-S	NM_006228	NM_006228	NM_006228	NM_006228	NM_006228	ILMN_1676003	NM_006228
87	ACTN1	27.5558	0.0230115	0.393547	0.029381	0.36736	34.8158	0.917648	1	0.906779	1	GI_12025669-S	NM_001102	NM_001102	NM_001102	NM_001102	NM_001102	ILMN_2232177	NM_001102
54475	FLJ10458	27.557	0.0230309	0.393547	0.0053635	0.137072	35.4573	0.981983	1	0.990606	1	GI_20070287-S	NM_018096	NM_018096	NM_018096	NM_018096	NM_018096	ILMN_2404454	NM_018096
284309	FLJ38288	27.5599	0.0230787	0.393547	0.005739	0.142633	35.9387	0.998217	1	0.999606	1	GI_40255187-S	NM_173632	NM_173632	NM_173632	NM_173632	NM_173632	ILMN_1701464	NM_173632
4121	MAN1A1	35.9481	0.998334	1	0.997539	1	27.5621	0.0231137	0.378072	0.0199395	0.351143	GI_24497518-S	NM_005907	NM_005907	NM_005907	NM_005907	NM_005907	ILMN_1742187	NM_005907
2218	FCMD	27.5637	0.0231406	0.393547	0.0222215	0.32166	34.2489	0.820872	1	0.821799	1	GI_5803014-S	NM_006731	NM_006731	NM_006731	NM_006731	NM_006731	ILMN_2357386	NM_006731
5271	SERPINB8	35.5097	0.984926	1	0.986789	1	27.5653	0.0231671	0.378072	0.0087245	0.235613	GI_38504672-S	NM_002640	NM_002640	NM_002640	NM_002640	NM_002640	ILMN_2397028	NM_002640
25923	DKFZP564J0863	35.9012	0.99769	1	0.999708	1	27.567	0.0231933	0.378072	0.003846	0.157442	GI_32306541-S	NM_015459	NM_015459	NM_015459	NM_015459	NM_015459	ILMN_1751086	NM_015459
10276	NET1	27.5674	0.0232009	0.393547	0.026726	0.351135	34.6173	0.887418	1	0.882047	1	GI_19923326-S	NM_005863	NM_005863	NM_005863	NM_005863	NM_005863	ILMN_1758311	NM_001047160
27292	HSA9761	27.569	0.023226	0.393547	0.0041065	0.118695	35.9721	0.99861	1	0.99983	1	GI_7657197-S	NM_014473	NM_014473	NM_014473	NM_014473	NM_014473	ILMN_1803312	NM_014473
1723	DHODH	27.5699	0.0232409	0.393547	0.007739	0.167901	35.681	0.992363	1	0.995511	1	GI_45006950-S	NM_001361	NM_001361	NM_001361	NM_001361	NM_001361	ILMN_1782993	NM_001361
6635	SNRPE	27.5718	0.0232726	0.393547	0.0024195	0.0826008	35.273	0.968923	1	0.982858	1	GI_4507128-S	NM_003094	NM_003094	NM_003094	NM_003094	NM_003094	ILMN_2046199	NM_003094
91607	FLJ34922	34.6395	0.891017	1	0.895152	1	27.5738	0.0233047	0.379204	0.008065	0.225505	GI_42476006-S	NM_152270	NM_152270	NM_152270	NM_152270	NM_152270	ILMN_2162860	NM_152270
6209	RPS15	27.5783	0.0233793	0.394546	0.020829	0.306406	35.6009	0.98929	1	0.985651	1	GI_14591911-S	NM_001018	NM_001018	NM_001018	NM_001018	NM_001018	ILMN_2219134	NM_001018
55572	H17	27.5807	0.023419	0.394546	0.0066795	0.154294	35.79	0.995523	1	0.997894	1	GI_21361764-S	NM_017547	NM_017547	NM_017547	NM_017547	NM_017547	ILMN_1762312	NM_017547
942	CD86	34.7509	0.908264	1	0.897158	1	27.5813	0.0234289	0.38054	0.03654	0.472253	GI_29029570-I	NM_006889	NM_175862	NM_175862	NM_006889	NM_006889	ILMN_1782560	NM_175862
83874	TBC1D10	27.5834	0.0234626	0.394546	0.011924	0.220606	35.36	0.975622	1	0.975986	1	GI_13994321-S	NM_031937	NM_031937	NM_031937	NM_031937	NM_031937	ILMN_1693726	NM_031937
25828	TXN2	27.5901	0.0235742	0.395659	0.0203095	0.301213	35.6769	0.992222	1	0.992947	1	GI_27436899-S	NM_012473	NM_012473	NM_012473	NM_012473	NM_012473	ILMN_1654457	NM_012473
8798	DYRK4	27.5957	0.0236667	0.395659	0.004494	0.124715	35.8414	0.996646	1	0.999115	1	GI_28827773-S	NM_003845	NM_003845	NM_003845	NM_003845	NM_003845	ILMN_1681269	NM_003845
117155	CATSPER2	27.597	0.0236877	0.395659	0.0587545	0.52681	35.6574	0.991529	1	0.980863	1	GI_26051226-A	NM_172097	NM_054020	NM_054020	NM_054020	NM_054020	ILMN_2286014	NM_172097
55299	BRIX	27.5998	0.0237346	0.395659	0.005486	0.139808	35.5883	0.98874	1	0.991711	1	GI_19311011-S	NM_018321	NM_018321	NM_018321	NM_018321	NM_018321	ILMN_2155172	NM_018321
55170	PRMT6	27.6018	0.0237671	0.395659	0.028428	0.362567	35.8285	0.996385	1	0.993437	1	GI_8922514-S	NM_018137	NM_018137	NM_018137	NM_018137	NM_018137	ILMN_2234229	NM_018137
6168	RPL37A	27.6032	0.0237911	0.395659	0.010004	0.195478	35.4692	0.982681	1	0.98551	1	GI_16306561-S	NM_000998	NM_000998	NM_000998	NM_000998	NM_000998	ILMN_1808757	NM_000998
64092	SAMSN1	35.3693	0.976285	1	0.961314	1	27.6045	0.0238136	0.385519	0.042318	0.50157	GI_21361921-S	NM_022136	NM_022136	NM_022136	NM_022136	NM_022136	ILMN_1684887	NM_022136
246330	MGC35521	35.6164	0.989935	1	0.993768	1	27.605	0.0238206	0.385519	0.0079445	0.224606	GI_21450833-S	NM_145065	NM_145065	NM_145065	NM_145065	NM_145065	ILMN_2176931	NM_145065
81030	ZBP1	35.8182	0.996167	1	0.991636	1	27.6116	0.0239316	0.386624	0.041592	0.499049	GI_13540544-S	NM_030776	NM_030776	NM_030776	NM_030776	NM_030776	ILMN_1765994	NM_030776
10007	GNPDA1	27.6162	0.0240086	0.398009	0.0098865	0.1936	35.6834	0.992445	1	0.993576	1	GI_41281953-S	NM_005471	NM_005471	NM_005471	NM_005471	NM_005471	ILMN_1784709	NM_005471
7016	TESK1	35.9101	0.997824	1	0.998788	1	27.6177	0.0240344	0.38725	0.008329	0.23092	GI_5454109-S	NM_006285	NM_006285	NM_006285	NM_006285	NM_006285	ILMN_1791067	NM_006285
10098	TM4SF9	34.3835	0.846564	1	0.847189	1	27.619	0.024056	0.38725	0.114825	0.749638	GI_21264582-S	NM_005723	NM_005723	NM_005723	NM_005723	NM_005723	ILMN_1799028	NM_005723
280636	SELH	27.6199	0.0240721	0.398009	0.0040375	0.118211	35.4442	0.981194	1	0.992071	1	GI_25014108-S	NM_170746	NM_170746	NM_170746	NM_170746	NM_170746	ILMN_1786872	NM_170746
55769	ZNF83	27.6218	0.0241034	0.398009	0.069076	0.566573	35.7372	0.994134	1	0.982233	1	GI_21361788-S	NM_018300	NM_018300	NM_018300	NM_018300	NM_018300	ILMN_2190414	NM_018300
3151	HMGN2	27.6236	0.0241338	0.398009	0.036972	0.405706	35.5925	0.988925	1	0.984423	1	GI_5031748-S	NM_005517	NM_005517	NM_005517	NM_005517	NM_005517	ILMN_2058141	NM_005517
80224	C14orf127	27.6253	0.0241628	0.398009	0.044149	0.44528	35.5828	0.988499	1	0.982673	1	GI_13376746-S	NM_025152	NM_025152	NM_025152	NM_025152	NM_025152	ILMN_2048811	NM_025152
84969	C20orf100	27.6273	0.0241964	0.398009	0.0513025	0.486916	34.9118	0.930616	1	0.915935	1	GI_14249635-S	NM_032883	NM_032883	NM_032883	NM_032883	NM_032883	ILMN_2082209	NM_032883
7414	VCL	35.3357	0.973848	1	0.956085	1	27.6294	0.0242328	0.389092	0.0585255	0.590279	GI_7669551-A	NM_003373	NM_003373	NM_003373	NM_003373	NM_003373	ILMN_2413527	NM_003373
55092	FLJ10199	34.914	0.930904	1	0.906695	1	27.6308	0.0242564	0.389092	0.134314	0.802604	GI_8922276-S	NM_018022	NM_018022	NM_018022	NM_018022	NM_018022	ILMN_1674985	NM_018022
26517	TIMM13	27.633	0.024294	0.39889	0.0417995	0.428753	35.3825	0.977201	1	0.968357	1	GI_27436898-S	NM_012458	NM_012458	NM_012458	NM_012458	NM_012458	ILMN_1686557	NM_012458
26133	TRPC4AP	35.1335	0.956131	1	0.953328	1	27.6387	0.0243912	0.390049	0.027272	0.408688	GI_41872428-S	NM_015638	NM_015638	NM_015638	NM_015638	NM_015638	ILMN_2402805	NM_015638
3601	IL15RA	35.1727	0.959982	1	0.960053	1	27.6403	0.0244188	0.390049	0.013762	0.29158	GI_26787980-A	NM_002189	NM_002189	NM_002189	NM_002189	NM_002189	ILMN_1665682	NM_002189
64231	MS4A6A	35.5404	0.986503	1	0.975651	1	27.6426	0.0244575	0.390049	0.042726	0.502613	GI_23238233-A	NM_022349	NM_022349	NM_022349	NM_152851	NM_152851	ILMN_1721035	NM_152851
8780	RIOK3	34.2043	0.812046	1	0.817579	1	27.6444	0.0244885	0.390049	0.062207	0.607332	GI_22325376-A	NM_003831	NM_003831	NM_003831	NM_003831	NM_003831	ILMN_2404135	NM_003831
23028	AOF2	27.647	0.0245331	0.402085	0.004936	0.132086	35.7729	0.995099	1	0.998743	1	GI_30794499-S	NM_015013	NM_015013	NM_015013	NM_015013	NM_015013	ILMN_1813840	NM_015013
10462	CLECSF14	35.8434	0.996686	1	0.988635	1	27.6486	0.0245614	0.390521	0.0821095	0.676421	GI_33667102-I	NM_182906	NM_006344	NM_006344	NM_006344	NM_006344	ILMN_2415303	NM_006344
8778	SIGLEC5	35.2933	0.970574	1	0.938734	1	27.6547	0.0246659	0.391475	0.164857	0.856106	GI_4502658-S	NM_003830	NM_003830	NM_003830	NM_003830	NM_003830	ILMN_1740298	NM_003830
10632	ATP5L	27.6573	0.0247108	0.404265	0.020281	0.301213	34.7053	0.901368	1	0.897817	1	GI_29568100-S	NM_006476	NM_006476	NM_006476	NM_006476	NM_006476	ILMN_1812638	NM_006476
6818	SULT1A3	35.5182	0.985377	1	0.982649	1	27.6598	0.0247535	0.391475	0.021284	0.361948	GI_29550920-A	NM_177552	NM_177552	NM_177552	NM_177552	NM_177552	ILMN_1815283	NM_003166
1503	CTPS	27.6602	0.0247607	0.404351	0.007244	0.16142	35.7076	0.993239	1	0.996277	1	GI_4503132-S	NM_001905	NM_001905	NM_001905	NM_001905	NM_001905	ILMN_1783285	NM_001905
55633	C6orf197	35.7021	0.993063	1	0.990405	1	27.6609	0.0247729	0.391475	0.0242105	0.38562	GI_40068062-S	NM_017772	AK021840	AK021840	AK021840	AK021840	ILMN_2123730	NM_017772
10121	ACTR1A	35.7381	0.994158	1	0.998791	1	27.6621	0.0247944	0.391475	0.0045845	0.170373	GI_13325058-S	NM_005736	NM_005736	NM_005736	NM_005736	NM_005736	ILMN_1792314	NM_005736
9734	HDAC9	27.6633	0.0248156	0.404517	0.0528525	0.494474	35.2388	0.966027	1	0.949062	1	GI_30795201-I	NM_178423	NM_014707	NM_014707	NM_014707	NM_014707	ILMN_2408885	NM_058176
144402	CPNE8	35.1371	0.956497	1	0.952216	1	27.6777	0.0250663	0.394471	0.0153385	0.312203	GI_38683845-S	NM_153634	NM_153634	NM_153634	NM_153634	NM_153634	ILMN_2169761	NM_153634
6804	STX1A	35.9242	0.998025	1	0.998997	1	27.678	0.0250714	0.394471	0.009655	0.247447	GI_4759181-S	NM_004603	NM_004603	NM_004603	NM_004603	NM_004603	ILMN_1760160	NM_004603
3178	HNRPA1	27.6823	0.0251474	0.407232	0.0077915	0.168636	35.8306	0.996428	1	0.99838	1	GI_14043069-I	NM_031157	NM_002136	NM_002136	NM_002136	NM_002136	ILMN_1815882	NM_031157
27315	FRAG1	27.6842	0.0251808	0.407232	0.0050305	0.132685	35.1766	0.960353	1	0.974914	1	GI_7657101-S	NM_014489	NM_014489	NM_014489	NM_014489	NM_014489	ILMN_1755405	NM_014489
2339	FNTA	27.6848	0.0251908	0.407232	0.013226	0.23416	35.8658	0.997105	1	0.998508	1	GI_4503770-S	NM_002027	NM_002027	NM_002027	NM_002027	NM_002027	ILMN_2374191	NM_001018677
7095	TLOC1	27.6859	0.0252111	0.407232	0.0114315	0.213679	35.7399	0.99421	1	0.994846	1	GI_14602425-S	NM_003262	AK025548	AK025548	NM_003262	NM_003262	ILMN_1762003	NM_003262
81929	SEC13L	27.6899	0.0252802	0.407232	0.005849	0.144185	35.6798	0.992324	1	0.995647	1	GI_14591917-S	NM_031216	NM_031216	NM_031216	NM_031216	NM_031216	ILMN_1705032	NM_031216
19	ABCA1	27.6901	0.0252846	0.407232	0.113962	0.709576	35.5158	0.985247	1	0.962905	1	GI_21536375-S	NM_005502	NM_005502	NM_005502	NM_005502	NM_005502	ILMN_1766054	NM_005502
3383	ICAM1	27.6908	0.0252973	0.407232	0.0476835	0.46637	33.8086	0.728887	1	0.750772	1	GI_4557877-S	NM_000201	NM_000201	NM_000201	NM_000201	NM_000201	ILMN_1812226	NM_000201
1462	CSPG2	35.8906	0.997524	1	0.990135	1	27.6943	0.0253587	0.398294	0.095755	0.703691	GI_21361115-S	NM_004385	NM_004385	NM_004385	NM_004385	NM_004385	ILMN_1687301	NM_004385
9679	KIAA0140	35.0298	0.944977	1	0.945999	1	27.6996	0.0254534	0.398294	0.0113125	0.267217	GI_42734309-S	NM_014661	NM_014661	NM_014661	NM_014661	NM_014661	ILMN_2053490	NM_014661
115653	KIR3DL3	35.7114	0.99336	1	0.991937	1	27.7013	0.0254834	0.398294	0.0298785	0.427031	GI_23592225-S	NM_153443	NM_153443	NM_153443	NM_153443	NM_153443	ILMN_2082593	NM_153443
56052	ALG1	35.5626	0.98757	1	0.978215	1	27.7017	0.0254904	0.398294	0.0770005	0.654036	GI_41350215-S	NM_019109	NM_019109	NM_019109	NM_019109	NM_019109	ILMN_1718093	NM_019109
9064	MAP3K6	35.8228	0.996265	1	0.999031	1	27.7066	0.0255782	0.398976	0.0065635	0.201288	GI_24497521-I	NM_004672	NM_004672	NM_004672	NM_004672	NM_004672	ILMN_1694539	NM_004672
79939	SLC35E1	27.7067	0.025579	0.410189	0.034134	0.390899	34.8045	0.916055	1	0.908297	1	GI_40255010-S	NM_024881	NM_024881	NM_024881	NM_024881	NM_024881	ILMN_2059173	NM_024881
6452	SH3BP2	35.9157	0.997905	1	0.997831	1	27.7096	0.0256308	0.399109	0.01352	0.29158	GI_19923154-S	NM_003023	NM_003023	NM_003023	NM_003023	NM_003023	ILMN_1801914	NM_003023
5345	SERPINF2	27.7097	0.0256328	0.410189	0.0113785	0.213571	35.7336	0.994027	1	0.996154	1	GI_11386142-S	NM_000934	NM_000934	NM_000934	NM_000934	NM_000934	ILMN_1740005	NM_000934
64432	MRPS25	27.7108	0.0256533	0.410189	0.0067025	0.154294	35.6937	0.992791	1	0.996657	1	GI_36287129-S	NM_022497	NM_022497	NM_022497	NM_022497	NM_022497	ILMN_1798826	NM_022497
22918	C1QR1	27.7113	0.0256623	0.410189	0.054958	0.510477	35.9369	0.998193	1	0.994749	1	GI_11496985-S	NM_012072	NM_012072	NM_012072	NM_012072	NM_012072	ILMN_1704730	NM_012072
23499	MACF1	35.2102	0.963478	1	0.95992	1	27.7184	0.0257888	0.399806	0.0159055	0.318356	GI_33188444-A	NM_012090	NM_033044	NM_033044	NM_012090	NM_012090	ILMN_2301624	NM_012090
10263	DOC-1R	35.6471	0.991147	1	0.992141	1	27.7193	0.0258053	0.399806	0.010553	0.259151	GI_39725675-S	NM_005851	NM_005851	NM_005851	NM_005851	NM_005851	ILMN_1690653	NM_005851
22808	MRAS	35.2838	0.969805	1	0.968893	1	27.7194	0.0258082	0.399806	0.016498	0.323017	GI_32189356-S	NM_012219	NM_012219	NM_012219	NM_012219	NM_012219	ILMN_1748881	NM_012219
55084	FLJ10159	27.7201	0.0258209	0.411408	0.0364545	0.404283	35.8369	0.996557	1	0.997245	1	GI_8922262-S	NM_018013	NM_018013	NM_018013	NM_018013	NM_018013	ILMN_1666502	NM_018013
64789	FLJ21144	27.7214	0.0258438	0.411408	0.075276	0.590496	33.4502	0.649241	1	0.715353	1	GI_12232456-S	NM_022774	NM_022774	NM_022774	NM_022774	NM_022774	ILMN_2117569	NM_022774
9112	MTA1	27.7231	0.025875	0.411408	0.005901	0.144642	35.836	0.996538	1	0.998878	1	GI_14141149-S	NM_004689	NM_004689	NM_004689	NM_004689	NM_004689	ILMN_1671911	NM_004689
5606	MAP2K3	35.413	0.979236	1	0.964783	1	27.7236	0.0258829	0.400023	0.0572765	0.581919	GI_21618348-A	NM_145109	NM_002756	NM_002756	NM_002756	NM_002756	ILMN_1790534	NM_002756
669	BPGM	35.5013	0.984476	1	0.97372	1	27.7251	0.0259106	0.400023	0.094033	0.703691	GI_40353767-A	NM_001724	NM_001724	NM_001724	NM_001724	NM_001724	ILMN_2352921	NM_001724
171558	PTCRA	35.8161	0.996122	1	0.984237	1	27.731	0.0260167	0.400977	0.0986345	0.710722	GI_19923720-S	NM_138296	NM_138296	NM_138296	NM_138296	NM_138296	ILMN_2091920	NM_138296
10787	NCKAP1	34.6479	0.892361	1	0.892653	1	27.7377	0.0261389	0.402175	0.013313	0.288831	GI_45505152-S	NM_013436	NM_013436	NM_013436	NM_013436	NM_013436	ILMN_2322552	NM_013436
6521	SLC4A1	34.4791	0.863904	1	0.847356	1	27.7427	0.0262307	0.40268	0.161297	0.851373	GI_4507020-S	NM_000342	NM_000342	NM_000342	NM_000342	NM_000342	ILMN_1772809	NM_000342
10300	KATNB1	35.5543	0.987178	1	0.994764	1	27.7443	0.0262608	0.40268	0.004276	0.163919	GI_5031816-S	NM_005886	NM_005886	NM_005886	NM_005886	NM_005886	ILMN_1735735	NM_005886
83852	SETDB2	27.7459	0.0262889	0.416437	0.014893	0.251963	35.8696	0.997172	1	0.996735	1	GI_13994281-S	NM_031915	NM_031915	NM_031915	NM_031915	NM_031915	ILMN_1731644	NM_031915
1663	DDX11	27.7481	0.0263293	0.416437	0.114216	0.710108	35.708	0.993251	1	0.979196	1	GI_4758135-A	NM_004399	NM_004399	NM_004399	NM_004399	NM_004399	ILMN_2345908	NM_030653
10155	TRIM28	27.7503	0.0263695	0.416437	0.004261	0.120466	35.9448	0.998294	1	0.999843	1	GI_14971416-S	NM_005762	NM_005762	NM_005762	NM_005762	NM_005762	ILMN_1736575	NM_005762
9231	DLG5	34.0841	0.787639	1	0.799595	1	27.7522	0.0264052	0.40421	0.0565325	0.579218	GI_28466996-S	NM_004747	NM_004747	NM_004747	NM_004747	NM_004747	ILMN_1744709	NM_004747
916	CD3E	27.7545	0.0264477	0.416437	0.03013	0.370361	35.3951	0.978057	1	0.979546	1	GI_4502670-S	NM_000733	NM_000733	NM_000733	NM_000733	NM_000733	ILMN_1739794	NM_000733
84524	LOC84524	27.7551	0.0264583	0.416437	0.008404	0.175187	35.8045	0.995862	1	0.997366	1	GI_14210505-S	NM_032494	NM_032494	NM_032494	NM_032494	NM_032494	ILMN_1657837	NM_032494
11237	RNF24	35.7562	0.994661	1	0.98397	1	27.7579	0.0265102	0.405131	0.0672685	0.623414	GI_10518498-S	NM_007219	NM_007219	NM_007219	NM_007219	NM_007219	ILMN_1717809	NM_007219
7704	ZNF145	27.7647	0.0266361	0.416437	0.0876865	0.631105	35.6636	0.991753	1	0.977862	1	GI_31543978-S	NM_006006	NM_006006	NM_006006	NM_006006	NM_006006	ILMN_2305407	NM_006006
131450	CD200R	27.7651	0.0266429	0.416437	0.0518205	0.488863	34.2852	0.827941	1	0.825382	1	GI_25777656-A	NM_138940	NM_138806	NM_138806	NM_138940	NM_138940	ILMN_1750003	NM_138806
81793	TLR10	27.7665	0.0266695	0.416437	0.02471	0.337126	35.4598	0.982131	1	0.977094	1	GI_13569929-S	NM_030956	NM_030956	NM_030956	NM_030956	NM_030956	ILMN_2414762	NM_030956
55316	FLJ11164	27.7667	0.0266731	0.416437	0.007594	0.166214	35.8624	0.997043	1	0.998949	1	GI_8922910-S	NM_018346	NM_018346	NM_018346	NM_018346	NM_018346	ILMN_1809963	NM_018346
57473	KIAA1196	27.7671	0.0266809	0.416437	0.0141335	0.243864	35.2703	0.968704	1	0.971961	1	GI_34013527-S	NM_020713	AB033022	AB033022	AB033022	AB033022	ILMN_1766346	NM_020713
79788	FLJ14345	27.7699	0.026732	0.416437	0.018643	0.287331	35.6913	0.992712	1	0.990734	1	GI_32261315-S	NM_024733	NM_024733	NM_024733	NM_024733	NM_024733	ILMN_1770634	NM_024733
23051	ZHX3	27.7705	0.0267436	0.416437	0.014799	0.251746	35.938	0.998208	1	0.998884	1	GI_40317630-S	NM_015035	NM_015035	NM_015035	NM_015035	NM_015035	ILMN_1774387	NM_015035
3189	HNRPH3	27.7745	0.0268195	0.4169	0.0318765	0.380815	35.813	0.996052	1	0.991977	1	GI_14141158-A	NM_021644	NM_012207	NM_012207	NM_012207	NM_012207	ILMN_1654920	NM_012207
9868	TOMM70A	27.7805	0.0269315	0.417272	0.006142	0.14699	35.8261	0.996334	1	0.998615	1	GI_42476300-S	NM_014820	NM_014820	NM_014820	NM_014820	NM_014820	ILMN_1746426	NM_014820
9521	EEF1E1	27.7836	0.0269887	0.417272	0.0073355	0.162657	35.4871	0.983698	1	0.987646	1	GI_20127469-S	NM_004280	NM_004280	NM_004280	NM_004280	NM_004280	ILMN_1725105	NM_004280
144423	FLJ31978	27.785	0.0270154	0.417272	0.0407345	0.425115	35.0403	0.946169	1	0.930999	1	GI_21389558-S	NM_144669	NM_144669	NM_144669	NM_144669	NM_144669	ILMN_1656327	NM_144669
26240	D6S2654E	27.7856	0.0270279	0.417272	0.016437	0.263474	35.8743	0.997253	1	0.997278	1	GI_6912325-S	NM_012135	NM_012135	NM_012135	NM_012135	NM_012135	ILMN_2153466	NM_012135
79109	MAPKAP1	35.8222	0.996251	1	0.999127	1	27.7915	0.027138	0.411939	0.006452	0.200454	GI_34147366-S	NM_024117	NM_024117	NM_024117	NM_024117	NM_024117	ILMN_2360229	NM_001006618
79810	FLJ12598	27.7943	0.0271906	0.418424	0.008768	0.179466	35.1755	0.960256	1	0.96527	1	GI_20127633-S	NM_024754	NM_024754	NM_024754	NM_024754	NM_024754	ILMN_1677221	NM_024754
255520	MGC10084	35.8458	0.996732	1	0.99639	1	27.7947	0.0271979	0.411939	0.015057	0.310298	GI_24308455-S	NM_153702	NM_153702	NM_153702	NM_153702	NM_153702	ILMN_1765159	NM_153702
5621	PRNP	35.3033	0.971372	1	0.9671	1	27.7951	0.0272057	0.411939	0.017943	0.336087	GI_34335269-A	NM_183079	NM_000311	NM_000311	NM_000311	NM_000311	ILMN_2360415	NM_183079
221895	JAZF1	35.5521	0.987071	1	0.980723	1	27.7951	0.0272065	0.411939	0.0336245	0.456073	GI_31341302-S	NM_175061	NM_175061	NM_175061	NM_175061	NM_175061	ILMN_1682727	NM_175061
79155	TNIP2	35.3043	0.971447	1	0.977006	1	27.7958	0.0272204	0.411939	0.0100175	0.251048	GI_34147369-S	NM_024309	NM_024309	NM_024309	NM_024309	NM_024309	ILMN_2168933	NM_024309
25764	HYPK	27.7963	0.0272294	0.418424	0.0157145	0.258233	34.6632	0.894799	1	0.897592	1	GI_21361540-S	NM_016400	NM_016400	NM_016400	NM_016400	NM_016400	ILMN_2073543	NM_016400
10782	ZNF274	27.7977	0.0272551	0.418424	0.007209	0.161037	35.6208	0.990115	1	0.993881	1	GI_19743797-A	NM_016324	NM_016324	NM_016324	NM_016324	NM_016324	ILMN_1714274	NM_133502
434	ASIP	27.7994	0.0272875	0.418424	0.008618	0.177756	35.8714	0.997204	1	0.999023	1	GI_21327679-S	NM_001672	NM_001672	NM_001672	NM_001672	NM_001672	ILMN_1791647	NM_001672
7846	TUBA3	34.4912	0.866028	1	0.861589	1	27.7996	0.0272921	0.411939	0.0435125	0.504689	GI_17986282-S	NM_006009	NM_006009	NM_006009	NM_006009	NM_006009	ILMN_1742981	NM_006009
161502	FLJ38615	35.5076	0.984818	1	0.974621	1	27.8009	0.027316	0.411939	0.0668465	0.623414	GI_27734946-S	NM_173528	NM_173528	NM_173528	NM_173528	NM_173528	ILMN_1686373	NM_173528
5155	PDGFB	35.6675	0.991893	1	0.991206	1	27.802	0.0273374	0.411939	0.022912	0.37825	GI_15451785-A	NM_033016	NM_002608	NM_002608	NM_002608	NM_002608	ILMN_2394305	NM_033016
90362	MGC39325	35.5852	0.988603	1	0.9887	1	27.8035	0.0273654	0.411939	0.0203135	0.352737	GI_22218338-S	NM_147189	NM_147189	NM_147189	NM_147189	NM_147189	ILMN_1679217	NM_147189
10694	CCT8	27.809	0.0274704	0.420515	0.0161485	0.260925	35.8849	0.997432	1	0.997373	1	GI_6005726-S	NM_006585	NM_006585	NM_006585	NM_006585	NM_006585	ILMN_1717868	NM_006585
6489	SIAT8A	35.4205	0.979714	1	0.976245	1	27.809	0.0274716	0.412121	0.028463	0.416986	GI_28373095-S	NM_003034	NM_003034	NM_003034	NM_003034	NM_003034	ILMN_1664859	NM_003034
2201	FBN2	34.664	0.894924	1	0.882969	1	27.8106	0.0275009	0.412121	0.0718795	0.632321	GI_4755135-S	NM_001999	NM_001999	NM_001999	NM_001999	NM_001999	ILMN_1670899	NM_001999
1030	CDKN2B	35.8743	0.997254	1	0.998428	1	27.8117	0.027522	0.412121	0.0111335	0.265764	GI_17981693-A	NM_004936	NM_078487	NM_078487	NM_078487	NM_078487	ILMN_2376723	NM_078487
6738	SSA2	35.8874	0.997472	1	0.997082	1	27.8137	0.0275598	0.412121	0.018261	0.339392	GI_34222274-S	NM_004600	NM_004600	NM_004600	NM_004600	NM_004600	ILMN_2272074	NM_001042370
9120	SLC16A6	35.9062	0.997767	1	0.996796	1	27.8196	0.0276741	0.413148	0.0216045	0.366022	GI_40789260-S	NM_004694	NM_004694	NM_004694	NM_004694	NM_004694	ILMN_1729691	NM_004694
8881	CDC16	27.8233	0.0277454	0.424007	0.010099	0.196229	35.2526	0.96721	1	0.970307	1	GI_14110370-S	NM_003903	NM_003903	NM_003903	NM_003903	NM_003903	ILMN_2256765	NM_001078645
81873	ARPC5L	34.9234	0.932102	1	0.932681	1	27.8267	0.02781	0.413543	0.013725	0.29158	GI_13569955-S	NM_030978	NM_030978	NM_030978	NM_030978	NM_030978	ILMN_2043816	NM_030978
57157	PHTF2	35.6691	0.99195	1	0.993512	1	27.8278	0.0278314	0.413543	0.0146585	0.303468	GI_40254932-S	NM_020432	NM_020432	NM_020432	NM_020432	NM_020432	ILMN_2161508	NM_020432
10906	FLN29	35.321	0.97274	1	0.962975	1	27.8326	0.0279262	0.413543	0.028764	0.416986	GI_5729827-S	NM_006700	NM_006700	NM_006700	NM_006700	NM_006700	ILMN_1758250	NM_006700
55654	FLJ20507	35.6222	0.990171	1	0.990486	1	27.8355	0.0279811	0.413543	0.0123	0.275956	GI_8923465-S	NM_017849	NM_017849	NM_017849	NM_017849	NM_017849	ILMN_1721563	NM_017849
7074	TIAM1	34.5675	0.879159	1	0.876069	1	27.8363	0.0279976	0.413543	0.0272375	0.408688	GI_4507500-S	NM_003253	U90902	U90902	U90902	U90902	ILMN_1655577	NM_003253
112	ADCY6	35.6988	0.992957	1	0.993348	1	27.8372	0.0280146	0.413543	0.0263155	0.403964	GI_21071019-A	NM_020983	NM_020983	NM_020983	NM_020983	NM_020983	ILMN_1685156	NM_020983
3586	IL10	30.5933	0.165302	0.896577	0.36842	1	27.8394	0.0280568	0.413543	0.126387	0.775202	GI_24430216-S	NM_000572	NM_000572	NM_000572	NM_000572	NM_000572	ILMN_2073307	NM_000572
6916	TBXAS1	35.8889	0.997498	1	0.996803	1	27.8409	0.028087	0.413543	0.018652	0.341506	GI_13699838-I	NM_001061	NM_001061	NM_001061	NM_001061	NM_001061	ILMN_2282641	NM_001061
2017	EMS1	35.8517	0.996845	1	0.983211	1	27.8422	0.028112	0.413543	0.13601	0.804122	GI_20357555-A	NM_138565	NM_138565	NM_138565	NM_005231	NM_005231	ILMN_1744912	NM_005231
1808	DPYSL2	35.7445	0.994341	1	0.989031	1	27.8453	0.0281732	0.413772	0.0381745	0.48034	GI_19923654-S	NM_001386	NM_001386	NM_001386	NM_001386	NM_001386	ILMN_1672503	NM_001386
10767	HBS1L	27.8463	0.0281928	0.430118	0.009658	0.191614	34.8999	0.929071	1	0.937418	1	GI_24431963-S	NM_006620	NM_006620	NM_006620	NM_006620	NM_006620	ILMN_1659495	NM_006620
54855	FLJ20202	32.3747	0.420586	1	0.633825	1	27.8523	0.0283104	0.415112	0.21991	0.910538	GI_38570094-S	NM_017709	NM_017709	NM_017709	NM_017709	NM_017709	ILMN_1713266	NM_017709
84450	ZNF512	27.853	0.0283234	0.430954	0.0143985	0.247179	35.797	0.99569	1	0.996042	1	GI_40217789-S	NM_032434	NM_032434	NM_032434	NM_032434	NM_032434	ILMN_1730824	NM_032434
219738	C10orf35	27.8544	0.0283513	0.430954	0.040734	0.425115	35.7351	0.994071	1	0.990028	1	GI_21687152-S	NM_145306	NM_145306	NM_145306	NM_145306	NM_145306	ILMN_1662470	NM_145306
199692	LOC199692	27.8564	0.0283905	0.430954	0.0084635	0.176021	35.8088	0.995959	1	0.997967	1	GI_42734386-S	NM_145295	NM_145295	NM_145295	NM_145295	NM_145295	ILMN_2197519	NM_145295
79621	FLJ11712	27.8601	0.0284642	0.43135	0.016325	0.262798	35.928	0.998076	1	0.997976	1	GI_13375741-S	NM_024570	NM_024570	NM_024570	NM_024570	NM_024570	ILMN_1782488	NM_024570
760	CA2	34.8502	0.922429	1	0.897872	1	27.861	0.0284809	0.416274	0.187526	0.882958	GI_4557394-S	NM_000067	NM_000067	NM_000067	NM_000067	NM_000067	ILMN_1662795	NM_000067
84790	TUBA6	35.5629	0.987586	1	0.991185	1	27.861	0.0284817	0.416274	0.0102035	0.253602	GI_31880337-S	NM_032704	NM_032704	NM_032704	NM_032704	NM_032704	ILMN_1742167	NM_032704
25797	QPCT	35.5667	0.987765	1	0.964869	1	27.8654	0.0285688	0.416819	0.127288	0.777601	GI_9257235-S	NM_012413	NM_012413	NM_012413	NM_012413	NM_012413	ILMN_1741727	NM_012413
657	BMPR1A	35.2769	0.969242	1	0.969726	1	27.8714	0.0286881	0.416819	0.019061	0.34489	GI_41349436-S	NM_004329	NM_004329	NM_004329	NM_004329	NM_004329	ILMN_1706957	NM_004329
3678	ITGA5	35.2713	0.968787	1	0.969713	1	27.8715	0.0286897	0.416819	0.012147	0.275956	GI_4504750-S	NM_002205	NM_002205	NM_002205	NM_002205	NM_002205	ILMN_1792679	NM_002205
171586	ABHD3	35.7866	0.99544	1	0.990187	1	27.8733	0.0287255	0.416819	0.0379965	0.479308	GI_34304337-S	NM_138340	NM_138340	NM_138340	NM_138340	NM_138340	ILMN_1801767	NM_138340
90102	PHLDB2	35.2721	0.968846	1	0.961163	1	27.8751	0.0287616	0.416819	0.0424885	0.501819	GI_21955171-S	NM_145753	NM_145753	NM_145753	NM_145753	NM_145753	ILMN_2179778	NM_145753
54700	RRN3	27.8756	0.0287723	0.43529	0.0174355	0.273378	35.2067	0.963161	1	0.959746	1	GI_21361630-S	NM_018427	NM_018427	NM_018427	NM_018427	NM_018427	ILMN_1765401	NM_018427
7293	TNFRSF4	35.4126	0.979207	1	0.975193	1	27.8768	0.0287954	0.416819	0.0324305	0.447937	GI_23312366-S	NM_003327	NM_003327	NM_003327	NM_003327	NM_003327	ILMN_2112256	NM_003327
80221	FLJ20920	35.7937	0.995612	1	0.997413	1	27.8799	0.0288585	0.417065	0.0109525	0.264939	GI_31542719-S	NM_025149	NM_025149	NM_025149	NM_025149	NM_025149	ILMN_1711928	NM_025149
115399	DKFZp761L1518	27.8874	0.029007	0.436735	0.036688	0.404283	35.7405	0.994228	1	0.99161	1	GI_39930570-S	NM_198075	AK024495	AK024495	AK024495	AK024495	ILMN_1759772	NM_198075
26009	ZZZ3	27.8874	0.029009	0.436735	0.0175335	0.273535	35.8742	0.997252	1	0.996124	1	GI_40254867-S	NM_015534	NM_015534	NM_015534	NM_015534	NM_015534	ILMN_2137536	NM_015534
2287	FKBP3	27.8876	0.0290127	0.436735	0.0126655	0.231018	34.9976	0.941236	1	0.941844	1	GI_17149845-S	NM_002013	NM_002013	NM_002013	NM_002013	NM_002013	ILMN_2104784	NM_002013
3705	ITPK1	33.7892	0.724656	1	0.746163	1	27.8893	0.0290457	0.41861	0.0324005	0.447937	GI_41393564-S	NM_014216	NM_014216	NM_014216	NM_014216	NM_014216	ILMN_1715674	NM_014216
22879	HSRG1	35.3216	0.972785	1	0.974187	1	27.8899	0.0290579	0.41861	0.0122405	0.275956	GI_38016939-S	NM_014940	NM_014940	NM_014940	NM_014940	NM_014940	ILMN_1771651	NM_014940
51090	TM4SF11	27.8936	0.0291322	0.437805	0.0201785	0.301213	35.6987	0.992954	1	0.99312	1	GI_7705754-S	NM_015993	NM_015993	NM_015993	NM_015993	NM_015993	ILMN_2082865	NM_015993
10657	KHDRBS1	27.9003	0.0292679	0.438426	0.0059675	0.145129	35.5476	0.986855	1	0.99436	1	GI_5730026-S	NM_006559	NM_006559	NM_006559	NM_006559	NM_006559	ILMN_2076640	NM_006559
285636	LOC285636	27.9004	0.0292704	0.438426	0.0029455	0.0938307	35.7615	0.994804	1	0.999355	1	GI_31341800-S	NM_175921	NM_175921	NM_175921	NM_175921	NM_175921	ILMN_1783023	NM_175921
127733	UBXD3	35.7944	0.995627	1	0.992514	1	27.9013	0.0292884	0.421259	0.040394	0.492059	GI_31377582-S	NM_152376	NM_152376	NM_152376	NM_152376	NM_152376	ILMN_1726798	NM_152376
80321	BITE	27.9043	0.0293499	0.438497	0.0250685	0.338327	35.2356	0.965742	1	0.962441	1	GI_13346499-S	NM_024491	NM_024491	NM_024491	NM_024491	NM_024491	ILMN_1741350	NM_024491
9275	BCL7B	35.6877	0.992592	1	0.997453	1	27.9058	0.0293813	0.421583	0.0060645	0.195948	GI_20336472-I	NM_001707	NM_001707	NM_001707	NM_001707	NM_001707	ILMN_2367275	NM_138707
2175	FANCA	34.6859	0.898365	1	0.887243	1	27.907	0.0294041	0.421583	0.064497	0.616161	GI_4503654-S	NM_000135	NM_000135	NM_000135	NM_000135	NM_000135	ILMN_1769758	NM_001018112
51018	CGI-115	27.911	0.0294861	0.438497	0.01199	0.221374	35.5089	0.984885	1	0.986421	1	GI_31542299-S	NM_016052	NM_016052	NM_016052	NM_016052	NM_016052	ILMN_1685661	NM_016052
11213	IRAK3	35.8354	0.996527	1	0.990833	1	27.9114	0.0294948	0.422017	0.053595	0.56306	GI_6005791-S	NM_007199	NM_007199	NM_007199	NM_007199	NM_007199	ILMN_1661695	NM_007199
27068	PPA2	27.9114	0.029495	0.438497	0.0381545	0.413859	35.035	0.945572	1	0.936233	1	GI_31881619-A	NM_176867	NM_176866	NM_176866	NM_176866	NM_176866	ILMN_2342455	NM_006903
55422	ZNF331	27.9124	0.0295148	0.438497	0.015606	0.258233	35.917	0.997924	1	0.998604	1	GI_20127571-S	NM_018555	NM_018555	NM_018555	NM_018555	NM_018555	ILMN_1711199	NM_001079907
54861	SNRK	27.9125	0.0295175	0.438497	0.0097565	0.191885	35.734	0.994039	1	0.995354	1	GI_31442407-S	NM_017719	NM_017719	NM_017719	NM_017719	NM_017719	ILMN_1794399	NM_017719
51257	LOC51257	35.3298	0.973409	1	0.955946	1	27.9152	0.0295731	0.422017	0.0722005	0.632331	GI_31543081-S	NM_016496	NM_016496	NM_016496	NM_016496	NM_016496	ILMN_1703142	NM_001005416
84881	FLJ14494	27.9166	0.0296004	0.438587	0.009705	0.191705	35.9116	0.997846	1	0.999221	1	GI_14249469-S	NM_032795	NM_032795	NM_032795	NM_032795	NM_032795	ILMN_1730082	NM_032795
9749	C6orf56	34.9825	0.939435	1	0.927854	1	27.9175	0.0296187	0.422017	0.0434	0.50403	GI_7662247-S	NM_014721	NM_014721	NM_014721	NM_014721	NM_014721	ILMN_1790533	NM_001100164
54149	C21orf91	35.7784	0.995239	1	0.99809	1	27.9225	0.0297212	0.422017	0.006821	0.20761	GI_40254881-S	NM_017447	NM_017447	NM_017447	NM_017447	NM_017447	ILMN_2110496	NM_017447
1200	CLN2	35.7637	0.994863	1	0.996592	1	27.9229	0.0297297	0.422017	0.0131005	0.286455	GI_5597012-S	NM_000391	NM_000391	NM_000391	NM_000391	NM_000391	ILMN_1729234	NM_000391
80024	NCKX6	27.923	0.0297334	0.438587	0.0283035	0.362181	34.89	0.927766	1	0.921341	1	GI_39995085-S	NM_024959	NM_024959	NM_024959	NM_024959	NM_024959	ILMN_1701655	NM_024959
9617	MTRF1	27.9235	0.0297428	0.438587	0.008841	0.17974	35.5256	0.985759	1	0.991015	1	GI_34577119-S	NM_004294	NM_004294	NM_004294	NM_004294	NM_004294	ILMN_2181992	NM_004294
3135	HLA-G	27.9242	0.0297568	0.438587	0.409839	1	32.6033	0.465761	1	0.739955	1	GI_24797072-S	NM_002127	NM_002127	NM_002127	NM_002127	NM_002127	ILMN_1656670	NM_002127
10919	BAT8	27.9247	0.0297666	0.438587	0.0165285	0.263727	35.7779	0.995226	1	0.995493	1	GI_18426878-A	NM_025256	NM_025256	NM_025256	NM_025256	NM_025256	ILMN_1700791	NM_006709
8738	CRADD	35.4808	0.983343	1	0.994598	1	27.9267	0.0298088	0.422017	0.004434	0.168548	GI_22265328-S	NM_003805	NM_003805	NM_003805	NM_003805	NM_003805	ILMN_1690282	NM_003805
8555	CDC14B	33.5578	0.673335	1	0.721272	1	27.9268	0.0298113	0.422017	0.095521	0.703691	GI_15451934-I	NM_003671	NM_003671	NM_003671	AK024886	AK024886	ILMN_2379560	NM_033331
4863	NPAT	27.927	0.0298144	0.438587	0.011564	0.21571	35.5755	0.988166	1	0.989728	1	GI_4505430-S	NM_002519	NM_002519	NM_002519	NM_002519	NM_002519	ILMN_2120965	NM_002519
2030	SLC29A1	35.5031	0.984576	1	0.963128	1	27.9276	0.0298271	0.422017	0.126216	0.775163	GI_4826715-S	NM_004955	NM_004955	NM_004955	NM_004955	NM_004955	ILMN_1723971	NM_001078174
51294	PCDH12	33.3077	0.617346	1	0.617545	1	27.9289	0.0298542	0.422017	0.0204125	0.353152	GI_14589925-S	NM_016580	NM_016580	NM_016580	NM_016580	NM_016580	ILMN_1673129	NM_016580
1026	CDKN1A	34.4535	0.85933	1	0.854133	1	27.9351	0.0299824	0.422944	0.047926	0.529873	GI_17978494-I	NM_078467	NM_000389	NM_000389	NM_000389	NM_000389	ILMN_1784602	NM_000389
94240	EPSTI1	34.9543	0.935995	1	0.904146	1	27.9366	0.0300133	0.422944	0.287254	1	GI_15147247-S	NM_033255	NM_033255	NM_033255	NM_033255	NM_033255	ILMN_2388547	NM_033255
4548	MTR	27.9385	0.0300529	0.439819	0.008798	0.179636	35.505	0.984678	1	0.989207	1	GI_4557764-S	NM_000254	NM_000254	NM_000254	NM_000254	NM_000254	ILMN_1670801	NM_000254
120	ADD3	27.9387	0.0300563	0.439819	0.068783	0.565466	35.5103	0.984959	1	0.973543	1	GI_45580743-I	NM_016824	NM_016824	NM_016824	NM_016824	NM_016824	ILMN_1814526	NM_001121
27065	D4S234E	27.9388	0.0300598	0.439819	0.160467	0.809155	35.7348	0.994063	1	0.976999	1	GI_36951161-S	NM_014392	NM_014392	NM_014392	NM_014392	NM_014392	ILMN_1772627	NM_001040101
57122	NUP107	27.9404	0.0300926	0.439819	0.006449	0.149985	35.678	0.992259	1	0.996394	1	GI_9966880-S	NM_020401	NM_020401	NM_020401	NM_020401	NM_020401	ILMN_1815924	NM_020401
128178	EDARADD	33.5439	0.670234	1	0.635592	1	27.9457	0.0302034	0.424962	0.0071415	0.211141	GI_22325374-A	NM_145861	NM_080738	NM_080738	NM_080738	NM_080738	ILMN_1719206	NM_080738
9465	AKAP7	27.946	0.0302084	0.440799	0.0238075	0.333245	35.766	0.994923	1	0.992839	1	GI_20336194-I	NM_016377	NM_138633	NM_138633	NM_138633	NM_138633	ILMN_1733690	NM_004842
3624	INHBA	35.0108	0.942789	1	0.921195	1	27.9552	0.0304029	0.426974	0.117793	0.758489	GI_4504698-S	NM_002192	NM_002192	NM_002192	NM_002192	NM_002192	ILMN_1719547	NM_002192
3006	HIST1H1C	27.9557	0.0304133	0.443074	0.110516	0.695784	33.8043	0.727945	1	0.774625	1	GI_21071025-S	NM_005319	NM_005319	NM_005319	NM_005319	NM_005319	ILMN_1757406	NM_005319
81876	RAB1B	34.4151	0.852387	1	0.852536	1	27.957	0.0304408	0.426974	0.025087	0.393372	GI_13569961-S	NM_030981	NM_030981	NM_030981	NM_030981	NM_030981	ILMN_1664030	NM_030981
84527	ZNF559	27.9607	0.0305181	0.443886	0.0437815	0.443055	35.6167	0.989949	1	0.982353	1	GI_23618925-S	NM_032497	NM_032497	NM_032497	NM_032497	NM_032497	ILMN_1677785	NM_032497
25897	RNF19	35.7007	0.993019	1	0.994137	1	27.9611	0.0305254	0.427497	0.012346	0.275956	GI_35493781-A	NM_015435	NM_015435	NM_015435	NM_015435	NM_015435	ILMN_1812327	NM_183419
1760	DMPK	35.061	0.948484	1	0.970539	1	27.9668	0.0306459	0.427783	0.004616	0.170373	GI_4758173-S	NM_004409	NM_004409	NM_004409	NM_004409	NM_004409	ILMN_1689828	NM_001081562
347735	TDE2L	35.6737	0.992111	1	0.984445	1	27.9668	0.0306471	0.427783	0.0835585	0.680007	GI_31340713-S	NM_178865	NM_178865	NM_178865	NM_178865	NM_178865	ILMN_2111932	NM_178865
975	CD81	34.8146	0.917472	1	0.907397	1	27.9687	0.0306877	0.427783	0.0438645	0.506176	GI_21237760-S	NM_004356	NM_004356	NM_004356	NM_004356	NM_004356	ILMN_1689953	NM_004356
90135	BTBD6	35.0031	0.94189	1	0.949218	1	27.973	0.0307781	0.428384	0.0101575	0.253154	GI_30794221-S	NM_033271	NM_033271	NM_033271	NM_033271	NM_033271	ILMN_1744725	NM_033271
3843	KPNB3	27.975	0.0308206	0.447567	0.009144	0.183835	34.8986	0.928899	1	0.936102	1	GI_24797085-S	NM_002271	NM_002271	NM_002271	NM_002271	NM_002271	ILMN_2166384	NM_002271
9046	DOK2	34.7842	0.913135	1	0.90787	1	27.9778	0.0308812	0.429159	0.0271095	0.408688	GI_41406049-S	NM_003974	NM_003974	NM_003974	NM_003974	NM_003974	ILMN_1791211	NM_003974
643836	ZFP62	27.9823	0.0309766	0.449111	0.009405	0.187416	35.7183	0.993573	1	0.995964	1	GI_23097314-S	NM_152283	NM_152283	NM_152283	NM_152283	NM_152283	ILMN_1689234	XR_017332
9537	TP53I11	35.916	0.99791	1	0.997032	1	27.9868	0.0310721	0.430204	0.0266405	0.406718	GI_33695116-S	NM_006034	NM_006034	NM_006034	NM_006034	NM_006034	ILMN_1715669	NM_006034
3927	LASP1	34.8907	0.927861	1	0.928392	1	27.9877	0.0310928	0.430204	0.014292	0.299999	GI_5453709-S	NM_006148	NM_006148	NM_006148	NM_006148	NM_006148	ILMN_1665909	NM_006148
1846	DUSP4	35.4921	0.983978	1	0.979156	1	27.9893	0.0311268	0.430204	0.053358	0.561967	GI_21536335-I	NM_057158	NM_057158	NM_057158	NM_057158	NM_057158	ILMN_2283398	NM_057158
7071	TIEG	34.8689	0.924954	1	0.91301	1	27.9914	0.0311723	0.430204	0.050495	0.548329	GI_5032176-S	NM_005655	NM_005655	NM_005655	NM_005655	NM_005655	ILMN_1667594	NM_001032282
81786	TRIM7	35.7407	0.994231	1	0.993733	1	27.9925	0.0311952	0.430204	0.023285	0.378884	GI_44680120-I	NM_033342	NM_033342	NM_033342	NM_033342	NM_033342	ILMN_1727364	NM_203296
84329	MGC15619	27.9926	0.031198	0.451598	0.0247805	0.337126	35.4965	0.984215	1	0.981052	1	GI_14150188-S	NM_032369	NM_032369	NM_032369	NM_032369	NM_032369	ILMN_1815168	NM_001040107
81532	HCCA2	35.7239	0.993741	1	0.996117	1	27.9946	0.0312417	0.430204	0.0103765	0.256492	GI_34594668-S	NM_053005	NM_053005	NM_053005	NM_053005	NM_053005	ILMN_1706273	NM_053005
23317	DNAJC13	35.7226	0.993704	1	0.996668	1	27.9971	0.0312942	0.430272	0.0090285	0.239533	GI_42734330-S	NM_015268	AB014578	AB014578	AB014578	AB014578	ILMN_1752281	NM_015268
11251	GPR44	34.7546	0.908809	1	0.889793	1	28.0073	0.0315157	0.432368	0.15264	0.836425	GI_4758069-S	NM_004778	NM_004778	NM_004778	NM_004778	NM_004778	ILMN_1703326	NM_004778
55803	CENTA2	35.8938	0.997576	1	0.995605	1	28.0085	0.0315422	0.432368	0.0379515	0.479308	GI_8923762-S	NM_018404	NM_018404	NM_018404	NM_018404	NM_018404	ILMN_1763000	NM_018404
7556	ZNF10	28.0091	0.0315552	0.456038	0.030439	0.372641	35.8613	0.997023	1	0.995768	1	GI_38045950-S	NM_015394	NM_015394	NM_015394	NM_015394	NM_015394	ILMN_1763208	NM_015394
266727	MDGA1	35.4547	0.981831	1	0.960878	1	28.0142	0.0316657	0.433179	0.211049	0.905339	GI_24475844-S	NM_153487	NM_153487	NM_153487	NM_153487	NM_153487	ILMN_1720595	NM_153487
7106	TM4SF7	28.0151	0.0316859	0.457197	0.03197	0.380815	35.6283	0.990416	1	0.98615	1	GI_34304345-S	NM_003271	NM_003271	NM_003271	NM_003271	NM_003271	ILMN_1718607	NM_001025235
56729	RETN	35.8271	0.996355	1	0.99108	1	28.0173	0.0317341	0.433179	0.06021	0.60152	GI_13435379-S	NM_020415	NM_020415	NM_020415	NM_020415	NM_020415	ILMN_1675190	NM_020415
5704	PSMC4	35.8132	0.996058	1	0.999358	1	28.0189	0.0317678	0.433179	0.007819	0.22315	GI_24430154-A	NM_153001	NM_006503	NM_006503	NM_006503	NM_006503	ILMN_2287888	NM_006503
219988	FLJ36874	35.8326	0.99647	1	0.997892	1	28.0213	0.0318223	0.433179	0.012474	0.277961	GI_22749426-S	NM_152716	NM_152716	NM_152716	NM_152716	NM_152716	ILMN_1680782	NM_152716
51281	ANKMY1	35.875	0.997265	1	0.997095	1	28.0222	0.0318408	0.433179	0.023634	0.381772	GI_8923455-A	NM_017844	NM_016552	NM_016552	NM_016552	NM_016552	ILMN_1675483	NM_017844
64118	PP3111	28.0243	0.0318866	0.45936	0.010764	0.205395	35.5602	0.98746	1	0.990773	1	GI_40807365-S	NM_022156	NM_022156	NM_022156	NM_022156	NM_022156	ILMN_1653342	NM_022156
51157	ZNF580	28.0276	0.0319593	0.4596	0.0256125	0.341684	35.2118	0.963626	1	0.963656	1	GI_7705880-S	NM_016202	NM_016202	NM_016202	NM_016202	NM_016202	ILMN_1653310	NM_207115
2802	GOLGA3	28.0308	0.0320297	0.4596	0.008713	0.178745	35.781	0.995303	1	0.998397	1	GI_30089939-S	NM_005895	NM_005895	NM_005895	NM_005895	NM_005895	ILMN_1733511	NM_005895
57447	NDRG2	28.032	0.0320557	0.4596	0.039907	0.423257	35.8652	0.997094	1	0.995656	1	GI_42544214-S	NM_016250	NM_016250	NM_016250	NM_016250	NM_016250	ILMN_1670535	NM_201539
10915	TCERG1	28.0359	0.0321427	0.460118	0.0131965	0.23416	34.3463	0.839611	1	0.841502	1	GI_21327714-S	NM_006706	NM_006706	NM_006706	NM_006706	NM_006706	ILMN_2398039	NM_006706
6574	SLC20A1	35.3628	0.975824	1	0.975249	1	28.0458	0.0323637	0.439631	0.0194145	0.34712	GI_31543629-S	NM_005415	NM_005415	NM_005415	NM_005415	NM_005415	ILMN_1672662	NM_005415
163882	FLJ32001	28.0471	0.0323915	0.462948	0.156111	0.800193	34.9298	0.932925	1	0.908423	1	GI_22749246-S	NM_152609	NM_152609	NM_152609	NM_152609	NM_152609	ILMN_1670263	NM_152609
3957	LGALS2	28.0569	0.0326103	0.464989	0.256165	0.952635	35.6402	0.99088	1	0.963136	1	GI_5729902-S	NM_006498	NM_006498	NM_006498	NM_006498	NM_006498	ILMN_1687306	NM_006498
7184	TRA1	28.0581	0.0326371	0.464989	0.0228425	0.326635	34.8666	0.924644	1	0.922093	1	GI_4507676-S	NM_003299	NM_003299	NM_003299	NM_003299	NM_003299	ILMN_2096116	NM_003299
282974	PKE	33.228	0.599592	1	0.671804	1	28.0586	0.032648	0.439924	0.0828545	0.678357	GI_32455268-S	NM_173575	NM_173575	NM_173575	NM_173575	NM_173575	ILMN_1672302	NM_173575
93109	LOC93109	34.0407	0.778624	1	0.779761	1	28.0586	0.032649	0.439924	0.017853	0.335792	GI_38679901-S	NM_138399	NM_138399	NM_138399	NM_138399	NM_138399	ILMN_1688848	NM_138399
10947	AP3M2	35.7425	0.994283	1	0.992635	1	28.0608	0.0326983	0.439924	0.0276525	0.412003	GI_14916518-S	NM_006803	NM_006803	NM_006803	NM_006803	NM_006803	ILMN_1676946	NM_006803
5932	RBBP8	35.8078	0.995938	1	0.996449	1	28.0609	0.0327019	0.439924	0.016602	0.323017	GI_42718012-A	NM_002894	NM_002894	NM_002894	NM_002894	NM_002894	ILMN_2363621	NM_203291
55843	ARHGAP15	28.0614	0.0327117	0.465319	0.0160925	0.260912	35.7165	0.993518	1	0.993957	1	GI_28466978-S	NM_018460	NM_018460	NM_018460	NM_018460	NM_018460	ILMN_2208413	NM_018460
943	TNFRSF8	34.5994	0.884488	1	0.881392	1	28.0662	0.03282	0.439924	0.026659	0.406718	GI_23510436-A	NM_152942	NM_152942	NM_152942	NM_152942	NM_152942	ILMN_1659257	NM_152942
7441	VPREB1	28.0662	0.0328203	0.465953	0.0501255	0.481918	34.8821	0.926725	1	0.917253	1	GI_18379350-S	NM_007128	NM_007128	NM_007128	NM_007128	NM_007128	ILMN_1738549	NM_007128
4482	MSRA	35.7829	0.995351	1	0.995869	1	28.0673	0.0328454	0.439924	0.018723	0.341506	GI_13259538-S	NM_012331	NM_012331	NM_012331	NM_012331	NM_012331	ILMN_2228180	NM_012331
360	AQP3	28.0679	0.0328593	0.465953	0.0194005	0.294179	35.557	0.987309	1	0.993202	1	GI_22165421-S	NM_004925	NM_004925	NM_004925	NM_004925	NM_004925	ILMN_1651574	NM_004925
26099	DKFZp566C0424	35.6612	0.991666	1	0.991353	1	28.0687	0.032876	0.439924	0.023037	0.37825	GI_24308106-S	NM_015609	NM_015609	NM_015609	NM_015609	NM_015609	ILMN_1707503	NM_015609
2319	FLOT2	35.5134	0.985124	1	0.977104	1	28.069	0.0328834	0.439924	0.034265	0.459497	GI_4758393-S	NM_004475	NM_004475	NM_004475	NM_004475	NM_004475	ILMN_1726222	NM_004475
5872	RAB13	35.297	0.970872	1	0.963349	1	28.0701	0.0329087	0.439924	0.0392715	0.485576	GI_34850075-S	NM_002870	NM_002870	NM_002870	NM_002870	NM_002870	ILMN_1788180	NM_002870
160364	MICL	34.8118	0.917084	1	0.89183	1	28.0722	0.0329551	0.439924	0.362831	1	GI_42490739-S	NM_138337	NM_138337	NM_138337	NM_138337	NM_138337	ILMN_2292178	NM_138337
6252	RTN1	34.8906	0.927842	1	0.915059	1	28.0724	0.0329606	0.439924	0.0570045	0.580765	GI_10863934-S	NM_021136	NM_021136	NM_021136	NM_021136	NM_021136	ILMN_1756928	NM_021136
23762	OSBP2	34.3314	0.836779	1	0.824146	1	28.0728	0.0329687	0.439924	0.147735	0.828106	GI_13540512-S	NM_030758	NM_030758	NM_030758	NM_030758	NM_030758	ILMN_1781966	NM_030758
6231	RPS26	28.0741	0.0330002	0.467218	0.413628	1	34.3241	0.835406	1	0.859068	1	GI_15011935-S	NM_001029	NM_001029	NM_001029	NM_001029	NM_001029	ILMN_2209027	NM_001029
602	BCL3	35.8563	0.996932	1	0.990216	1	28.0758	0.0330383	0.440202	0.066919	0.623414	GI_20336471-S	NM_005178	NM_005178	NM_005178	NM_005178	NM_005178	ILMN_1710514	NM_005178
117145	CTMP	28.0789	0.0331089	0.468026	0.071626	0.57754	35.8603	0.997005	1	0.991965	1	GI_29029562-A	NM_053055	NM_053055	NM_053055	NM_053055	NM_053055	ILMN_1682120	NM_053055
9488	PIGB	35.8322	0.996461	1	0.993164	1	28.0835	0.0332132	0.441883	0.0421395	0.501133	GI_22538447-S	NM_004855	NM_004855	NM_004855	NM_004855	NM_004855	ILMN_1733311	NM_004855
22846	KIAA1036	35.3422	0.974336	1	0.957045	1	28.0871	0.0332946	0.442315	0.0813385	0.673256	GI_40254856-S	NM_014909	NM_014909	NM_014909	NM_014909	NM_014909	ILMN_1796216	NM_014909
3674	ITGA2B	35.1701	0.959737	1	0.941006	1	28.0902	0.0333668	0.442623	0.099274	0.712413	GI_6006009-S	NM_000419	NM_000419	NM_000419	NM_000419	NM_000419	ILMN_1721888	NM_000419
4833	NME4	28.0905	0.0333738	0.470311	0.090006	0.637654	35.8687	0.997155	1	0.990231	1	GI_37675275-S	NM_005009	NM_005009	NM_005009	NM_005009	NM_005009	ILMN_1800634	NM_005009
128338	MGC54289	28.0938	0.0334485	0.470311	0.008579	0.177607	35.8	0.995758	1	0.998457	1	GI_30425377-S	NM_178454	NM_178454	NM_178454	NM_178454	NM_178454	ILMN_1808634	NM_178454
152926	DKFZp761G058	28.0938	0.0334487	0.470311	0.082645	0.614012	34.9513	0.935619	1	0.918359	1	GI_31542532-S	NM_152542	NM_152542	NM_152542	NM_152542	NM_152542	ILMN_2070043	NM_152542
3557	IL1RN	33.7232	0.710131	1	0.770753	1	28.0954	0.0334849	0.44326	0.136664	0.80495	GI_27894318-A	NM_173842	NM_000577	NM_000577	NM_000577	NM_000577	ILMN_1689734	NM_173842
116832	RPL39L	35.781	0.995303	1	0.995854	1	28.0966	0.0335128	0.44326	0.025708	0.400015	GI_16579829-S	NM_052969	NM_052969	NM_052969	NM_052969	NM_052969	ILMN_1712413	NM_052969
3099	HK2	28.0968	0.0335184	0.470311	0.040768	0.425115	35.1726	0.959975	1	0.948351	1	GI_40806188-S	NM_000189	NM_000189	NM_000189	NM_000189	NM_000189	ILMN_2156172	NM_000189
64400	FTS	28.0994	0.0335784	0.470311	0.0187765	0.288406	35.3241	0.972979	1	0.970661	1	GI_11968026-S	NM_022476	NM_022476	NM_022476	NM_022476	NM_022476	ILMN_1665982	NM_022476
10409	BASP1	28.1009	0.0336112	0.470311	0.080525	0.609121	35.6669	0.991871	1	0.980749	1	GI_30795230-S	NM_006317	NM_006317	NM_006317	NM_006317	NM_006317	ILMN_1651826	NM_006317
55884	WSB2	34.9277	0.932649	1	0.92634	1	28.1009	0.033612	0.443309	0.0276535	0.412003	GI_32484989-S	NM_018639	NM_018639	NM_018639	NM_018639	NM_018639	ILMN_1746664	NM_018639
55196	FLJ10652	28.1038	0.0336799	0.470311	0.11493	0.710715	35.0593	0.9483	1	0.923376	1	GI_8922572-S	NM_018169	AK000703	AK000703	NM_018169	NM_018169	ILMN_2229922	NM_018169
51006	SLC35C2	28.1041	0.0336865	0.470311	0.0113315	0.213131	35.2552	0.967435	1	0.973487	1	GI_34335286-A	NM_173073	NM_015945	NM_015945	NM_015945	NM_015945	ILMN_1754235	NM_015945
89845	ABCC10	33.6454	0.692878	1	0.690944	1	28.1053	0.0337136	0.443309	0.0142565	0.29995	GI_25914748-S	NM_033450	NM_033450	NM_033450	NM_033450	NM_033450	ILMN_1776119	NM_033450
391	ARHG	35.4311	0.980387	1	0.975488	1	28.108	0.0337758	0.443309	0.0239325	0.383977	GI_4502218-S	NM_001665	NM_001665	NM_001665	NM_001665	NM_001665	ILMN_1739792	NM_001665
1397	CRIP2	34.8168	0.917789	1	0.905202	1	28.1095	0.0338111	0.443309	0.0765335	0.651362	GI_31542322-S	NM_001312	NM_001312	NM_001312	NM_001312	NM_001312	ILMN_1694432	NM_001312
1979	EIF4EBP2	35.7484	0.994449	1	0.998584	1	28.1112	0.0338505	0.443309	0.007488	0.217128	GI_31542585-S	NM_004096	NM_004096	NM_004096	NM_004096	NM_004096	ILMN_1728083	NM_004096
10154	PLXNC1	35.3143	0.972222	1	0.950293	1	28.1113	0.0338521	0.443309	0.0914735	0.698363	GI_5032222-S	NM_005761	AF035307	AF035307	AF035307	AF035307	ILMN_2117623	NM_005761
26040	SETBP1	35.4623	0.98228	1	0.976274	1	28.1116	0.0338595	0.443309	0.0342515	0.459497	GI_7662121-S	NM_015559	NM_015559	NM_015559	NM_015559	NM_015559	ILMN_1720513	NM_015559
155038	hIAN6	28.1116	0.0338596	0.472	0.0439795	0.444065	35.6886	0.992622	1	0.987685	1	GI_28416955-S	NM_175571	NM_175571	NM_175571	NM_175571	NM_175571	ILMN_1747305	NM_175571
10950	BTG3	35.2135	0.96378	1	0.956244	1	28.1155	0.0339515	0.443872	0.0333215	0.453322	GI_28872721-S	NM_006806	NM_006806	NM_006806	NM_006806	NM_006806	ILMN_1707339	NM_006806
9961	MVP	35.7451	0.994356	1	0.995497	1	28.1246	0.0341633	0.445997	0.016916	0.324928	GI_19913411-A	NM_005115	NM_005115	NM_005115	NM_005115	NM_005115	ILMN_2344373	NM_017458
6208	RPS14	28.1277	0.0342365	0.474501	0.0444325	0.446791	35.8777	0.997312	1	0.995693	1	GI_14141191-S	NM_005617	NM_005617	NM_005617	NM_005617	NM_005617	ILMN_1666635	NM_001025070
9493	KIF23	28.1296	0.0342798	0.474501	0.0114025	0.213578	35.2595	0.967797	1	0.976526	1	GI_20143965-A	NM_004856	NM_004856	NM_004856	NM_004856	NM_004856	ILMN_1716553	NM_138555
51637	C14orf166	28.1296	0.034282	0.474501	0.028459	0.362567	35.4107	0.979084	1	0.977477	1	GI_7706321-S	NM_016039	NM_016039	NM_016039	NM_016039	NM_016039	ILMN_1696708	NM_016039
64411	ARAP3	35.7875	0.995464	1	0.98858	1	28.1301	0.0342921	0.446671	0.0618965	0.605811	GI_21264336-S	NM_022481	NM_022481	NM_022481	NM_022481	NM_022481	ILMN_1812618	NM_022481
27346	MAC30	28.1309	0.0343111	0.474501	0.021566	0.31469	34.6439	0.891722	1	0.891542	1	GI_32698695-S	NM_014573	NM_014573	NM_014573	NM_014573	NM_014573	ILMN_1753890	NM_014573
51278	IER5	35.7964	0.995676	1	0.99395	1	28.131	0.0343137	0.446671	0.030123	0.429846	GI_45439368-S	NM_016545	NM_016545	NM_016545	NM_016545	NM_016545	ILMN_1721833	NM_016545
259307	IL4I1	28.1314	0.0343222	0.474501	0.028555	0.362833	35.6086	0.989613	1	0.988783	1	GI_23821022-A	NM_152899	NM_152899	NM_152899	NM_152899	NM_152899	ILMN_1659960	NM_172374
6175	RPLP0	28.1327	0.0343537	0.474501	0.0320655	0.380815	35.205	0.963003	1	0.957181	1	GI_16933547-A	NM_001002	NM_001002	NM_001002	NM_001002	NM_001002	ILMN_1745075	NM_053275
2212	FCGR2A	35.7663	0.994931	1	0.982005	1	28.1356	0.0344226	0.446761	0.12114	0.767425	GI_11056051-S	NM_021642	NM_021642	NM_021642	NM_021642	NM_021642	ILMN_2289849	NM_021642
56975	FAM20C	35.5144	0.985176	1	0.979572	1	28.1369	0.0344521	0.446761	0.0486165	0.535077	GI_32698727-S	NM_020223	NM_020223	NM_020223	NM_020223	NM_020223	ILMN_1683165	NM_020223
5965	RECQL	35.0041	0.942003	1	0.932881	1	28.1379	0.0344771	0.446761	0.031768	0.442843	GI_14591901-A	NM_032941	NM_002907	NM_002907	NM_002907	NM_002907	ILMN_2380999	NM_032941
9129	PRPF3	28.1395	0.0345138	0.475537	0.0063685	0.149135	35.8375	0.996568	1	0.999376	1	GI_4758555-S	NM_004698	NM_004698	NM_004698	NM_004698	NM_004698	ILMN_1715392	NM_004698
25976	TIPARP	35.5691	0.987874	1	0.98789	1	28.1406	0.0345394	0.446761	0.0209835	0.360366	GI_38524593-S	NM_015508	NM_015508	NM_015508	NM_015508	NM_015508	ILMN_1765578	NM_015508
8807	IL18RAP	31.946	0.343105	1	0.631308	1	28.1417	0.0345675	0.446761	0.276323	0.986362	GI_27477087-S	NM_003853	NM_003853	NM_003853	NM_003853	NM_003853	ILMN_1721762	NM_003853
5348	FXYD1	35.118	0.954558	1	0.953056	1	28.1443	0.0346281	0.446905	0.030371	0.431382	GI_27754764-A	NM_005031	NM_021902	NM_021902	NM_021902	NM_021902	ILMN_1789463	NM_021902
150094	SNF1LK	28.1455	0.0346577	0.475537	0.078986	0.602518	35.5581	0.987361	1	0.978838	1	GI_27597093-S	NM_173354	NM_173354	NM_173354	NM_173354	NM_173354	ILMN_1717639	NM_173354
25825	BACE2	28.1468	0.034687	0.475537	0.0753915	0.590496	35.8043	0.995858	1	0.990804	1	GI_21040361-A	NM_138992	NM_138991	NM_138991	NM_138991	NM_138991	ILMN_2326712	NM_138991
4436	MSH2	28.1472	0.0346972	0.475537	0.0414035	0.426626	35.3817	0.977146	1	0.972472	1	GI_4557760-S	NM_000251	NM_000251	NM_000251	NM_000251	NM_000251	ILMN_1737413	NM_000251
1629	DBT	28.1493	0.034746	0.475537	0.0291325	0.366416	35.143	0.957088	1	0.950649	1	GI_4503264-S	NM_001918	NM_001918	NM_001918	NM_001918	NM_001918	ILMN_1714990	NM_001918
83930	STARD3NL	35.1682	0.959553	1	0.959978	1	28.1494	0.0347498	0.44764	0.016184	0.320892	GI_31543655-S	NM_032016	NM_032016	NM_032016	NM_032016	NM_032016	ILMN_2228873	NM_032016
84858	ZNF503	34.9477	0.935175	1	0.924326	1	28.1509	0.034784	0.44764	0.053439	0.562166	GI_34222201-S	NM_032772	NM_032772	NM_032772	NM_032772	NM_032772	ILMN_1787265	NM_032772
10964	C1orf29	28.151	0.0347879	0.475537	0.380931	1	35.0946	0.952118	1	0.913019	1	GI_5803026-S	NM_006820	NM_006820	NM_006820	NM_006820	NM_006820	ILMN_1723912	NM_006820
10575	CCT4	28.1528	0.0348307	0.475537	0.0061985	0.147186	35.4333	0.980521	1	0.989539	1	GI_38455426-S	NM_006430	NM_006430	NM_006430	NM_006430	NM_006430	ILMN_1776073	NM_006430
25814	E46L	28.1536	0.0348492	0.475537	0.0530415	0.49573	35.2452	0.966581	1	0.960881	1	GI_7106298-S	NM_013236	NM_013236	NM_013236	NM_013236	NM_013236	ILMN_1705900	NM_013236
5411	PNN	28.1612	0.0350319	0.476962	0.016079	0.260912	35.4735	0.982928	1	0.984665	1	GI_33356173-S	NM_002687	NM_002687	NM_002687	NM_002687	NM_002687	ILMN_1721703	NM_002687
55640	C14orf58	35.7843	0.995386	1	0.993073	1	28.1631	0.0350761	0.449824	0.0349585	0.461707	GI_8923349-S	NM_017791	NM_017791	NM_017791	NM_017791	NM_017791	ILMN_2204876	NM_017791
10725	NFAT5	35.6087	0.989617	1	0.985212	1	28.1637	0.0350917	0.449824	0.0392745	0.485576	GI_27886525-A	NM_173215	NM_138714	NM_138714	NM_138714	NM_138714	ILMN_1797594	NM_173215
92014	MCART1	28.1644	0.0351092	0.476962	0.088394	0.632797	34.0518	0.780938	1	0.792398	1	GI_15529971-S	NM_033412	NM_033412	NM_033412	NM_033412	NM_033412	ILMN_1772492	NM_033412
79158	MGC4170	34.8343	0.920234	1	0.91912	1	28.1656	0.035137	0.449824	0.03316	0.452874	GI_38202210-S	NM_024312	NM_024312	NM_024312	NM_024312	NM_024312	ILMN_1736757	NM_024312
6038	RNASE4	35.3262	0.973134	1	0.956384	1	28.1663	0.0351526	0.449824	0.080691	0.669976	GI_37577171-A	NM_194431	NM_002937	NM_002937	NM_002937	NM_002937	ILMN_1776602	NM_194431
2099	ESR1	28.1676	0.0351842	0.476962	0.0131265	0.23416	35.073	0.949801	1	0.959454	1	GI_4503602-S	NM_000125	NM_000125	NM_000125	NM_000125	NM_000125	ILMN_1678535	NM_000125
54841	BIVM	28.1678	0.0351894	0.476962	0.0229385	0.327326	35.6483	0.991191	1	0.990557	1	GI_22095354-S	NM_017693	NM_017693	NM_017693	NM_017693	NM_017693	ILMN_1805826	NM_017693
4691	NCL	28.1689	0.0352172	0.476962	0.029511	0.36736	35.6651	0.991807	1	0.990538	1	GI_4885510-S	NM_005381	NM_005381	NM_005381	NM_005381	NM_005381	ILMN_2121437	NM_005381
126792	B3GALT6	28.1714	0.0352767	0.477053	0.016151	0.260925	35.4543	0.981803	1	0.990804	1	GI_37537720-S	NM_080605	NM_080605	NM_080605	NM_080605	NM_080605	ILMN_1739749	NM_080605
148932	MOBKL2C	35.8547	0.996901	1	0.998604	1	28.1744	0.0353496	0.451244	0.0114985	0.269875	GI_34222187-S	NM_145279	NM_145279	NM_145279	NM_145279	NM_145279	ILMN_1798288	NM_145279
4211	MEIS1	35.6983	0.99294	1	0.986885	1	28.175	0.0353633	0.451244	0.0713775	0.631901	GI_45006902-S	NM_002398	NM_002398	NM_002398	NM_002398	NM_002398	ILMN_1705685	NM_002398
9937	DCLRE1A	35.8096	0.995978	1	0.99574	1	28.1781	0.0354399	0.451381	0.026217	0.403964	GI_42734318-S	NM_014881	NM_014881	NM_014881	NM_014881	NM_014881	ILMN_1734096	NM_014881
51776	ZAK	35.7604	0.994775	1	0.989492	1	28.1795	0.0354739	0.451381	0.05151	0.553273	GI_19526766-I	NM_133646	NM_016653	NM_016653	NM_016653	NM_016653	ILMN_1768110	NM_133646
64112	MOAP1	28.1801	0.0354872	0.478158	0.008207	0.172397	35.662	0.991695	1	0.996244	1	GI_21536456-S	NM_022151	NM_022151	NM_022151	NM_022151	NM_022151	ILMN_1804988	NM_022151
2531	FVT1	28.1816	0.0355228	0.478158	0.0291415	0.366416	35.5929	0.988941	1	0.986321	1	GI_4503816-S	NM_002035	NM_002035	NM_002035	NM_002035	NM_002035	ILMN_2154053	NM_002035
4242	MFNG	28.1848	0.0356019	0.478158	0.005835	0.144185	35.5546	0.987192	1	0.996974	1	GI_21536460-S	NM_002405	NM_002405	NM_002405	NM_002405	NM_002405	ILMN_1764577	NM_002405
148327	CREB3L4	28.1855	0.0356188	0.478158	0.004964	0.132086	35.4785	0.983215	1	0.99683	1	GI_31542090-S	NM_130898	NM_130898	NM_130898	NM_130898	NM_130898	ILMN_1711171	NM_130898
142940	TRUB1	28.1857	0.0356227	0.478158	0.009699	0.191705	35.0562	0.947947	1	0.958273	1	GI_34303921-S	NM_139169	NM_139169	NM_139169	NM_139169	NM_139169	ILMN_1744574	NM_139169
115992	MGC2647	35.2326	0.965482	1	0.961735	1	28.1871	0.0356577	0.452528	0.0249335	0.392985	GI_31343485-S	NM_178841	NM_178841	NM_178841	NM_178841	NM_178841	ILMN_1695356	NM_178841
27350	APOBEC3C	34.7824	0.912876	1	0.909076	1	28.1898	0.0357231	0.452528	0.0302425	0.430872	GI_22907038-S	NM_014508	NM_014508	NM_014508	NM_014508	NM_014508	ILMN_1675684	NM_014508
54558	SPATA6	35.3956	0.978087	1	0.983608	1	28.19	0.0357288	0.452528	0.016245	0.320892	GI_9506602-S	NM_019073	NM_019073	NM_019073	NM_019073	NM_019073	ILMN_1775926	NM_019073
85363	TRIM5	35.0063	0.942266	1	0.924855	1	28.1917	0.0357688	0.452528	0.070418	0.629772	GI_14719417-I	NM_033034	NM_033093	NM_033093	NM_033092	NM_033092	ILMN_1704972	NM_033034
57209	ZNF248	28.1926	0.0357926	0.479722	0.027911	0.35919	35.8069	0.995917	1	0.994738	1	GI_32698747-S	NM_021045	NM_021045	NM_021045	NM_021045	NM_021045	ILMN_1662192	NM_021045
116987	CENTG2	35.858	0.996962	1	0.994631	1	28.1935	0.0358141	0.452528	0.0421535	0.501133	GI_41281554-S	NM_014914	NM_014914	NM_014914	NM_014914	NM_014914	ILMN_1800530	NM_014914
8697	CDC23	28.1948	0.0358452	0.479722	0.007115	0.160202	35.5751	0.988152	1	0.994131	1	GI_16554575-S	NM_004661	NM_004661	NM_004661	NM_004661	NM_004661	ILMN_1799688	NM_004661
3142	HLX1	32.7301	0.491846	1	0.599048	1	28.1964	0.0358859	0.452803	0.08915	0.691122	GI_19923769-S	NM_021958	NM_021958	NM_021958	NM_021958	NM_021958	ILMN_2087646	NM_021958
3428	IFI16	34.9824	0.939428	1	0.916465	1	28.1987	0.0359425	0.452886	0.115284	0.751253	GI_5031778-S	NM_005531	NM_005531	NM_005531	NM_005531	NM_005531	ILMN_1710937	NM_005531
54868	FLJ20255	35.8547	0.996902	1	0.997887	1	28.2039	0.0360697	0.453856	0.015988	0.319206	GI_8923229-S	NM_017728	NM_017728	NM_017728	NM_017728	NM_017728	ILMN_1677736	NM_017728
10951	CBX1	28.2065	0.0361337	0.482868	0.013157	0.23416	35.8365	0.996549	1	0.998055	1	GI_34147635-S	NM_006807	NM_006807	NM_006807	NM_006807	NM_006807	ILMN_1770244	NM_006807
23136	EPB41L3	35.3979	0.978239	1	0.96706	1	28.2145	0.0363325	0.455904	0.0552185	0.570927	GI_32490571-S	NM_012307	NM_012307	NM_012307	NM_012307	NM_012307	ILMN_2109197	NM_012307
50650	ARHGEF3	35.7932	0.9956	1	0.996089	1	28.215	0.0363435	0.455904	0.01995	0.351143	GI_9506400-S	NM_019555	NM_019555	NM_019555	NM_019555	NM_019555	ILMN_1781010	NM_019555
7273	TTN	28.216	0.0363683	0.485286	0.048595	0.4697	35.6562	0.991483	1	0.987601	1	GI_19747266-I	NM_133378	NM_133378	NM_133378	NM_133378	NM_133378	ILMN_1667504	NM_133432
353345	GPR141	35.767	0.994948	1	0.993482	1	28.2166	0.0363836	0.455904	0.031218	0.438555	GI_32401434-S	NM_181791	NM_181791	NM_181791	NM_181791	NM_181791	ILMN_2092333	NM_181791
874	CBR3	28.2227	0.0365353	0.486797	0.066647	0.559872	35.6643	0.991777	1	0.984889	1	GI_7108334-S	NM_001236	NM_001236	NM_001236	NM_001236	NM_001236	ILMN_1652237	NM_001236
10461	MERTK	35.7705	0.995038	1	0.989158	1	28.2268	0.0366377	0.456855	0.0710025	0.630604	GI_5453737-S	NM_006343	NM_006343	NM_006343	NM_006343	NM_006343	ILMN_2138589	NM_006343
9804	TOMM20	28.2288	0.0366878	0.487592	0.009728	0.191741	35.7932	0.9956	1	0.997815	1	GI_7657256-S	NM_014765	NM_014765	NM_014765	NM_014765	NM_014765	ILMN_1679796	NM_014765
29997	GLTSCR2	28.2311	0.0367449	0.487592	0.0352775	0.396407	35.784	0.995377	1	0.993255	1	GI_21359905-S	NM_015710	NM_015710	NM_015710	NM_015710	NM_015710	ILMN_1703565	NM_015710
92675	HARS2	35.5545	0.987191	1	0.991737	1	28.2312	0.0367472	0.456855	0.01419	0.299247	GI_30795226-S	NM_080820	NM_080820	NM_080820	NM_080820	NM_080820	ILMN_1774432	NM_080820
23683	PRKCN	28.2316	0.0367595	0.487592	0.0164835	0.263474	35.4727	0.982885	1	0.984262	1	GI_6563384-S	NM_005813	NM_005813	NM_005813	NM_005813	NM_005813	ILMN_1703196	NM_005813
63908	NAPB	34.5884	0.882653	1	0.889242	1	28.2323	0.0367751	0.456855	0.013696	0.29158	GI_44917605-S	NM_022080	AK022817	AK022817	AK022817	AK022817	ILMN_2181125	NM_022080
51227	DSCR5	28.2337	0.0368106	0.487592	0.016605	0.264442	35.6246	0.990269	1	0.991886	1	GI_24497598-A	NM_153682	NM_153681	NM_153681	NM_153681	NM_153681	ILMN_1764871	NM_153682
6403	SELP	35.7851	0.995406	1	0.995671	1	28.2338	0.0368139	0.456855	0.0276	0.412003	GI_6031196-S	NM_003005	NM_003005	NM_003005	NM_003005	NM_003005	ILMN_1715417	NM_003005
3810	KIR2DS5	34.8082	0.916571	1	0.911675	1	28.2346	0.0368325	0.456855	0.0433165	0.503707	GI_7657278-S	NM_014513	NM_014513	NM_014513	NM_014513	NM_014513	ILMN_1691803	NM_014513
4580	MTX1	35.6267	0.990352	1	0.986956	1	28.2347	0.0368373	0.456855	0.028813	0.416986	GI_38569474-S	NM_002455	NM_002455	NM_002455	NM_002455	NM_002455	ILMN_1719403	NM_002455
4781	NFIB	35.4316	0.980416	1	0.969301	1	28.2353	0.0368526	0.456855	0.086112	0.687707	GI_5031940-S	NM_005596	AL110126	AL110126	NM_005596	NM_005596	ILMN_1778991	NM_005596
2124	EVI2B	34.972	0.938167	1	0.922989	1	28.2375	0.0369064	0.456855	0.060394	0.60161	GI_20070234-S	NM_006495	NM_006495	NM_006495	NM_006495	NM_006495	ILMN_1763452	NM_006495
115950	LOC115950	35.3487	0.974811	1	0.982835	1	28.2378	0.036914	0.456855	0.0136165	0.29158	GI_20270322-S	NM_138783	NM_138783	NM_138783	NM_138783	NM_138783	ILMN_1696276	NM_138783
6351	CCL4	35.7146	0.993458	1	0.990297	1	28.2399	0.0369665	0.456879	0.0916125	0.698835	GI_4506844-S	NM_002984	NM_002984	NM_002984	NM_002984	NM_002984	ILMN_1674563	NM_002984
25849	DKFZP564O0823	28.24	0.0369691	0.487885	0.117907	0.715912	35.1983	0.962393	1	0.943771	1	GI_7661631-S	NM_015393	AK025205	AK025205	NM_015393	NM_015393	ILMN_1656560	NM_015393
115817	DHRS1	34.9664	0.937485	1	0.941163	1	28.2445	0.0370842	0.457579	0.019503	0.347463	GI_19923982-S	NM_138452	NM_138452	NM_138452	NM_138452	NM_138452	ILMN_1807206	NM_138452
6206	RPS12	28.246	0.0371218	0.487885	0.032138	0.380815	35.3698	0.976316	1	0.971299	1	GI_14277699-S	NM_001016	NM_001016	NM_001016	NM_001016	NM_001016	ILMN_1782621	NM_001016
3560	IL2RB	34.6913	0.89921	1	0.884555	1	28.2474	0.0371579	0.457579	0.127172	0.777601	GI_23238195-S	NM_000878	NM_000878	NM_000878	NM_000878	NM_000878	ILMN_1684349	NM_000878
2643	GCH1	33.9551	0.760538	1	0.771972	1	28.2481	0.0371748	0.457579	0.0352995	0.465531	GI_4503948-S	NM_000161	NM_000161	NM_000161	NM_000161	NM_000161	ILMN_1788802	NM_000161
78987	CRELD1	28.2491	0.0372006	0.487885	0.011712	0.217574	35.3794	0.976984	1	0.98601	1	GI_22095396-S	NM_015513	NM_015513	NM_015513	NM_015513	NM_015513	ILMN_1808613	NM_001031717
80351	TNKS2	28.2493	0.0372061	0.487885	0.044954	0.450506	35.1717	0.959889	1	0.951182	1	GI_21361945-S	NM_025235	NM_025235	NM_025235	NM_025235	NM_025235	ILMN_1763269	NM_025235
6711	SPTBN1	28.2508	0.0372418	0.487885	0.0610345	0.538508	34.8	0.915412	1	0.905649	1	GI_30315657-A	NM_178313	NM_003128	NM_003128	NM_178313	NM_178313	ILMN_1661335	NM_003128
57017	DKFZP434K046	28.2513	0.0372567	0.487885	0.006036	0.145568	35.4175	0.979522	1	0.993591	1	GI_40789232-S	NM_020312	AF161444	AF161444	AF161444	AF161444	ILMN_1756898	NM_020312
8721	EDF1	28.2519	0.0372701	0.487885	0.021228	0.31076	35.306	0.971578	1	0.974361	1	GI_24497592-I	NM_003792	NM_003792	NM_003792	NM_153200	NM_153200	ILMN_2246894	NM_003792
6139	RPL17	28.2525	0.0372855	0.487885	0.0586905	0.52681	34.488	0.865473	1	0.861074	1	GI_14591906-S	NM_000985	NM_000985	NM_000985	NM_000985	NM_000985	ILMN_1655422	NM_000985
84898	PLXDC2	35.5836	0.988532	1	0.980875	1	28.2554	0.0373597	0.459101	0.0427695	0.502613	GI_40255004-S	NM_032812	NM_032812	NM_032812	NM_032812	NM_032812	ILMN_1753312	NM_032812
8851	CDK5R1	28.2564	0.0373851	0.487885	0.063508	0.545638	35.1983	0.962386	1	0.951655	1	GI_34304373-S	NM_003885	NM_003885	NM_003885	NM_003885	NM_003885	ILMN_1730928	NM_003885
10871	CMRF35	35.7482	0.994443	1	0.980669	1	28.2571	0.0374028	0.459101	0.136416	0.804122	GI_21314647-S	NM_006678	NM_006678	NM_006678	NM_006678	NM_006678	ILMN_1701906	NM_006678
26094	WDR21	28.2577	0.0374183	0.487885	0.0356275	0.397616	35.6932	0.992775	1	0.990541	1	GI_31317285-A	NM_181341	NM_181340	NM_181340	NM_181340	NM_181340	ILMN_2385278	NM_015604
8848	TSC22	34.2239	0.815946	1	0.826466	1	28.259	0.0374507	0.459101	0.110326	0.738803	GI_31543826-A	NM_006022	NM_006022	NM_006022	NM_006022	NM_006022	ILMN_1692177	NM_006022
6919	TCEA2	28.2599	0.0374736	0.487885	0.0128795	0.23334	35.1064	0.953352	1	0.964511	1	GI_38505154-A	NM_003195	NM_003195	NM_003195	NM_003195	NM_003195	ILMN_1684742	NM_198723
1364	CLDN4	28.2601	0.0374798	0.487885	0.0206355	0.305048	34.7015	0.90078	1	0.903567	1	GI_34335232-S	NM_001305	NM_001305	NM_001305	NM_001305	NM_001305	ILMN_2132458	NM_001305
57584	ARHGAP21	35.3556	0.975309	1	0.974931	1	28.2618	0.0375229	0.459358	0.0224715	0.373712	GI_20977540-S	NM_020824	NM_020824	NM_020824	NM_020824	NM_020824	ILMN_1811592	NM_020824
130916	MGC61716	28.2636	0.0375684	0.487933	0.009267	0.185895	35.6622	0.991703	1	0.997435	1	GI_42740902-S	NM_182501	NM_182501	NM_182501	NM_182501	NM_182501	ILMN_1689899	NM_182501
64598	MOSPD3	35.8061	0.9959	1	0.99584	1	28.2647	0.0375963	0.459358	0.0286455	0.416986	GI_34147586-S	NM_023948	NM_023948	NM_023948	NM_023948	NM_023948	ILMN_1805345	NM_001040097
4831	NME2	28.2652	0.0376099	0.487933	0.0320245	0.380815	35.3996	0.978355	1	0.974933	1	GI_4505408-S	NM_002512	NM_002512	NM_002512	NM_002512	NM_002512	ILMN_1657884	NM_002512
9963	SLC23A1	28.2666	0.0376453	0.487933	0.0303385	0.372159	35.2212	0.964471	1	0.961769	1	GI_44680142-A	NM_152685	NM_152685	NM_152685	NM_005847	NM_005847	ILMN_2376553	NM_005847
8531	CSDA	35.5131	0.985108	1	0.970982	1	28.2688	0.0377039	0.459358	0.115757	0.751253	GI_21359983-S	NM_003651	NM_003651	NM_003651	NM_003651	NM_003651	ILMN_1782788	NM_003651
8140	SLC7A5	34.7713	0.911266	1	0.900479	1	28.2693	0.0377166	0.459358	0.06154	0.605524	GI_34222350-S	NM_003486	NM_003486	NM_003486	NM_003486	NM_003486	ILMN_1720373	NM_003486
6891	TAP2	35.3462	0.974623	1	0.954224	1	28.2697	0.0377255	0.459358	0.116065	0.751253	GI_9961245-I	NM_000544	NM_018833	NM_018833	NM_018833	NM_018833	ILMN_1759250	NM_018833
92521	HCMOGT-1	34.3781	0.845554	1	0.845476	1	28.2768	0.0379089	0.46097	0.0250445	0.393372	GI_23097259-S	NM_152904	NM_152904	NM_152904	NM_152904	NM_152904	ILMN_1783707	NM_001033554
64951	MRPS24	28.279	0.037965	0.490975	0.014743	0.251746	35.6534	0.991379	1	0.995765	1	GI_15721936-S	NM_032014	NM_032014	NM_032014	NM_032014	NM_032014	ILMN_1802553	NM_032014
4851	NOTCH1	34.9559	0.936191	1	0.92779	1	28.2799	0.0379896	0.461331	0.040879	0.494426	GI_27894367-S	NM_017617	NM_017617	NM_017617	NM_017617	NM_017617	ILMN_1729161	NM_017617
5016	OVGP1	28.282	0.0380428	0.490975	0.036816	0.4052	35.6232	0.990211	1	0.988579	1	GI_31543362-S	NM_002557	NM_002557	NM_002557	NM_002557	NM_002557	ILMN_1734542	NM_002557
10424	PGRMC2	28.282	0.0380428	0.490975	0.0192445	0.293106	35.7312	0.993957	1	0.996195	1	GI_5453915-S	NM_006320	NM_006320	NM_006320	NM_006320	NM_006320	ILMN_2195236	NM_006320
7678	ZNF124	34.9103	0.930417	1	0.911107	1	28.2841	0.0380982	0.46203	0.116089	0.751253	GI_42733607-S	NM_003431	NM_003431	NM_003431	NM_003431	NM_003431	ILMN_1686360	NM_003431
7718	ZNF165	28.2855	0.0381351	0.491465	0.0255355	0.341684	35.1654	0.959279	1	0.961473	1	GI_30181234-S	NM_003447	NM_003447	NM_003447	NM_003447	NM_003447	ILMN_1806502	NM_003447
7450	VWF	35.7601	0.994767	1	0.986728	1	28.2949	0.0383791	0.464764	0.0847215	0.682799	GI_9257255-S	NM_000552	NM_000552	NM_000552	NM_000552	NM_000552	ILMN_1752755	NM_000552
6509	SLC1A4	35.7993	0.995742	1	0.997353	1	28.2983	0.0384679	0.464764	0.02398	0.383977	GI_21314631-S	NM_003038	NM_003038	NM_003038	NM_003038	NM_003038	ILMN_1656904	NM_003038
64097	EPB41L4A	35.1291	0.955688	1	0.954003	1	28.2987	0.0384777	0.464764	0.041733	0.499416	GI_37537711-S	NM_022140	NM_022140	NM_022140	NM_022140	NM_022140	ILMN_1791867	NM_022140
10765	JARID1B	28.2997	0.0385055	0.495131	0.022374	0.321808	35.4445	0.981217	1	0.982955	1	GI_19923369-S	NM_006618	NM_006618	NM_006618	NM_006618	NM_006618	ILMN_1755727	NM_006618
728	C5R1	35.4359	0.980687	1	0.956576	1	28.3007	0.0385314	0.464791	0.133123	0.797067	GI_4502508-S	NM_001736	NM_001736	NM_001736	NM_001736	NM_001736	ILMN_1689836	NM_001736
4221	MEN1	28.301	0.0385391	0.495131	0.0276045	0.356852	35.786	0.995426	1	0.996602	1	GI_18860850-A	NM_130801	NM_130803	NM_130803	NM_130803	NM_130803	ILMN_1683298	NM_130802
11171	UNRIP	28.3027	0.0385838	0.495131	0.013613	0.237754	35.402	0.978511	1	0.981659	1	GI_20149591-S	NM_007178	NM_007178	NM_007178	NM_007178	NM_007178	ILMN_1731194	NM_007178
6665	SOX15	35.4089	0.978967	1	0.985061	1	28.3107	0.0387946	0.467343	0.0169775	0.324928	GI_5902105-S	NM_006942	NM_006942	NM_006942	NM_006942	NM_006942	ILMN_1784217	NM_006942
29090	HSPC154	28.3127	0.0388451	0.497399	0.007736	0.167901	35.7978	0.995707	1	0.998735	1	GI_7661809-S	NM_014177	NM_014177	NM_014177	NM_014177	NM_014177	ILMN_2182531	NM_014177
6402	SELL	28.3181	0.0389899	0.497399	0.060305	0.535121	34.809	0.916689	1	0.904358	1	GI_5713320-S	NM_000655	NM_000655	NM_000655	NM_000655	NM_000655	ILMN_1724422	NM_000655
5934	RBL2	28.319	0.0390115	0.497399	0.0267805	0.351135	35.1474	0.957523	1	0.953015	1	GI_21361291-S	NM_005611	NM_005611	NM_005611	NM_005611	NM_005611	ILMN_1756999	NM_005611
58505	DC2	28.3196	0.0390291	0.497399	0.0175245	0.273535	35.8184	0.996172	1	0.99722	1	GI_40548405-S	NM_021227	NM_021227	NM_021227	NM_021227	NM_021227	ILMN_2056167	NM_021227
55732	FLJ10706	35.7062	0.993196	1	0.996114	1	28.3196	0.03903	0.469553	0.0151895	0.310903	GI_40254930-S	NM_018186	NM_018186	NM_018186	NM_018186	NM_018186	ILMN_1727540	NM_018186
900	CCNG1	28.3199	0.0390354	0.497399	0.052068	0.489666	35.5591	0.987408	1	0.977773	1	GI_40805830-S	NM_004060	NM_004060	NM_004060	NM_004060	NM_004060	ILMN_1694491	NM_199246
56948	C14orf124	28.3255	0.0391848	0.4986	0.015982	0.260521	35.1328	0.956059	1	0.962925	1	GI_9910257-S	NM_020195	NM_020195	NM_020195	NM_020195	NM_020195	ILMN_1771629	NM_020195
10795	ZNF268	28.3288	0.0392746	0.499041	0.0306115	0.374246	34.563	0.8784	1	0.875424	1	GI_23308728-A	NM_003415	NM_003415	NM_003415	NM_003415	NM_003415	ILMN_1677628	NM_003415
23528	ZNF281	28.3323	0.0393677	0.499522	0.0769285	0.595866	35.3097	0.971866	1	0.955415	1	GI_40255235-S	NM_012482	NM_012482	NM_012482	NM_012482	NM_012482	ILMN_1683127	NM_012482
51192	CKLF	35.7994	0.995745	1	0.990496	1	28.3413	0.0396077	0.475871	0.0569995	0.580765	GI_10092611-A	NM_016326	NM_016951	NM_016951	NM_016951	NM_016951	ILMN_2414027	NM_001040139
6138	RPL15	28.3439	0.0396769	0.502741	0.0510585	0.486333	35.8638	0.997069	1	0.994296	1	GI_15431292-S	NM_002948	AK055501	AK055501	AK055501	AK055501	ILMN_1762747	NM_002948
51226	COPZ2	35.7401	0.994214	1	0.996506	1	28.3443	0.0396892	0.476217	0.022147	0.371346	GI_7705982-S	NM_016429	NM_016429	NM_016429	NM_016429	NM_016429	ILMN_1667361	NM_016429
22920	KIFAP3	35.6996	0.992982	1	0.996047	1	28.3493	0.0398242	0.477204	0.01299	0.285398	GI_18105053-S	NM_014970	NM_014970	NM_014970	NM_014970	NM_014970	ILMN_2119224	NM_014970
92906	LOC92906	35.6504	0.991267	1	0.99589	1	28.3543	0.0399597	0.478195	0.010682	0.260843	GI_20149708-S	NM_138394	NM_138394	NM_138394	NM_138394	NM_138394	ILMN_1791575	NM_138394
1803	DPP4	28.3569	0.040029	0.506493	0.042777	0.434835	35.2334	0.965551	1	0.958002	1	GI_18765693-S	NM_001935	NM_001935	NM_001935	NM_001935	NM_001935	ILMN_1692535	NM_001935
2921	CXCL3	33.1597	0.584428	1	0.646401	1	28.3618	0.0401624	0.479143	0.07052	0.629772	GI_4504156-S	NM_002090	NM_002090	NM_002090	NM_002090	NM_002090	ILMN_1709350	NM_002090
83861	RSHL2	35.7663	0.994929	1	0.994337	1	28.3626	0.0401859	0.479143	0.0295455	0.423668	GI_31543558-S	NM_031924	NM_031924	NM_031924	NM_031924	NM_031924	ILMN_1788223	NM_031924
1982	EIF4G2	34.4703	0.862343	1	0.852279	1	28.3631	0.0401978	0.479143	0.0830215	0.678717	GI_4503538-S	NM_001418	NM_001418	NM_001418	NM_001418	NM_001418	ILMN_2279635	NM_001418
57820	CCNB1IP1	28.3694	0.0403711	0.508987	0.0137225	0.238356	35.5732	0.988064	1	0.992396	1	GI_33519435-A	NM_182849	NM_182851	NM_182851	NM_182851	NM_182851	ILMN_1752394	NM_182849
121268	RHEBL1	34.658	0.89398	1	0.909625	1	28.3696	0.0403762	0.480009	0.0099525	0.250808	GI_21389384-S	NM_144593	NM_144593	NM_144593	NM_144593	NM_144593	ILMN_1721029	NM_144593
55969	C20orf24	35.7123	0.993385	1	0.993022	1	28.3696	0.0403766	0.480009	0.0238035	0.383185	GI_41327692-S	NM_018840	NM_018840	NM_018840	NM_018840	NM_018840	ILMN_1679195	NM_199483
11222	MRPL3	28.3725	0.0404562	0.508987	0.0159365	0.260248	35.3596	0.975594	1	0.979994	1	GI_21265090-S	NM_007208	NM_007208	NM_007208	NM_007208	NM_007208	ILMN_2230592	NM_007208
80264	ZNF430	28.3727	0.0404608	0.508987	0.037899	0.411611	35.0393	0.946062	1	0.937565	1	GI_31982918-S	NM_025189	NM_025189	NM_025189	NM_025189	NM_025189	ILMN_2158164	NM_025189
5636	PRPSAP2	28.3735	0.0404839	0.508987	0.013571	0.237479	35.5093	0.984908	1	0.98867	1	GI_22538484-S	NM_002767	NM_002767	NM_002767	NM_002767	NM_002767	ILMN_2116661	NM_002767
1495	CTNNA1	35.5877	0.988713	1	0.984366	1	28.3754	0.0405362	0.481274	0.038291	0.481137	GI_4503126-S	NM_001903	NM_001903	NM_001903	AK022326	AK022326	ILMN_1804854	NM_001903
9725	KIAA0792	28.376	0.040551	0.508987	0.037754	0.410763	35.5664	0.987748	1	0.983043	1	GI_7662307-S	NM_014698	NM_014698	NM_014698	NM_014698	NM_014698	ILMN_1719649	NM_014698
3431	SP110	28.3766	0.0405691	0.508987	0.104337	0.681591	33.9711	0.763942	1	0.783927	1	GI_17986251-A	NM_004510	NM_004509	NM_004509	NM_004510	NM_004510	ILMN_1672661	NM_004510
154791	HSPC268	28.3824	0.0407269	0.509153	0.0290485	0.366416	35.2771	0.96926	1	0.967181	1	GI_37537547-S	NM_197964	AF161386	AF161386	AF161386	AF161386	ILMN_2078547	NM_197964
6472	SHMT2	28.3842	0.040778	0.509153	0.0135265	0.237326	35.5665	0.987752	1	0.992603	1	GI_24942125-S	NM_005412	NM_005412	NM_005412	NM_005412	NM_005412	ILMN_1661264	NM_005412
252969	NEIL2	28.3851	0.040802	0.509153	0.034572	0.394359	35.2642	0.968194	1	0.962492	1	GI_21450799-S	NM_145043	NM_145043	NM_145043	NM_145043	NM_145043	ILMN_1715680	NM_145043
22839	DLGAP4	35.3696	0.976303	1	0.98256	1	28.387	0.0408541	0.484333	0.0132065	0.287902	GI_34335250-A	NM_183006	NM_014902	NM_014902	NM_014902	NM_014902	ILMN_1754842	NM_001042486
6167	RPL37	28.3879	0.0408809	0.509173	0.022854	0.326635	35.8254	0.99632	1	0.997547	1	GI_16306560-S	NM_000997	NM_000997	NM_000997	NM_000997	NM_000997	ILMN_1800796	NM_000997
54677	CROT	35.4258	0.980056	1	0.984938	1	28.3887	0.0409023	0.484333	0.0160635	0.319399	GI_31542324-S	NM_021151	NM_021151	NM_021151	NM_021151	NM_021151	ILMN_1693090	NM_021151
6638	SNRPN	28.3894	0.040921	0.509173	0.125915	0.735534	34.5291	0.872624	1	0.865708	1	GI_29540556-A	NM_003097	U12897	U12897	AF019617	AF019617	ILMN_1693341	NM_022806
29946	SERTAD3	35.7076	0.993238	1	0.984412	1	28.3906	0.0409545	0.484333	0.099619	0.712453	GI_15718683-S	NM_013368	NM_013368	NM_013368	NM_013368	NM_013368	ILMN_1801934	NM_013368
26002	MOXD1	28.3931	0.0410227	0.509173	0.0153185	0.256276	35.7847	0.995396	1	0.998165	1	GI_24308084-S	NM_015529	NM_015529	NM_015529	NM_015529	NM_015529	ILMN_1687501	NM_015529
1345	COX6C	28.3933	0.0410288	0.509173	0.0209545	0.307752	34.9637	0.937153	1	0.936722	1	GI_17999531-S	NM_004374	NM_004374	NM_004374	NM_004374	NM_004374	ILMN_1654151	NM_004374
7423	VEGFB	28.3954	0.0410882	0.509212	0.029864	0.368092	35.6212	0.990132	1	0.993456	1	GI_39725673-S	NM_003377	NM_003377	NM_003377	NM_003377	NM_003377	ILMN_1726981	NM_003377
28966	SNX24	34.9366	0.933779	1	0.932996	1	28.3966	0.0411218	0.485677	0.029113	0.419403	GI_7662654-S	NM_014035	NM_014035	NM_014035	NM_014035	NM_014035	ILMN_2085236	NM_014035
55122	C6orf166	35.6358	0.990712	1	0.989701	1	28.4007	0.0412366	0.486349	0.0232075	0.378653	GI_39725640-S	NM_018064	NM_018064	NM_018064	NM_018064	NM_018064	ILMN_2148847	NM_018064
91526	LOC91526	28.4023	0.0412809	0.510901	0.0902045	0.638061	32.7363	0.493138	1	0.587263	1	GI_24233529-S	NM_153697	NM_153697	NM_153697	NM_153697	NM_153697	ILMN_2059844	NM_153697
26031	OSBPL3	34.9952	0.940951	1	0.947872	1	28.4025	0.0412862	0.486349	0.016438	0.323017	GI_21735583-A	NM_145322	NM_015550	NM_015550	NM_015550	NM_015550	ILMN_2328378	NM_145322
10146	G3BP	28.408	0.0414386	0.511624	0.08211	0.613868	34.527	0.872259	1	0.86664	1	GI_38327551-A	NM_198395	NM_005754	NM_005754	NM_005754	NM_005754	ILMN_2344455	NM_005754
8767	RIPK2	35.6828	0.992424	1	0.988195	1	28.4096	0.0414855	0.487957	0.044482	0.511345	GI_40255024-S	NM_003821	NM_003821	NM_003821	NM_003821	NM_003821	ILMN_1758939	NM_003821
55728	N4BP2	28.4097	0.041488	0.511624	0.265764	0.965059	30.3155	0.140337	0.81023	0.431037	1	GI_31742491-S	NM_018177	NM_018177	NM_018177	NM_018177	NM_018177	ILMN_2222101	NM_018177
5188	PET112L	28.4105	0.041509	0.511624	0.0203	0.301213	34.959	0.936567	1	0.940257	1	GI_4758893-S	NM_004564	NM_004564	NM_004564	NM_004564	NM_004564	ILMN_1753010	NM_004564
478	ATP1A3	35.2602	0.967859	1	0.982903	1	28.4112	0.0415306	0.487957	0.009334	0.245082	GI_34303927-S	NM_152296	NM_152296	NM_152296	NM_152296	NM_152296	ILMN_1689098	NM_152296
27243	BC-2	35.3026	0.971315	1	0.972723	1	28.4189	0.0417466	0.489542	0.021033	0.360366	GI_38372936-A	NM_014453	NM_014453	NM_014453	NM_014453	NM_014453	ILMN_1656621	NM_014453
79630	FLJ23221	28.4197	0.0417681	0.513506	0.029637	0.36736	34.3139	0.833454	1	0.834442	1	GI_13375757-S	NM_024579	NM_024579	NM_024579	NM_024579	NM_024579	ILMN_1702231	NM_024579
9123	SLC16A3	35.575	0.988148	1	0.978835	1	28.4199	0.0417736	0.489542	0.0560015	0.574428	GI_4759111-S	NM_004207	NM_004207	NM_004207	NM_004207	NM_004207	ILMN_2364022	NM_004207
8364	HIST1H4C	28.4199	0.0417752	0.513506	0.150724	0.790579	35.2046	0.962972	1	0.938723	1	GI_21071024-S	NM_003542	NM_003542	NM_003542	NM_003542	NM_003542	ILMN_2075334	NM_003542
10797	MTHFD2	35.527	0.985828	1	0.981982	1	28.4221	0.041837	0.48965	0.0326425	0.448933	GI_13699869-S	NM_006636	NM_006636	NM_006636	NM_006636	NM_006636	ILMN_1674706	NM_006636
10521	DDX17	28.4226	0.0418496	0.513723	0.289145	0.990444	30.7685	0.182887	0.897113	0.510791	1	GI_38201709-I	NM_006386	NM_030881	NM_030881	NM_030881	NM_030881	ILMN_2371590	NM_030881
9266	PSCD2	35.0669	0.949127	1	0.966727	1	28.4273	0.0419839	0.490095	0.0071095	0.211062	GI_10880123-A	NM_004228	NM_004228	NM_004228	NM_004228	NM_004228	ILMN_2377459	NM_004228
4357	MPST	35.4692	0.982678	1	0.986138	1	28.4275	0.0419883	0.490095	0.0156855	0.31605	GI_23510449-S	NM_021126	NM_021126	NM_021126	NM_021126	NM_021126	ILMN_1672879	NM_001013440
85478	NYD-SP28	33.9285	0.75485	1	0.769845	1	28.4296	0.0420502	0.490095	0.070439	0.629772	GI_24475729-S	NM_033124	NM_033124	NM_033124	NM_033124	NM_033124	ILMN_2227195	NM_033124
3429	IFI27	28.4312	0.0420953	0.516039	0.373882	1	30.0424	0.119007	0.764787	0.505869	1	GI_44771157-S	NM_005532	NM_005532	NM_005532	NM_005532	NM_005532	ILMN_2058782	NM_005532
54551	MAGEL2	35.7855	0.995415	1	0.995812	1	28.4334	0.0421585	0.490095	0.025858	0.400577	GI_18765721-S	NM_019066	NM_019066	NM_019066	NM_019066	NM_019066	ILMN_1657478	NM_019066
285172	MGC39518	34.8903	0.927808	1	0.905479	1	28.4339	0.0421717	0.490095	0.152837	0.836432	GI_28376657-S	NM_173822	NM_173822	NM_173822	NM_173822	NM_173822	ILMN_1779486	NM_173822
130814	C2orf22	35.5103	0.984962	1	0.987726	1	28.4349	0.0422001	0.490095	0.016476	0.323017	GI_40445400-S	NM_152391	NM_152391	NM_152391	NM_152391	NM_152391	ILMN_1814213	NM_152391
694	BTG1	28.4384	0.0422997	0.517492	0.0223435	0.321808	35.7689	0.994999	1	0.995598	1	GI_4502472-S	NM_001731	NM_001731	NM_001731	NM_001731	NM_001731	ILMN_1775743	NM_001731
11142	PKIG	28.4402	0.0423512	0.517492	0.039771	0.422806	35.8377	0.996573	1	0.995339	1	GI_32483384-A	NM_007066	NM_181804	NM_181804	NM_181804	NM_181804	ILMN_1702911	NM_007066
55486	PSARL	28.4414	0.0423855	0.517492	0.018064	0.280799	35.4394	0.980904	1	0.988013	1	GI_20127651-S	NM_018622	NM_018622	NM_018622	NM_018622	NM_018622	ILMN_2257665	NM_018622
8760	CDS2	35.043	0.946474	1	0.937761	1	28.4427	0.0424225	0.491873	0.045279	0.517116	GI_22035625-S	NM_003818	NM_003818	NM_003818	NM_003818	NM_003818	ILMN_1790973	NM_003818
9576	SPAG6	34.1047	0.791896	1	0.799883	1	28.4444	0.042472	0.491873	0.0985595	0.710722	GI_27262640-A	NM_172242	NM_172242	NM_172242	NM_012443	NM_012443	ILMN_1772458	NM_012443
7203	CCT3	28.447	0.0425454	0.518744	0.012039	0.221826	35.5835	0.988527	1	0.994475	1	GI_31542291-S	NM_005998	NM_005998	NM_005998	NM_005998	NM_005998	ILMN_1651828	NM_001008800
682	BSG	35.2561	0.967508	1	0.948032	1	28.4491	0.0426065	0.491873	0.150782	0.832768	GI_38372918-I	NM_001728	NM_001728	NM_001728	NM_001728	NM_001728	ILMN_1778374	NM_198590
84263	C9orf99	28.4492	0.04261	0.518779	0.034978	0.396052	35.542	0.986579	1	0.982841	1	GI_40254985-S	NM_032303	NM_032303	NM_032303	NM_032303	NM_032303	ILMN_1787843	NM_032303
475	ATOX1	35.7994	0.995745	1	0.995675	1	28.4507	0.0426523	0.491873	0.028402	0.416986	GI_29826339-S	NM_004045	NM_004045	NM_004045	NM_004045	NM_004045	ILMN_1670609	NM_004045
54806	AHI1	28.4512	0.0426667	0.518779	0.035145	0.396407	35.6974	0.992912	1	0.992014	1	GI_31542700-S	NM_017651	NM_017651	NM_017651	NM_017651	NM_017651	ILMN_1791006	NM_017651
6004	RGS16	35.6765	0.992209	1	0.9924	1	28.4516	0.0426786	0.491873	0.0383605	0.481342	GI_34452689-S	NM_002928	NM_002928	NM_002928	NM_002928	NM_002928	ILMN_1808226	NM_002928
2580	GAK	35.4547	0.98183	1	0.990168	1	28.4516	0.0426794	0.491873	0.013279	0.288786	GI_4885250-S	NM_005255	NM_005255	NM_005255	NM_005255	NM_005255	ILMN_1813775	NM_005255
23271	KIAA1078	28.4532	0.042726	0.518779	0.045351	0.452859	35.5264	0.9858	1	0.984729	1	GI_44955928-S	NM_203459	AB029001	AB029001	AB029001	AB029001	ILMN_1792660	NM_203459
501	ALDH7A1	28.455	0.0427776	0.518779	0.026282	0.347622	35.5134	0.985124	1	0.988725	1	GI_4557342-S	NM_001182	NM_001182	NM_001182	NM_001182	NM_001182	ILMN_1687508	NM_001182
51337	LOC51337	28.4589	0.0428902	0.519447	0.0251305	0.338327	34.4242	0.854036	1	0.855189	1	GI_7706199-S	NM_016647	NM_016647	NM_016647	NM_016647	NM_016647	ILMN_1777740	NM_016647
3127	HLA-DRB5	31.0843	0.21845	0.969962	0.779315	1	28.4637	0.0430301	0.495284	0.68382	1	GI_26665892-S	NM_002125	NM_002125	NM_002125	NM_002125	NM_002125	ILMN_1697499	NM_002125
56899	EB-1	35.0968	0.952345	1	0.935825	1	28.4663	0.0431041	0.495505	0.113184	0.746964	GI_10047133-I	NM_020140	NM_152788	NM_152788	NM_152788	NM_152788	ILMN_1758392	NM_181670
5089	PBX2	28.4674	0.0431363	0.521196	0.191702	0.868356	34.7158	0.902971	1	0.885439	1	GI_27436886-S	NM_002586	NM_002586	NM_002586	NM_002586	NM_002586	ILMN_1682699	NM_002586
7178	TPT1	28.4687	0.0431731	0.521196	0.123402	0.729689	35.67	0.991981	1	0.983094	1	GI_4507668-S	NM_003295	NM_003295	NM_003295	NM_003295	NM_003295	ILMN_1789614	NM_003295
196441	MGC23401	28.4698	0.0432074	0.521196	0.087025	0.627843	34.5723	0.879964	1	0.870637	1	GI_34787414-S	NM_144982	NM_144982	NM_144982	NM_144982	NM_144982	ILMN_1803590	NM_144982
151636	BBAP	35.2681	0.968516	1	0.952939	1	28.4719	0.0432678	0.496158	0.087881	0.690343	GI_31377615-S	NM_138287	NM_138287	NM_138287	NM_138287	NM_138287	ILMN_1784380	NM_138287
7263	TST	35.4294	0.980282	1	0.973846	1	28.472	0.0432706	0.496158	0.0485975	0.535077	GI_34335291-S	NM_003312	NM_003312	NM_003312	NM_003312	NM_003312	ILMN_1691572	NM_003312
216	ALDH1A1	28.4759	0.0433846	0.522072	0.0970435	0.661607	35.4447	0.981224	1	0.965238	1	GI_25777722-S	NM_000689	NM_000689	NM_000689	NM_000689	NM_000689	ILMN_2096372	NM_000689
219	ALDH1B1	28.4766	0.0434045	0.522072	0.104282	0.681591	35.0845	0.951041	1	0.935943	1	GI_25777729-S	NM_000692	NM_000692	NM_000692	NM_000692	NM_000692	ILMN_2150894	NM_000692
2517	FUCA1	28.4804	0.0435161	0.522072	0.034783	0.395281	35.7089	0.993281	1	0.99244	1	GI_24475878-S	NM_000147	NM_000147	NM_000147	NM_000147	NM_000147	ILMN_1752728	NM_000147
10127	ZNF263	28.4811	0.0435353	0.522072	0.013338	0.235222	35.7572	0.99469	1	0.998609	1	GI_34222305-S	NM_005741	NM_005741	NM_005741	NM_005741	NM_005741	ILMN_1692620	NM_005741
29914	TERE1	28.4842	0.0436287	0.522072	0.014972	0.252516	35.8453	0.996722	1	0.998676	1	GI_7019550-S	NM_013319	NM_013319	NM_013319	NM_013319	NM_013319	ILMN_1651872	NM_013319
163255	ZNF540	28.4847	0.0436436	0.522072	0.037204	0.406994	35.3026	0.971312	1	0.968614	1	GI_32306517-S	NM_152606	NM_152606	NM_152606	NM_152606	NM_152606	ILMN_1681846	NM_152606
4839	NOL1	28.4861	0.0436839	0.522072	0.023289	0.330762	35.3815	0.977132	1	0.981891	1	GI_5453791-S	NM_006170	NM_006170	NM_006170	NM_006170	NM_006170	ILMN_2328433	NM_006170
10312	TCIRG1	35.4262	0.980082	1	0.970227	1	28.4897	0.043791	0.501135	0.0631335	0.610875	GI_19924144-I	NM_006019	NM_006053	NM_006053	NM_006019	NM_006019	ILMN_1694486	NM_006019
81631	MAP1LC3B	35.3045	0.97146	1	0.981108	1	28.4906	0.0438153	0.501135	0.0120195	0.275956	GI_13699866-S	NM_022818	NM_022818	NM_022818	NM_022818	NM_022818	ILMN_1703244	NM_022818
6364	CCL20	28.4926	0.0438757	0.52325	0.055276	0.51104	34.515	0.870182	1	0.865859	1	GI_4759075-S	NM_004591	NM_004591	NM_004591	NM_004591	NM_004591	ILMN_1657234	NM_004591
64919	BCL11B	28.4941	0.0439209	0.52325	0.096104	0.657183	35.7102	0.993322	1	0.9833	1	GI_21040333-A	NM_138576	NM_022898	NM_022898	NM_138576	NM_138576	ILMN_1665761	NM_138576
51279	C1RL	35.5011	0.984469	1	0.976475	1	28.4944	0.0439283	0.501581	0.0516845	0.55359	GI_7706082-S	NM_016546	NM_016546	NM_016546	NM_016546	NM_016546	ILMN_1733288	NM_016546
81622	UNC93B1	33.3473	0.626197	1	0.681282	1	28.4956	0.0439653	0.501581	0.073913	0.638064	GI_45580708-S	NM_030930	NM_030930	NM_030930	NM_030930	NM_030930	ILMN_1654812	NM_030930
9451	EIF2AK3	28.4967	0.043998	0.52325	0.02359	0.331395	35.6628	0.991724	1	0.993016	1	GI_21361154-S	NM_004836	NM_004836	NM_004836	NM_004836	NM_004836	ILMN_1724984	NM_004836
9984	THOC1	28.4973	0.0440139	0.52325	0.0202105	0.301213	35.2059	0.963086	1	0.96361	1	GI_4826881-S	NM_005131	NM_005131	NM_005131	NM_005131	NM_005131	ILMN_1802157	NM_005131
23481	PES1	28.4995	0.0440812	0.523363	0.03206	0.380815	35.8062	0.995901	1	0.996658	1	GI_22091458-S	NM_014303	NM_014303	NM_014303	NM_014303	NM_014303	ILMN_1656372	NM_014303
26994	RNF11	33.9471	0.75883	1	0.780759	1	28.5021	0.0441573	0.502758	0.0859255	0.687328	GI_34452682-S	NM_014372	NM_014372	NM_014372	NM_014372	NM_014372	ILMN_1810785	NM_014372
81609	SNX27	33.7213	0.709694	1	0.715741	1	28.503	0.0441845	0.502758	0.028853	0.416986	GI_31742500-S	NM_030918	NM_030918	NM_030918	NM_030918	NM_030918	ILMN_1714401	NM_030918
58484	CARD12	35.4167	0.979473	1	0.970215	1	28.5047	0.0442352	0.502758	0.055625	0.573165	GI_40788014-S	NM_021209	NM_021209	NM_021209	NM_021209	NM_021209	ILMN_1796976	NM_021209
168455	FLJ36031	34.795	0.914687	1	0.898143	1	28.5067	0.044293	0.502784	0.0969605	0.706521	GI_31343528-S	NM_175884	NM_175884	NM_175884	NM_175884	NM_175884	ILMN_1696029	NM_175884
6446	SGK	28.508	0.0443336	0.52567	0.101319	0.674987	35.0462	0.946833	1	0.927961	1	GI_25168262-S	NM_005627	NM_005627	NM_005627	NM_005627	NM_005627	ILMN_1702487	NM_005627
891	CCNB1	28.5155	0.0445578	0.527636	0.0356435	0.397616	35.284	0.969824	1	0.970911	1	GI_34304372-S	NM_031966	NM_031966	NM_031966	NM_031966	NM_031966	ILMN_1712803	NM_031966
10454	MAP3K7IP1	28.5215	0.0447376	0.528682	0.027589	0.356852	35.5318	0.986073	1	0.988031	1	GI_41281797-I	NM_153497	NM_006116	NM_006116	NM_006116	NM_006116	ILMN_1709114	NM_006116
83854	ANGPTL6	28.5225	0.044769	0.528682	0.0193265	0.29386	35.5851	0.988602	1	0.994202	1	GI_29893554-S	NM_031917	NM_031917	NM_031917	NM_031917	NM_031917	ILMN_1725518	NM_031917
28972	SPC12	28.5243	0.0448214	0.528682	0.029764	0.36736	35.3081	0.971744	1	0.970615	1	GI_7661745-S	NM_014041	NM_014041	NM_014041	NM_014041	NM_014041	ILMN_1665280	NM_014041
4277	MICB	35.4249	0.979999	1	0.973926	1	28.5275	0.0449181	0.509241	0.047968	0.529873	GI_26787987-S	NM_005931	NM_005931	NM_005931	NM_005931	NM_005931	ILMN_1708006	NM_005931
83988	NCALD	35.1775	0.96044	1	0.944924	1	28.5305	0.0450103	0.509647	0.0865735	0.68872	GI_14042973-S	NM_032041	NM_032041	NM_032041	NM_032041	NM_032041	ILMN_1788538	NM_032041
55082	FLJ10154	28.5321	0.0450566	0.530764	0.0336895	0.389755	34.9449	0.934822	1	0.931762	1	GI_8922258-S	NM_018011	NM_018011	NM_018011	NM_018011	NM_018011	ILMN_1788468	NM_018011
3184	HNRPD	28.5354	0.0451562	0.531246	0.0320765	0.380815	35.7101	0.993319	1	0.991569	1	GI_14110413-A	NM_002138	NM_002138	NM_002138	NM_002138	NM_002138	ILMN_2321451	NM_031369
226	ALDOA	34.7078	0.901752	1	0.894102	1	28.5379	0.0452348	0.511549	0.060466	0.60161	GI_34577109-A	NM_184041	NM_000034	NM_000034	NM_000034	NM_000034	ILMN_1736700	NM_184041
27436	EML4	28.5422	0.0453636	0.532993	0.0405245	0.425115	35.714	0.993438	1	0.990712	1	GI_19923496-S	NM_019063	NM_019063	NM_019063	NM_019063	NM_019063	ILMN_1718297	NM_019063
10577	NPC2	35.618	0.990003	1	0.984632	1	28.5439	0.0454159	0.512955	0.049771	0.543814	GI_29171756-S	NM_006432	NM_006432	NM_006432	NM_006432	NM_006432	ILMN_1716678	NM_006432
55506	H2AFY2	28.5488	0.0455673	0.534691	0.0194855	0.294541	35.6573	0.991523	1	0.995577	1	GI_8923919-S	NM_018649	NM_018649	NM_018649	NM_018649	NM_018649	ILMN_1705570	NM_018649
10244	RAB9P40	28.5509	0.0456296	0.53473	0.014345	0.246728	35.5862	0.988649	1	0.993647	1	GI_33695108-S	NM_005833	NM_005833	NM_005833	NM_005833	NM_005833	ILMN_1741957	NM_005833
84154	BXDC1	28.5534	0.0457082	0.534957	0.0737565	0.586905	34.7759	0.911932	1	0.901896	1	GI_39930468-S	NM_032194	AK056264	AK056264	AK056264	AK056264	ILMN_1664167	NM_032194
146059	CDAN1	28.5579	0.0458447	0.535862	0.040208	0.424459	35.3517	0.975028	1	0.975241	1	GI_33147083-S	NM_138477	NM_138477	NM_138477	NM_138477	NM_138477	ILMN_2401906	NM_138477
57161	PELI2	34.9331	0.933337	1	0.925191	1	28.5621	0.0459746	0.518011	0.041523	0.499049	GI_10864062-S	NM_021255	NM_021255	NM_021255	NM_021255	NM_021255	ILMN_1780132	NM_021255
23328	SASH1	34.9246	0.932256	1	0.912138	1	28.563	0.0460022	0.518011	0.145195	0.824742	GI_38569463-S	NM_015278	NM_015278	NM_015278	NM_015278	NM_015278	ILMN_2185984	NM_015278
2526	FUT4	35.8081	0.995944	1	0.99809	1	28.5641	0.0460353	0.518011	0.0166025	0.323017	GI_4503810-S	NM_002033	NM_002033	NM_002033	NM_002033	NM_002033	ILMN_1792072	NM_002033
55799	CACNA2D3	28.569	0.0461897	0.538579	0.0473175	0.4648	35.1781	0.960502	1	0.954515	1	GI_8923764-S	NM_018398	NM_018398	NM_018398	NM_018398	NM_018398	ILMN_1754076	NM_018398
55818	JMJD1	28.5698	0.0462141	0.538579	0.0361645	0.402931	35.5851	0.988598	1	0.985237	1	GI_20357521-S	NM_018433	NM_018433	NM_018433	NM_018433	NM_018433	ILMN_1722532	NM_018433
51144	HSD17B12	28.5712	0.0462558	0.538579	0.050306	0.482628	35.1415	0.956939	1	0.947596	1	GI_7705854-S	NM_016142	NM_016142	NM_016142	NM_016142	NM_016142	ILMN_2094106	NM_016142
196	AHR	32.1201	0.373374	1	0.467857	1	28.5768	0.0464313	0.521818	0.076926	0.654036	GI_5016091-S	NM_001621	NM_001621	NM_001621	NM_001621	NM_001621	ILMN_1812640	NM_001621
6155	RPL27	28.582	0.0465921	0.539941	0.114361	0.710108	35.4624	0.982282	1	0.972384	1	GI_17017972-S	NM_000988	NM_000988	NM_000988	NM_000988	NM_000988	ILMN_1656807	NM_000988
55832	TIP120A	28.5822	0.0466	0.539941	0.020448	0.302771	35.41	0.979039	1	0.98246	1	GI_21361793-S	NM_018448	NM_018448	NM_018448	NM_018448	NM_018448	ILMN_1744647	NM_018448
51363	GALNAC4S-6ST	35.1442	0.9572	1	0.939723	1	28.5823	0.0466022	0.52248	0.0839205	0.680007	GI_45505172-A	NM_015892	NM_015892	NM_015892	NM_015892	NM_015892	ILMN_1670926	NM_015892
9256	BZRAP1	35.3704	0.976364	1	0.966316	1	28.5824	0.0466057	0.52248	0.0643005	0.615583	GI_4758955-S	NM_004758	NM_004758	NM_004758	NM_004758	NM_004758	ILMN_2111229	NM_004758
54847	FLJ20174	28.5846	0.0466739	0.539941	0.025123	0.338327	35.1908	0.961696	1	0.963554	1	GI_8923170-S	NM_017699	NM_017699	NM_017699	NM_017699	NM_017699	ILMN_1795118	NM_017699
79762	FLJ14146	35.5879	0.988724	1	0.985137	1	28.5854	0.0466986	0.522874	0.0619405	0.605811	GI_31542689-S	NM_024709	NM_024709	NM_024709	NM_024709	NM_024709	ILMN_1674817	NM_024709
221078	NOPD1	28.5881	0.0467841	0.539941	0.029752	0.36736	35.4034	0.978609	1	0.978263	1	GI_32698917-S	NM_182543	NM_182543	NM_182543	NM_182543	NM_182543	ILMN_1664646	NM_182543
8089	GAS41	28.5886	0.0467988	0.539941	0.061837	0.541044	34.0692	0.784564	1	0.79614	1	GI_29337287-S	NM_006530	NM_006530	NM_006530	NM_006530	NM_006530	ILMN_1801387	NM_006530
115	ADCY9	35.6403	0.990887	1	0.990039	1	28.5898	0.0468367	0.523772	0.03893	0.485576	GI_4557258-S	NM_001116	NM_001116	NM_001116	NM_001116	NM_001116	ILMN_1654287	NM_001116
27102	HRI	35.143	0.957081	1	0.953815	1	28.5924	0.0469202	0.524058	0.0469985	0.524464	GI_11125767-S	NM_014413	NM_014413	NM_014413	NM_014413	NM_014413	ILMN_2156267	NM_014413
5334	PLCL1	28.5925	0.0469223	0.539941	0.116143	0.713825	35.5269	0.985823	1	0.97191	1	GI_5453911-S	NM_006226	NM_006226	NM_006226	NM_006226	NM_006226	ILMN_2206953	NM_006226
114882	OSBPL8	28.594	0.0469704	0.539941	0.153039	0.794345	35.1082	0.953546	1	0.928676	1	GI_22035617-S	NM_020841	NM_020841	NM_020841	NM_020841	NM_020841	ILMN_1782459	NM_001003712
25853	KIAA1892	33.8695	0.742135	1	0.759842	1	28.5965	0.0470471	0.524396	0.169071	0.862163	GI_22218618-S	NM_015397	NM_015397	NM_015397	NM_015397	NM_015397	ILMN_1786328	NM_015397
705	BYSL	28.5968	0.047058	0.539941	0.0168995	0.267028	35.6601	0.991628	1	0.996135	1	GI_15208644-S	NM_004053	NM_004053	NM_004053	NM_004053	NM_004053	ILMN_1682792	NM_004053
55022	FLJ20701	28.5995	0.0471418	0.539941	0.108273	0.692748	35.3482	0.974773	1	0.958018	1	GI_40255259-S	NM_017933	NM_017933	NM_017933	NM_017933	NM_017933	ILMN_1671891	NM_017933
1652	DDT	28.6002	0.047164	0.539941	0.0348115	0.395281	35.6218	0.990157	1	0.990114	1	GI_5453630-S	NM_001355	NM_001355	NM_001355	NM_001355	NM_001355	ILMN_1690982	NM_001355
51604	PIGT	35.0122	0.942946	1	0.959068	1	28.6005	0.0471744	0.524396	0.011044	0.265423	GI_23397652-S	NM_015937	NM_015937	NM_015937	NM_015937	NM_015937	ILMN_1738759	NM_015937
1948	EFNB2	35.4473	0.981382	1	0.980663	1	28.6014	0.0472016	0.524396	0.039642	0.487358	GI_33359689-S	NM_004093	NM_004093	NM_004093	NM_004093	NM_004093	ILMN_1703852	NM_004093
91012	LASS5	35.808	0.995942	1	0.998231	1	28.6018	0.0472137	0.524396	0.0204275	0.353152	GI_22218344-S	NM_147190	NM_147190	NM_147190	NM_147190	NM_147190	ILMN_2208495	NM_147190
56953	NT5M	35.7298	0.993917	1	0.980448	1	28.6026	0.0472403	0.524396	0.138112	0.809935	GI_22547230-S	NM_020201	NM_020201	NM_020201	NM_020201	NM_020201	ILMN_1675617	NM_020201
4144	MAT2A	28.6029	0.0472516	0.539941	0.042283	0.430782	35.4065	0.978811	1	0.974225	1	GI_34147493-S	NM_005911	NM_005911	NM_005911	NM_005911	NM_005911	ILMN_1737298	NM_005911
23731	C9orf5	28.6036	0.0472736	0.539941	0.0220145	0.319175	35.6792	0.992302	1	0.993729	1	GI_14042922-S	NM_032012	NM_032012	NM_032012	NM_032012	NM_032012	ILMN_1788384	NM_032012
80108	FLJ21628	28.604	0.0472864	0.539941	0.0400545	0.423828	35.2601	0.967848	1	0.975834	1	GI_13449266-S	NM_030613	NM_030613	NM_030613	NM_030613	NM_030613	ILMN_1723886	NM_030613
5187	PER1	28.6046	0.0473035	0.539941	0.152652	0.794277	33.391	0.63599	1	0.716285	1	GI_4505712-S	NM_002616	NM_002616	NM_002616	NM_002616	NM_002616	ILMN_1653125	NM_002616
143630	MGC20470	28.605	0.0473173	0.539941	0.057508	0.522364	34.9074	0.930045	1	0.922191	1	GI_40255084-S	NM_145053	NM_145053	NM_145053	NM_145053	NM_145053	ILMN_1748907	NM_145053
5693	PSMB5	28.6053	0.0473276	0.539941	0.0137015	0.238356	35.5744	0.988119	1	0.994209	1	GI_22538468-S	NM_002797	NM_002797	NM_002797	NM_002797	NM_002797	ILMN_1744649	NM_002797
1327	COX4I1	28.6099	0.0474729	0.540916	0.0164605	0.263474	35.8261	0.996335	1	0.998664	1	GI_17017985-S	NM_001861	NM_001861	NM_001861	NM_001861	NM_001861	ILMN_1652207	NM_001861
3614	IMPDH1	34.6006	0.884683	1	0.879183	1	28.61	0.0474768	0.526376	0.0618015	0.605762	GI_34328927-A	NM_183243	NM_000883	NM_000883	NM_000883	NM_000883	ILMN_1676515	NM_000883
3652	IPP	28.6119	0.0475353	0.540946	0.0608925	0.538508	35.3079	0.971731	1	0.970807	1	GI_5174472-S	NM_005897	NM_005897	NM_005897	NM_005897	NM_005897	ILMN_1789106	NM_005897
1906	EDN1	28.6149	0.0476323	0.541362	0.063858	0.546569	35.4318	0.980433	1	0.971882	1	GI_21359861-S	NM_001955	NM_001955	NM_001955	NM_001955	NM_001955	ILMN_1682775	NM_001955
3717	JAK2	35.621	0.990125	1	0.985962	1	28.6166	0.0476855	0.527712	0.0448815	0.51463	GI_13325062-S	NM_004972	NM_004972	NM_004972	NM_004972	NM_004972	ILMN_1683178	NM_004972
84067	DKFZP566M1046	35.4818	0.983401	1	0.975055	1	28.6175	0.047714	0.527712	0.0616685	0.605762	GI_14149782-S	NM_032127	NM_032127	NM_032127	NM_032127	NM_032127	ILMN_1713402	NM_001098794
2272	FHIT	28.6179	0.0477268	0.541362	0.055412	0.51104	35.4235	0.97991	1	0.973412	1	GI_4503718-S	NM_002012	NM_002012	NM_002012	NM_002012	NM_002012	ILMN_1766123	NM_002012
3434	IFIT1	28.6187	0.0477514	0.541362	0.476844	1	34.1848	0.808149	1	0.85212	1	GI_4504584-S	NM_001548	NM_001548	NM_001548	NM_001548	NM_001548	ILMN_1707695	NM_001548
2967	GTF2H3	28.6223	0.047867	0.541788	0.052403	0.491285	35.7668	0.994942	1	0.993317	1	GI_28376643-S	NM_001516	NM_001516	NM_001516	NM_001516	NM_001516	ILMN_1725666	NM_001516
11214	AKAP13	35.7337	0.99403	1	0.991804	1	28.6229	0.0478876	0.528986	0.0432495	0.503707	GI_31563329-I	NM_006738	NM_007200	NM_007200	NM_007200	NM_007200	ILMN_1709101	NM_144767
113251	LOC113251	28.6236	0.0479087	0.541788	0.039103	0.420148	35.5954	0.989052	1	0.986423	1	GI_40353737-S	NM_052879	AL050205	AL050205	AL050205	AL050205	ILMN_2347888	NM_052879
79969	C6orf134	28.6256	0.0479749	0.541858	0.038484	0.415967	35.6687	0.991934	1	0.991832	1	GI_13376368-S	NM_024909	NM_024909	NM_024909	NM_024909	NM_024909	ILMN_1775999	NM_001031722
170384	FUT11	32.2931	0.405078	1	0.43161	1	28.6259	0.0479829	0.529391	0.0539625	0.56374	GI_27734920-S	NM_173540	NM_173540	NM_173540	NM_173540	NM_173540	ILMN_1678862	NM_173540
9354	UBE4A	28.6293	0.0480915	0.542254	0.0278805	0.35919	35.3061	0.971585	1	0.974502	1	GI_38327028-S	NM_004788	NM_004788	NM_004788	NM_004788	NM_004788	ILMN_1739259	NM_004788
10474	TADA3L	35.0169	0.943498	1	0.951991	1	28.6302	0.0481208	0.530133	0.0183005	0.339392	GI_19743892-I	NM_006354	NM_133480	NM_133480	NM_133480	NM_133480	ILMN_1792176	NM_133480
947	CD34	28.6311	0.0481519	0.542254	0.138129	0.770081	35.3846	0.977343	1	0.958171	1	GI_4502660-S	NM_001773	NM_001773	NM_001773	NM_001773	NM_001773	ILMN_1683479	NM_001773
2996	GYPE	33.5091	0.662451	1	0.693085	1	28.6316	0.0481673	0.530133	0.21839	0.908758	GI_38373679-I	NM_198682	NM_002102	NM_002102	NM_002102	NM_002102	ILMN_1695187	NM_002102
7514	XPO1	28.6323	0.0481897	0.542254	0.020815	0.306406	35.4307	0.980358	1	0.982857	1	GI_8051634-S	NM_003400	NM_003400	NM_003400	NM_003400	NM_003400	ILMN_1725121	NM_003400
5734	PTGER4	35.8273	0.99636	1	0.995309	1	28.6341	0.0482486	0.530178	0.0424095	0.50157	GI_38505196-S	NM_000958	NM_000958	NM_000958	NM_000958	NM_000958	ILMN_1795930	NM_000958
1075	CTSC	34.2234	0.815848	1	0.819702	1	28.6354	0.0482886	0.530178	0.0696295	0.629772	GI_22538438-I	NM_001814	NM_001814	NM_001814	NM_001814	NM_001814	ILMN_2242463	NM_001814
54793	KCTD9	34.8513	0.922567	1	0.934825	1	28.6394	0.0484199	0.530379	0.0129375	0.285398	GI_39753958-S	NM_017634	NM_017634	NM_017634	NM_017634	NM_017634	ILMN_1653612	NM_017634
6227	RPS21	28.6404	0.0484516	0.544523	0.051345	0.486916	34.3295	0.83643	1	0.837729	1	GI_14670385-S	NM_001024	NM_001024	NM_001024	NM_001024	NM_001024	ILMN_1800573	NM_001024
55041	PLEKHB2	34.3586	0.841918	1	0.844935	1	28.6408	0.0484649	0.530379	0.155905	0.842994	GI_8923679-S	NM_017958	NM_017958	NM_017958	NM_017958	NM_017958	ILMN_1698323	NM_001031706
5775	PTPN4	33.1519	0.582701	1	0.652581	1	28.6414	0.0484828	0.530379	0.092898	0.702433	GI_18104987-S	NM_002830	NM_002830	NM_002830	NM_002830	NM_002830	ILMN_1793549	NM_002830
84991	RBM17	28.643	0.0485335	0.54473	0.0100895	0.196229	35.2576	0.967636	1	0.984543	1	GI_40255242-S	NM_032905	NM_032905	NM_032905	NM_032905	NM_032905	ILMN_1781906	NM_032905
54431	ERdj5	28.6463	0.0486409	0.54473	0.041361	0.426626	35.38	0.977025	1	0.971001	1	GI_24308126-S	NM_018981	NM_018981	NM_018981	NM_018981	NM_018981	ILMN_2151541	NM_018981
57109	XPMC2H	28.6478	0.0486911	0.54473	0.015493	0.257656	35.6767	0.992217	1	0.997062	1	GI_9966856-S	NM_020385	NM_020385	NM_020385	NM_020385	NM_020385	ILMN_1677452	NM_020385
196792	MGC45962	28.6484	0.0487108	0.54473	0.043523	0.440932	35.7295	0.993909	1	0.993429	1	GI_22749312-S	NM_152644	NM_152644	NM_152644	NM_152644	NM_152644	ILMN_2140799	NM_152644
6164	RPL34	28.6514	0.048808	0.545143	0.072207	0.580317	35.2973	0.970893	1	0.960301	1	GI_16117786-A	NM_000995	NM_033625	NM_033625	NM_033625	NM_033625	ILMN_1706873	NM_000995
8216	LZTR1	35.7014	0.993041	1	0.996109	1	28.6523	0.0488381	0.533362	0.0186405	0.341506	GI_5803073-S	NM_006767	NM_006767	NM_006767	NM_006767	NM_006767	ILMN_1805161	NM_006767
8703	B4GALT3	34.431	0.855284	1	0.856898	1	28.6534	0.0488734	0.533362	0.0241945	0.38562	GI_13929468-S	NM_003779	NM_003779	NM_003779	NM_003779	NM_003779	ILMN_1692267	NM_003779
11333	PDAP1	28.6542	0.0488983	0.545478	0.062567	0.541668	31.1427	0.225596	0.952669	0.275404	0.986362	GI_38202253-S	NM_014891	NM_014891	NM_014891	NM_014891	NM_014891	ILMN_1693683	NM_014891
10445	MCRS1	35.1202	0.954784	1	0.966907	1	28.6592	0.0490631	0.534231	0.0173455	0.328983	GI_34222264-S	NM_006337	NM_006337	NM_006337	NM_006337	NM_006337	ILMN_1713147	NM_006337
3067	HDC	35.4129	0.979226	1	0.952715	1	28.6594	0.0490711	0.534231	0.231685	0.930433	GI_4504364-S	NM_002112	NM_002112	NM_002112	NM_002112	NM_002112	ILMN_1792323	NM_002112
4171	MCM2	28.6601	0.0490935	0.546981	0.0281315	0.361437	35.5765	0.988214	1	0.989638	1	GI_33356546-S	NM_004526	NM_004526	NM_004526	NM_004526	NM_004526	ILMN_1681503	NM_004526
23428	SLC7A8	28.6636	0.0492064	0.547553	0.0248235	0.337204	35.7997	0.995753	1	0.997568	1	GI_33286429-A	NM_182728	NM_012244	NM_012244	NM_182728	NM_182728	ILMN_1807894	NM_182728
8637	EIF4EBP3	28.6654	0.0492658	0.547553	0.0123195	0.225161	35.5857	0.988626	1	0.996439	1	GI_4503536-S	NM_003732	NM_003732	NM_003732	NM_003732	NM_003732	ILMN_2197225	NM_003732
2975	GTF3C1	35.6415	0.990931	1	0.992998	1	28.6665	0.0493014	0.536093	0.0259495	0.401308	GI_4753160-S	NM_001520	NM_001520	NM_001520	NM_001520	NM_001520	ILMN_1789839	NM_001520
113802	FLJ30525	35.742	0.99427	1	0.997562	1	28.6715	0.0494667	0.536631	0.0182115	0.339392	GI_21389358-S	NM_144584	NM_144584	NM_144584	NM_144584	NM_144584	ILMN_1682428	NM_144584
2817	GPC1	35.4127	0.979212	1	0.985992	1	28.6719	0.0494813	0.536631	0.027285	0.408688	GI_4504080-S	NM_002081	NM_002081	NM_002081	NM_002081	NM_002081	ILMN_1801516	NM_002081
5376	PMP22	34.9329	0.933312	1	0.912749	1	28.6733	0.0495288	0.536631	0.148069	0.828858	GI_24430162-I	NM_153321	NM_153321	NM_153321	NM_153321	NM_153321	ILMN_1785646	NM_153321
2946	GSTM2	28.6742	0.0495557	0.550098	0.257275	0.952672	35.4972	0.984253	1	0.965473	1	GI_23065549-S	NM_000848	NM_000848	NM_000848	NM_000848	NM_000848	ILMN_2201580	NM_000848
10184	LHFPL2	35.6803	0.99234	1	0.987011	1	28.6758	0.0496114	0.536883	0.063322	0.611392	GI_32698675-S	NM_005779	NM_005779	NM_005779	NM_005779	NM_005779	ILMN_1747744	NM_005779
23139	MAST2	32.8207	0.510866	1	0.501327	1	28.6817	0.0498053	0.538338	0.03388	0.458165	GI_14149670-S	NM_015112	NM_015112	NM_015112	NM_015112	NM_015112	ILMN_1690922	NM_015112
1789	DNMT3B	28.6857	0.0499377	0.552297	0.0297635	0.36736	35.2307	0.965315	1	0.967934	1	GI_28559064-I	NM_175850	NM_006892	NM_006892	NM_006892	NM_006892	ILMN_1734285	NM_175850
160622	GRASP	28.6858	0.0499434	0.552297	0.0554695	0.51104	34.8263	0.919114	1	0.913069	1	GI_32171220-S	NM_181711	NM_181711	NM_181711	NM_181711	NM_181711	ILMN_1705210	NM_181711
2039	EPB49	35.4796	0.983277	1	0.967581	1	28.6862	0.0499548	0.539309	0.200746	0.892184	GI_4503580-S	NM_001978	NM_001978	NM_001978	NM_001978	NM_001978	ILMN_1671686	NM_001978
54807	ZNF586	28.6881	0.0500188	0.552297	0.0169125	0.267028	34.9038	0.929573	1	0.939725	1	GI_8923076-S	NM_017652	NM_017652	NM_017652	NM_017652	NM_017652	ILMN_2274531	NM_017652
23370	ARHGEF18	28.6898	0.0500748	0.552297	0.02455	0.337126	35.3007	0.971163	1	0.976408	1	GI_41327768-S	NM_015318	NM_015318	NM_015318	NM_015318	NM_015318	ILMN_1664016	NM_015318
3276	HRMT1L2	28.6903	0.0500931	0.552297	0.024745	0.337126	34.9493	0.935373	1	0.939694	1	GI_38195086-A	NM_198318	NM_001536	NM_001536	NM_001536	NM_001536	ILMN_2347234	NM_198318
92017	FLJ12363	28.6911	0.05012	0.552297	0.05875	0.52681	35.2653	0.968287	1	0.961113	1	GI_14149848-S	NM_032167	AL137333	AL137333	NM_032167	NM_032167	ILMN_1670539	NM_001009607
11021	RAB35	35.4279	0.980184	1	0.985064	1	28.6912	0.0501223	0.539581	0.018892	0.342934	GI_38016920-S	NM_006861	NM_006861	NM_006861	NM_006861	NM_006861	ILMN_1812571	NM_006861
55038	CDCA4	35.0922	0.951854	1	0.95522	1	28.6936	0.0502009	0.539581	0.026982	0.408688	GI_22027508-I	NM_017955	NM_017955	NM_017955	NM_017955	NM_017955	ILMN_1684045	NM_145701
27097	TAF5L	34.8725	0.925437	1	0.90549	1	28.6974	0.0503294	0.539581	0.160489	0.850981	GI_21269865-S	NM_014409	NM_014409	NM_014409	NM_014409	NM_014409	ILMN_2252813	NM_014409
54843	SYTL2	35.3982	0.978264	1	0.955692	1	28.6979	0.0503474	0.539581	0.162227	0.852105	GI_15011899-A	NM_032379	NM_032943	NM_032943	NM_032943	NM_032943	ILMN_2336609	NM_206929
7528	YY1	28.6985	0.0503669	0.553433	0.0821355	0.613868	34.8345	0.920258	1	0.912007	1	GI_21464104-S	NM_003403	NM_003403	NM_003403	NM_003403	NM_003403	ILMN_2181540	NM_003403
64978	MRPL38	28.6995	0.0503995	0.553433	0.034134	0.390899	35.0525	0.947538	1	0.944969	1	GI_26667164-S	NM_032478	NM_032478	NM_032478	NM_032478	NM_032478	ILMN_1719656	NM_032478
29083	HSPC135	28.6997	0.0504067	0.553433	0.025844	0.343334	34.856	0.923218	1	0.924641	1	GI_7661795-S	NM_014170	NM_014170	NM_014170	NM_014170	NM_014170	ILMN_2393243	NM_014170
26579	MYEOV	35.577	0.988237	1	0.987485	1	28.7004	0.0504306	0.539581	0.046769	0.524345	GI_42794611-S	NM_138768	NM_138768	NM_138768	NM_138768	NM_138768	ILMN_2198413	NM_138768
23039	XPO7	34.9241	0.932197	1	0.936472	1	28.7008	0.0504437	0.539581	0.034788	0.460801	GI_22095350-S	NM_015024	NM_015024	NM_015024	NM_015024	NM_015024	ILMN_2174884	NM_015024
1053	CEBPE	33.6478	0.693398	1	0.761052	1	28.702	0.0504843	0.539581	0.204414	0.899007	GI_28872799-S	NM_001805	NM_001805	NM_001805	NM_001805	NM_001805	ILMN_1779095	NM_001805
713	C1QB	34.6214	0.888087	1	0.888456	1	28.7025	0.0505027	0.539581	0.0400285	0.490117	GI_11038661-S	NM_000491	NM_000491	NM_000491	NM_000491	NM_000491	ILMN_1796409	NM_000491
9782	MATR3	28.7033	0.0505276	0.554063	0.0787435	0.60195	35.5109	0.98499	1	0.973745	1	GI_34335242-S	NM_018834	NM_018834	NM_018834	NM_018834	NM_018834	ILMN_1815107	NM_199189
55695	WBSCR20A	28.705	0.0505865	0.554063	0.0189105	0.289481	35.2389	0.966033	1	0.973755	1	GI_23199996-I	NM_018044	NM_018044	NM_018044	NM_018044	NM_018044	ILMN_2408400	NM_018044
9371	KIF3B	34.7524	0.908476	1	0.926355	1	28.7058	0.0506128	0.539581	0.012997	0.285398	GI_31742486-S	NM_004798	NM_004798	NM_004798	NM_004798	NM_004798	ILMN_1702279	NM_004798
5196	PF4	35.5114	0.985019	1	0.97435	1	28.7078	0.0506785	0.539581	0.145221	0.824742	GI_4505732-S	NM_002619	NM_002619	NM_002619	NM_002619	NM_002619	ILMN_1767037	NM_002619
3930	LBR	35.5854	0.988613	1	0.984233	1	28.7087	0.0507099	0.539581	0.05191	0.555118	GI_37595749-I	NM_002296	NM_002296	NM_002296	NM_002296	NM_002296	ILMN_1810418	NM_002296
5920	RARRES3	35.0493	0.947181	1	0.937675	1	28.7097	0.0507444	0.539581	0.070725	0.629772	GI_8051633-S	NM_004585	NM_004585	NM_004585	NM_004585	NM_004585	ILMN_1701613	NM_004585
79842	ZBTB3	33.6836	0.701352	1	0.722647	1	28.71	0.0507553	0.539581	0.057368	0.581919	GI_21314717-S	NM_024784	NM_024784	NM_024784	NM_024784	NM_024784	ILMN_1689189	NM_024784
55794	DDX28	28.7104	0.050768	0.555379	0.0173025	0.271763	35.1606	0.958819	1	0.971741	1	GI_20336295-S	NM_018380	NM_018380	NM_018380	NM_018380	NM_018380	ILMN_1741736	NM_018380
7465	WEE1	35.7427	0.994289	1	0.993918	1	28.7131	0.0508583	0.540041	0.042035	0.501133	GI_19718775-S	NM_003390	NM_003390	NM_003390	NM_003390	NM_003390	ILMN_1778561	NM_003390
79870	BAALC	28.7179	0.0510205	0.55706	0.093552	0.647275	35.7196	0.99361	1	0.988206	1	GI_13376199-S	NM_024812	NM_024812	NM_024812	NM_024812	NM_024812	ILMN_1687751	NM_001024372
10788	IQGAP2	34.5593	0.877775	1	0.875222	1	28.7182	0.0510323	0.540231	0.04927	0.540722	GI_5729886-S	NM_006633	NM_006633	NM_006633	NM_006633	NM_006633	ILMN_1769433	NM_006633
54799	MBTD1	28.7186	0.0510449	0.55706	0.0342615	0.391863	35.025	0.944434	1	0.945281	1	GI_8923058-S	NM_017643	AL133577	AL133577	AL133577	AL133577	ILMN_2101651	NM_017643
2852	GPR30	35.0174	0.943553	1	0.922195	1	28.7191	0.0510618	0.540231	0.152744	0.836432	GI_4504090-S	NM_001505	NM_001505	NM_001505	NM_001505	NM_001505	ILMN_2384056	NM_001039966
10228	STX6	35.4948	0.984122	1	0.991256	1	28.721	0.0511258	0.540231	0.0153345	0.312203	GI_34147519-S	NM_005819	NM_005819	NM_005819	NM_005819	NM_005819	ILMN_2157951	NM_005819
6788	STK3	35.3723	0.976497	1	0.968518	1	28.7229	0.051192	0.540231	0.0520445	0.555367	GI_5454093-S	NM_006281	NM_006281	NM_006281	NM_006281	NM_006281	ILMN_1666453	NM_006281
5495	PPM1B	28.7254	0.0512769	0.558918	0.0555025	0.51104	35.6402	0.990883	1	0.985878	1	GI_29558021-I	NM_177968	NM_177968	NM_177968	NM_177969	NM_177969	ILMN_1734991	NM_001033556
64581	CLECSF12	35.3928	0.977902	1	0.961387	1	28.7256	0.0512844	0.540231	0.0974675	0.707695	GI_37675386-A	NM_197954	NM_022570	NM_022570	NM_022570	NM_022570	ILMN_1700610	NM_197948
80346	FLJ22246	35.8014	0.995791	1	0.996519	1	28.7268	0.051326	0.540231	0.026775	0.407115	GI_20149694-S	NM_025232	NM_025232	NM_025232	NM_025232	NM_025232	ILMN_1729611	NM_025232
26502	NARF	35.3311	0.973505	1	0.961962	1	28.7272	0.0513402	0.540231	0.0702565	0.629772	GI_14165459-A	NM_012336	NM_012336	NM_012336	NM_012336	NM_012336	ILMN_2334693	NM_001038618
84058	FLJ12953	34.9702	0.937951	1	0.946834	1	28.7276	0.0513539	0.540231	0.023229	0.378653	GI_31982913-S	NM_032118	NM_032118	NM_032118	NM_032118	NM_032118	ILMN_1658289	NM_032118
9284	NPIP	28.7291	0.0514025	0.559613	0.032735	0.38519	35.2151	0.963926	1	0.964346	1	GI_5902013-S	NM_006985	NM_006985	NM_006985	NM_006985	NM_006985	ILMN_2208802	NM_006985
91612	C14orf52	28.7381	0.0517107	0.561761	0.320196	1	35.0716	0.949649	1	0.916322	1	GI_21553312-S	NM_145165	NM_145165	NM_145165	NM_145165	NM_145165	ILMN_1798177	NM_145165
55080	TAPBP-R	35.4887	0.983785	1	0.985633	1	28.7385	0.0517256	0.543062	0.028551	0.416986	GI_34222333-S	NM_018009	NM_018009	NM_018009	NM_018009	NM_018009	ILMN_1805449	NM_018009
8843	HM74	35.1448	0.957261	1	0.927755	1	28.739	0.0517431	0.543062	0.214047	0.908743	GI_5174460-S	NM_006018	NM_006018	NM_006018	NM_006018	NM_006018	ILMN_1677693	NM_006018
8349	HIST2H2BE	28.74	0.0517783	0.561761	0.111421	0.699047	35.4512	0.981619	1	0.964941	1	GI_22027639-S	NM_003528	NM_003528	NM_003528	NM_003528	NM_003528	ILMN_1732071	NM_003528
80059	LRRTM4	34.983	0.939497	1	0.939193	1	28.7417	0.0518358	0.543405	0.045126	0.516125	GI_40255211-S	NM_024993	NM_024993	NM_024993	NM_024993	NM_024993	ILMN_1685472	NM_024993
51478	HSD17B7	28.7428	0.0518725	0.561761	0.058167	0.525421	34.7327	0.905535	1	0.899114	1	GI_7705420-S	NM_016371	NM_016371	NM_016371	NM_016371	NM_016371	ILMN_1671661	NM_016371
64077	LHPP	28.7435	0.0518971	0.561761	0.0570735	0.51946	35.5987	0.989192	1	0.985069	1	GI_33636765-S	NM_022126	NM_022126	NM_022126	NM_022126	NM_022126	ILMN_1752199	NM_022126
6392	SDHD	28.7439	0.0519103	0.561761	0.0470725	0.4634	35.148	0.957576	1	0.950367	1	GI_4506864-S	NM_003002	NM_003002	NM_003002	NM_003002	NM_003002	ILMN_1698487	NM_003002
80213	BLP2	28.7467	0.0520102	0.56217	0.019079	0.291567	35.1258	0.955353	1	0.962776	1	GI_17865798-A	NM_025141	NM_078474	NM_078474	NM_078474	NM_078474	ILMN_1761120	NM_078474
79171	MGC10433	31.8013	0.319248	1	0.530063	1	28.752	0.0521912	0.546497	0.213973	0.908743	GI_34147641-S	NM_024321	NM_024321	NM_024321	NM_024321	NM_024321	ILMN_1670456	NM_024321
134266	GRPEL2	28.7546	0.0522821	0.563755	0.0296355	0.36736	35.7168	0.993525	1	0.994199	1	GI_40255108-S	NM_152407	NM_152407	NM_152407	NM_152407	NM_152407	ILMN_1721138	NM_152407
54970	TTC12	28.7558	0.0523245	0.563755	0.059142	0.52963	35.4454	0.981266	1	0.978285	1	GI_31542708-S	NM_017868	NM_017868	NM_017868	NM_017868	NM_017868	ILMN_2183784	NM_017868
60677	BRUNOL6	28.7564	0.0523437	0.563755	0.0262755	0.347622	35.0641	0.948823	1	0.953869	1	GI_24432029-S	NM_052840	NM_052840	NM_052840	NM_052840	NM_052840	ILMN_1656045	NM_052840
55437	ALS2CR2	32.801	0.506706	1	0.639148	1	28.7576	0.0523857	0.5479	0.216522	0.908743	GI_21359970-S	NM_018571	NM_018571	NM_018571	NM_018571	NM_018571	ILMN_1701386	NM_018571
55116	FLJ10315	28.7584	0.0524153	0.563854	0.013124	0.23416	35.1367	0.956452	1	0.970687	1	GI_8922347-S	NM_018056	NM_018056	NM_018056	NM_018056	NM_018056	ILMN_2212714	NM_018056
64949	MRPS26	28.7621	0.0525441	0.564569	0.0157195	0.258233	35.6928	0.992763	1	0.997187	1	GI_39812071-S	NM_030811	NM_030811	NM_030811	NM_030811	NM_030811	ILMN_1676026	NM_030811
9936	DCL-1	35.1203	0.95479	1	0.943516	1	28.7639	0.0526053	0.549561	0.0680645	0.624215	GI_32526899-S	NM_014880	NM_014880	NM_014880	NM_014880	NM_014880	ILMN_1716797	NM_014880
26013	L3MBTL	28.7663	0.0526899	0.565464	0.036213	0.402975	35.7893	0.995507	1	0.995481	1	GI_21536478-I	NM_015478	NM_015478	NM_015478	NM_015478	NM_015478	ILMN_2400940	NM_015478
10051	SMC4L1	28.7697	0.0528104	0.566085	0.031528	0.380312	35.5398	0.986475	1	0.98698	1	GI_21361251-S	NM_005496	NM_005496	NM_005496	NM_005496	NM_005496	ILMN_2251804	NM_001002800
222236	NAPE-PLD	28.7735	0.0529429	0.566834	0.037171	0.406994	35.6253	0.990299	1	0.988826	1	GI_42476173-S	NM_198990	AK023244	AK023244	AK023244	AK023244	ILMN_2118229	NM_198990
51304	ZDHHC3	35.6353	0.990691	1	0.995502	1	28.7754	0.0530098	0.552963	0.015814	0.317467	GI_7706132-S	NM_016598	NM_016598	NM_016598	AK000216	AK000216	ILMN_2201347	NM_016598
8892	EIF2B2	35.6876	0.992588	1	0.996874	1	28.7766	0.0530532	0.552963	0.0176515	0.333388	GI_7657057-S	NM_014239	NM_014239	NM_014239	NM_014239	NM_014239	ILMN_1713380	NM_014239
1385	CREB1	28.7771	0.0530696	0.567298	0.105024	0.683211	33.8984	0.748381	1	0.777127	1	GI_22219459-A	NM_004379	NM_134442	NM_134442	NM_134442	NM_134442	ILMN_2334242	NM_004379
26019	UPF2	28.7785	0.0531191	0.567298	0.0200295	0.301046	35.2912	0.970403	1	0.979478	1	GI_18375674-A	NM_015542	NM_015542	NM_015542	NM_015542	NM_015542	ILMN_1739283	NM_015542
8165	AKAP1	28.7804	0.0531848	0.567298	0.015756	0.258233	35.5127	0.985085	1	0.993335	1	GI_21493027-A	NM_003488	NM_003488	NM_003488	NM_003488	NM_003488	ILMN_1712530	NM_003488
91775	MGC15606	28.7819	0.0532371	0.567298	0.120741	0.724284	34.2976	0.830334	1	0.826802	1	GI_21450780-S	NM_145037	NM_145037	NM_145037	NM_145037	NM_145037	ILMN_1814924	NM_145037
5023	P2RX1	35.7889	0.995498	1	0.980549	1	28.7829	0.0532738	0.554624	0.192152	0.883332	GI_27894283-S	NM_002558	NM_002558	NM_002558	NM_002558	NM_002558	ILMN_1758529	NM_002558
494470	FLJ34218	35.5684	0.987844	1	0.980091	1	28.7857	0.0533749	0.555037	0.083856	0.680007	GI_22748990-S	NM_152470	NM_152470	NM_152470	NM_152470	NM_152470	ILMN_1792389	NM_152470
8743	TNFSF10	35.6931	0.992771	1	0.978752	1	28.789	0.0534901	0.555597	0.135154	0.804122	GI_23510439-S	NM_003810	NM_003810	NM_003810	NM_003810	NM_003810	ILMN_1801307	NM_003810
23408	SIRT5	28.7949	0.053699	0.571546	0.023569	0.331395	35.7685	0.994986	1	0.997187	1	GI_13787213-A	NM_012241	NM_031244	NM_031244	NM_031244	NM_031244	ILMN_2291644	NM_031244
26469	PTPN18	35.4599	0.98214	1	0.992209	1	28.7961	0.0537411	0.557407	0.0140965	0.29797	GI_18375654-S	NM_014369	NM_014369	NM_014369	NM_014369	NM_014369	ILMN_1770005	NM_014369
969	CD69	28.7976	0.0537965	0.571635	0.205311	0.88661	35.1469	0.957467	1	0.929181	1	GI_4502680-S	NM_001781	NM_001781	NM_001781	NM_001781	NM_001781	ILMN_2188333	NM_001781
131616	MGC29956	28.7987	0.0538336	0.571635	0.023115	0.328807	35.3172	0.97245	1	0.977672	1	GI_21389472-S	NM_144638	NM_144638	NM_144638	NM_144638	NM_144638	ILMN_1760245	NM_144638
4973	OLR1	35.2456	0.966613	1	0.946168	1	28.7995	0.0538646	0.557407	0.135863	0.804122	GI_37595562-S	NM_002543	NM_002543	NM_002543	NM_002543	NM_002543	ILMN_1723035	NM_002543
23053	KIAA0913	35.5718	0.987998	1	0.993455	1	28.7997	0.0538707	0.557407	0.0165605	0.323017	GI_42734322-S	NM_015037	AL133662	AL133662	AL133662	AL133662	ILMN_1669433	NM_015037
2120	ETV6	35.4826	0.983443	1	0.984367	1	28.8008	0.0539109	0.557407	0.0281095	0.414563	GI_41872473-S	NM_001987	NM_001987	NM_001987	NM_001987	NM_001987	ILMN_1789596	NM_001987
54456	MOV10L1	28.8022	0.0539584	0.571864	0.03529	0.396407	35.441	0.980999	1	0.982004	1	GI_14251206-S	NM_018995	NM_018995	NM_018995	NM_018995	NM_018995	ILMN_1756211	NM_018995
10010	TANK	35.531	0.986032	1	0.978372	1	28.8045	0.0540421	0.557535	0.066965	0.623414	GI_19743568-I	NM_004180	NM_133484	NM_133484	NM_133484	NM_133484	ILMN_1715069	NM_004180
1848	DUSP6	30.6643	0.172253	0.907443	0.305193	1	28.8046	0.0540464	0.557535	0.131737	0.790859	GI_42764682-I	NM_001946	NM_001946	NM_001946	NM_001946	NM_001946	ILMN_2396020	NM_022652
26157	HIMAP2	28.8048	0.0540545	0.571864	0.124952	0.733722	35.386	0.977439	1	0.959499	1	GI_28416430-S	NM_015660	NM_015660	NM_015660	NM_015660	NM_015660	ILMN_2135272	NM_015660
57728	PWDMP	28.8055	0.0540798	0.571864	0.02198	0.319175	34.748	0.907827	1	0.916205	1	GI_22779933-S	NM_025132	NM_025132	NM_025132	NM_025132	NM_025132	ILMN_1655117	NM_025132
5352	PLOD2	33.7902	0.724873	1	0.753102	1	28.8077	0.0541566	0.558035	0.150206	0.830826	GI_33636741-I	NM_182943	NM_182943	NM_182943	NM_182943	NM_182943	ILMN_1799139	NM_182943
353	APRT	28.8092	0.0542123	0.571864	0.029607	0.36736	35.5822	0.988471	1	0.993278	1	GI_4502170-S	NM_000485	NM_000485	NM_000485	NM_000485	NM_000485	ILMN_1722491	NM_000485
22887	KIAA1041	28.8096	0.0542259	0.571864	0.008688	0.178637	35.78	0.99528	1	0.999634	1	GI_7662455-S	NM_014947	NM_014947	NM_014947	NM_014947	NM_014947	ILMN_2128668	NM_014947
23240	KIAA0922	28.8112	0.0542836	0.571864	0.013171	0.23416	34.9948	0.9409	1	0.962188	1	GI_35038563-S	NM_015196	NM_015196	NM_015196	NM_015196	NM_015196	ILMN_1668469	NM_015196
25945	PVRL3	35.1408	0.956865	1	0.968766	1	28.8115	0.054292	0.558793	0.0230345	0.37825	GI_11386198-S	NM_015480	NM_015480	NM_015480	NM_015480	NM_015480	ILMN_2188521	NM_015480
55226	FLJ10774	28.8116	0.0542977	0.571864	0.0149	0.251963	35.2371	0.965876	1	0.978265	1	GI_13399321-S	NM_024662	NM_024662	NM_024662	NM_024662	NM_024662	ILMN_1705594	NM_024662
10365	KLF2	35.434	0.980569	1	0.979023	1	28.8135	0.0543651	0.55891	0.04213	0.501133	GI_7706468-S	NM_016270	NM_016270	NM_016270	NM_016270	NM_016270	ILMN_1735930	NM_016270
64794	DDX31	28.8143	0.054396	0.572233	0.0421045	0.429931	34.9755	0.938591	1	0.938558	1	GI_20336296-I	NM_022779	NM_022779	NM_022779	NM_138620	NM_138620	ILMN_1781721	NM_022779
132720	FLJ39370	34.0523	0.781031	1	0.790503	1	28.8178	0.0545197	0.559205	0.0640625	0.614606	GI_22748852-S	NM_152400	NM_152400	NM_152400	NM_152400	NM_152400	ILMN_1700257	NM_152400
8027	STAM	35.4992	0.984362	1	0.988986	1	28.8182	0.0545368	0.559205	0.0210715	0.360366	GI_21265027-S	NM_003473	NM_003473	NM_003473	NM_003473	NM_003473	ILMN_1765409	NM_003473
57535	KIAA1324	31.0643	0.216044	0.967872	0.546813	1	28.8194	0.0545792	0.559205	0.337681	1	GI_38569481-S	NM_020775	NM_020775	NM_020775	NM_020775	NM_020775	ILMN_1771482	NM_020775
36	ACADSB	28.8218	0.0546635	0.573698	0.010784	0.205395	34.8863	0.927275	1	0.947514	1	GI_38373685-S	NM_001609	NM_001609	NM_001609	NM_001609	NM_001609	ILMN_1740920	NM_001609
753	C18orf1	28.8227	0.0546976	0.573698	0.0388375	0.41827	35.3139	0.972199	1	0.971192	1	GI_4757883-S	NM_004338	NM_004338	NM_004338	NM_004338	NM_004338	ILMN_2351795	NM_181483
4677	NARS	28.8235	0.0547255	0.573698	0.049009	0.472691	35.5815	0.98844	1	0.988161	1	GI_7262387-S	NM_004539	NM_004539	NM_004539	NM_004539	NM_004539	ILMN_1732216	NM_004539
4005	LMO2	33.1206	0.575794	1	0.630013	1	28.8271	0.0548586	0.561432	0.0841665	0.680007	GI_6633806-S	NM_005574	NM_005574	NM_005574	NM_005574	NM_005574	ILMN_1800078	NM_005574
27440	CECR5	28.8291	0.0549302	0.574183	0.018119	0.281171	35.382	0.977168	1	0.985929	1	GI_21914861-A	NM_017829	NM_017829	NM_017829	NM_017829	NM_017829	ILMN_1654690	NM_033070
23001	WDFY3	34.3339	0.837267	1	0.837872	1	28.8306	0.0549839	0.562078	0.138831	0.810319	GI_31317271-I	NM_014991	NM_178583	NM_178583	NM_178583	NM_178583	ILMN_1697493	NM_178583
56987	BBX	28.8308	0.0549924	0.574183	0.0510685	0.486333	34.7512	0.908307	1	0.903527	1	GI_18378730-S	NM_020235	NM_020235	NM_020235	NM_020235	NM_020235	ILMN_1745415	NM_020235
51290	PTX1	28.8351	0.0551483	0.574183	0.0195015	0.294541	35.5535	0.98714	1	0.992124	1	GI_7706104-S	NM_016570	NM_016570	NM_016570	NM_016570	NM_016570	ILMN_1712766	NM_016570
3608	ILF2	28.8351	0.0551491	0.574183	0.0103205	0.199508	35.7226	0.993703	1	0.999092	1	GI_24234746-S	NM_004515	NM_004515	NM_004515	NM_004515	NM_004515	ILMN_1745172	NM_004515
5536	PPP5C	28.8362	0.0551881	0.574183	0.04826	0.468967	34.9413	0.934376	1	0.941498	1	GI_20127496-S	NM_006247	NM_006247	NM_006247	NM_006247	NM_006247	ILMN_1745332	NM_006247
972	CD74	28.8363	0.0551934	0.574183	0.109143	0.694386	34.4238	0.85397	1	0.848489	1	GI_10835070-S	NM_004355	NM_004355	NM_004355	NM_004355	NM_004355	ILMN_1736567	NM_001025159
81488	GRINL1A	28.8382	0.0552602	0.574183	0.0366105	0.404283	33.2167	0.597077	1	0.604299	1	GI_31377766-S	NM_015532	NM_015532	NM_015532	NM_015532	NM_015532	ILMN_2368145	NM_001018102
2767	GNA11	28.8395	0.0553091	0.574183	0.0331415	0.38638	35.2959	0.970781	1	0.973958	1	GI_4504036-S	NM_002067	NM_002067	NM_002067	NM_002067	NM_002067	ILMN_1802397	NM_002067
11001	SLC27A2	35.4181	0.97956	1	0.97203	1	28.8408	0.0553575	0.565259	0.0950215	0.703691	GI_23111065-S	NM_003645	NM_003645	NM_003645	NM_003645	NM_003645	ILMN_1700831	NM_003645
1455	CSNK1G2	28.842	0.0554017	0.574183	0.231528	0.922408	34.1051	0.791978	1	0.803856	1	GI_21314777-S	NM_001319	NM_001319	NM_001319	NM_001319	NM_001319	ILMN_1706521	NM_001319
6309	SC5DL	28.8422	0.0554064	0.574183	0.056423	0.515615	35.1289	0.955672	1	0.951847	1	GI_10800413-S	NM_006918	NM_006918	NM_006918	AK027246	AK027246	ILMN_1677607	NM_006918
26190	FBXW2	35.3798	0.977014	1	0.99308	1	28.843	0.0554391	0.565366	0.0116915	0.272611	GI_7549806-S	NM_012164	NM_012164	NM_012164	NM_012164	NM_012164	ILMN_1775753	NM_012164
3176	HNMT	35.4322	0.980453	1	0.970214	1	28.8445	0.055493	0.565366	0.073725	0.637926	GI_5901969-S	NM_006895	NM_006895	NM_006895	NM_006895	NM_006895	ILMN_1790881	NM_001024074
58191	CXCL16	33.9384	0.756975	1	0.785344	1	28.848	0.0556215	0.565729	0.126295	0.775163	GI_11545764-S	NM_022059	NM_022059	NM_022059	NM_022059	NM_022059	ILMN_1728478	NM_022059
29952	DPP7	35.7026	0.993079	1	0.990022	1	28.8494	0.0556715	0.565729	0.0604575	0.60161	GI_7019510-S	NM_013379	NM_013379	NM_013379	NM_013379	NM_013379	ILMN_1756723	NM_013379
56916	SMARCAD1	28.8497	0.0556816	0.576375	0.020115	0.301213	35.2959	0.97078	1	0.976639	1	GI_14149729-S	NM_020159	NM_020159	NM_020159	NM_020159	NM_020159	ILMN_1741976	NM_020159
80256	KIAA1539	35.0898	0.951599	1	0.947139	1	28.8506	0.0557162	0.565729	0.0500225	0.545534	GI_33636716-S	NM_025182	NM_025182	NM_025182	NM_025182	NM_025182	ILMN_1732609	NM_025182
10842	C7orf16	35.3529	0.975117	1	0.956098	1	28.8556	0.0559018	0.566977	0.214031	0.908743	GI_31542288-S	NM_006658	NM_006658	NM_006658	NM_006658	NM_006658	ILMN_1737819	NM_006658
54496	FLJ10640	28.8557	0.0559033	0.578008	0.0306805	0.374583	35.1219	0.954952	1	0.956987	1	GI_9506614-S	NM_019023	NM_019023	NM_019023	NM_019023	NM_019023	ILMN_2082489	NM_019023
10333	TLR6	35.1562	0.95839	1	0.953646	1	28.8587	0.0560151	0.567324	0.0638705	0.613414	GI_20143970-S	NM_006068	NM_006068	NM_006068	NM_006068	NM_006068	ILMN_1654560	NM_006068
8853	DDEF2	34.4786	0.863807	1	0.858715	1	28.8599	0.0560614	0.567324	0.118927	0.758972	GI_4502248-S	NM_003887	NM_003887	NM_003887	NM_003887	NM_003887	ILMN_1757237	NM_003887
5567	PRKACB	28.8628	0.0561688	0.580091	0.063781	0.546427	34.6143	0.886938	1	0.881578	1	GI_33636737-I	NM_182948	NM_182948	NM_182948	NM_182948	NM_182948	ILMN_2374234	NM_002731
84932	RAB2B	35.2963	0.970812	1	0.964449	1	28.8631	0.0561771	0.56786	0.106542	0.729063	GI_21361883-S	NM_032846	NM_032846	NM_032846	NM_032846	NM_032846	ILMN_1753002	NM_032846
1794	DOCK2	35.1316	0.955941	1	0.972045	1	28.8721	0.0565145	0.570314	0.015146	0.310903	GI_31377467-S	NM_004946	NM_004946	NM_004946	NM_004946	NM_004946	ILMN_1799725	NM_004946
51154	C1orf33	28.8731	0.0565498	0.583359	0.0267245	0.351135	35.4529	0.981718	1	0.985147	1	GI_18490986-S	NM_016183	NM_016183	NM_016183	NM_016183	NM_016183	ILMN_1689800	NM_016183
8754	ADAM9	35.4982	0.984312	1	0.985789	1	28.874	0.0565849	0.570314	0.0359805	0.469042	GI_4501914-S	NM_003816	NM_003816	NM_003816	NM_003816	NM_003816	ILMN_1727524	NM_003816
205	AK3	35.2526	0.96721	1	0.957238	1	28.8763	0.0566714	0.570314	0.076304	0.650229	GI_8051578-S	NM_013410	NM_013410	NM_013410	NM_013410	NM_013410	ILMN_1686522	NM_203464
8880	FUBP1	28.8786	0.0567575	0.583989	0.036613	0.404283	34.7011	0.900723	1	0.900775	1	GI_17402899-S	NM_003902	AL049951	AL049951	AL049951	AL049951	ILMN_1776552	NM_003902
977	CD151	35.2987	0.971005	1	0.965813	1	28.8788	0.0567641	0.570314	0.0779875	0.660012	GI_34328913-I	NM_004357	NM_004357	NM_004357	NM_004357	NM_004357	ILMN_2326713	NM_139030
318	NUDT2	28.8791	0.0567742	0.583989	0.0956055	0.65553	35.7582	0.994716	1	0.98897	1	GI_22219466-A	NM_147173	NM_147172	NM_147172	NM_147172	NM_147172	ILMN_1778347	NM_147173
3725	JUN	35.6842	0.992474	1	0.978297	1	28.8797	0.056797	0.570314	0.191331	0.883151	GI_44890066-S	NM_002228	NM_002228	NM_002228	NM_002228	NM_002228	ILMN_1806023	NM_002228
3577	IL8RA	34.6989	0.900381	1	0.88612	1	28.8797	0.0567982	0.570314	0.146286	0.825585	GI_29171679-S	NM_000634	NM_000634	NM_000634	NM_000634	NM_000634	ILMN_1662524	NM_000634
153090	DAB2IP	28.8811	0.0568513	0.583989	0.075452	0.590496	35.5217	0.985557	1	0.981011	1	GI_20070108-I	NM_032552	NM_032552	NM_032552	NM_032552	NM_032552	ILMN_1761388	NM_138709
91574	FLJ38663	28.8816	0.0568691	0.583989	0.034366	0.392562	35.3878	0.977559	1	0.978742	1	GI_22748626-S	NM_152269	NM_152269	NM_152269	NM_152269	NM_152269	ILMN_1667510	NM_152269
5168	ENPP2	28.8862	0.0570421	0.585102	0.029512	0.36736	35.4941	0.984084	1	0.988331	1	GI_20070229-S	NM_006209	NM_006209	NM_006209	NM_006209	NM_006209	ILMN_2373791	NM_001040092
2054	EPIM	35.2116	0.96361	1	0.949907	1	28.8919	0.0572576	0.57429	0.0945655	0.703691	GI_37577286-A	NM_001980	AF052181	AF052181	NM_001980	NM_001980	ILMN_2344216	NM_001980
177	AGER	28.8934	0.0573141	0.587226	0.046016	0.457255	35.0402	0.946164	1	0.944457	1	GI_26787960-I	NM_001136	NM_001136	NM_001136	NM_001136	NM_001136	ILMN_1729777	NM_001136
55326	LPAAT-e	28.898	0.0574877	0.587992	0.025611	0.341684	34.5158	0.870326	1	0.874731	1	GI_8922941-S	NM_018361	NM_018361	NM_018361	NM_018361	NM_018361	ILMN_1662049	NM_018361
26088	GGA1	34.1577	0.802689	1	0.803349	1	28.8982	0.0574962	0.575682	0.02775	0.41224	GI_20336261-S	NM_013365	NM_013365	NM_013365	NM_013365	NM_013365	ILMN_2278908	NM_001001561
23637	RABGAP1	28.8988	0.0575189	0.587992	0.040362	0.425115	35.5952	0.989045	1	0.988369	1	GI_12232372-S	NM_012197	NM_012197	NM_012197	NM_012197	NM_012197	ILMN_2061950	NM_012197
7511	XPNPEP1	35.7371	0.99413	1	0.998081	1	28.899	0.0575236	0.575682	0.019286	0.34629	GI_21359928-S	NM_020383	NM_020383	NM_020383	NM_020383	NM_020383	ILMN_1669015	NM_020383
85026	C9orf37	28.901	0.0576017	0.588174	0.0398555	0.423207	35.386	0.977439	1	0.976849	1	GI_24475727-S	NM_032937	NM_032937	NM_032937	NM_032937	NM_032937	ILMN_1799320	NM_032937
10749	KIF1C	34.5553	0.877108	1	0.881779	1	28.9014	0.0576169	0.575702	0.026965	0.408688	GI_44917611-S	NM_006612	NM_006612	NM_006612	NM_006612	NM_006612	ILMN_1796749	NM_006612
373156	LOC51064	35.3093	0.971835	1	0.981133	1	28.9038	0.0577061	0.575702	0.023515	0.381255	GI_7705703-S	NM_015917	NM_015917	NM_015917	NM_015917	NM_015917	ILMN_1725241	NM_015917
146857	FLJ31952	35.5817	0.988449	1	0.981619	1	28.9052	0.0577622	0.575702	0.0751015	0.642803	GI_40255066-S	NM_144682	NM_144682	NM_144682	NM_144682	NM_144682	ILMN_2215862	NM_144682
83982	FAM14A	35.6949	0.992832	1	0.994368	1	28.9057	0.0577802	0.575702	0.032339	0.447937	GI_14042963-S	NM_032036	NM_032036	NM_032036	NM_032036	NM_032036	ILMN_1740319	NM_032036
11031	RAB31	35.458	0.982022	1	0.972896	1	28.9084	0.0578836	0.576097	0.0706995	0.629772	GI_33589860-S	NM_006868	NM_006868	NM_006868	NM_006868	NM_006868	ILMN_1660691	NM_006868
10447	FAM3C	28.9127	0.0580457	0.59204	0.0445205	0.447033	34.9056	0.929813	1	0.926235	1	GI_7661713-S	NM_014888	NM_014888	NM_014888	NM_014888	NM_014888	ILMN_1777261	NM_001040020
9124	PDLIM1	35.4492	0.981497	1	0.971191	1	28.9164	0.0581876	0.577136	0.084153	0.680007	GI_20127594-S	NM_020992	NM_020992	NM_020992	NM_020992	NM_020992	ILMN_1788955	NM_020992
285237	MGC26717	35.1818	0.960845	1	0.967534	1	28.9166	0.0581947	0.577136	0.022448	0.373712	GI_34222236-S	NM_173824	NM_173824	NM_173824	NM_173824	NM_173824	ILMN_1697742	NM_173824
10668	CGRRF1	35.2257	0.964872	1	0.968667	1	28.918	0.0582505	0.577136	0.0296655	0.424658	GI_5729764-S	NM_006568	NM_006568	NM_006568	NM_006568	NM_006568	ILMN_1681008	NM_006568
23585	SMP1	35.4814	0.983378	1	0.991758	1	28.9182	0.0582585	0.577136	0.017024	0.324928	GI_20357549-S	NM_014313	NM_014313	NM_014313	NM_014313	NM_014313	ILMN_1745368	NM_014313
57801	Hes4	34.6047	0.885362	1	0.875116	1	28.9195	0.0583069	0.577136	0.1297	0.785405	GI_20127596-S	NM_021170	NM_021170	NM_021170	NM_021170	NM_021170	ILMN_1653466	NM_021170
51466	EVL	28.9213	0.0583768	0.592874	0.0839575	0.619546	35.3478	0.974745	1	0.964881	1	GI_7706686-S	NM_016337	NM_016337	NM_016337	NM_016337	NM_016337	ILMN_1730622	NM_016337
9516	LITAF	34.2736	0.82569	1	0.829397	1	28.922	0.0584034	0.577191	0.0803995	0.669548	GI_4758913-S	NM_004862	NM_004862	NM_004862	NM_004862	NM_004862	ILMN_1713934	NM_004862
11168	PSIP1	28.9229	0.0584376	0.592874	0.111895	0.699496	35.3529	0.975113	1	0.95743	1	GI_16945969-I	NM_021144	NM_033222	NM_033222	NM_033222	NM_033222	ILMN_1788701	NM_033222
51175	TUBE1	28.9229	0.0584392	0.592874	0.0288465	0.36551	35.4847	0.983564	1	0.986003	1	GI_37059741-S	NM_016262	NM_016262	NM_016262	NM_016262	NM_016262	ILMN_1764398	NM_016262
1352	COX10	28.9233	0.0584521	0.592874	0.023744	0.333042	35.094	0.95205	1	0.960932	1	GI_17921981-S	NM_001303	NM_001303	NM_001303	NM_001303	NM_001303	ILMN_1670901	NM_001303
51125	GOLGA7	28.9234	0.0584552	0.592874	0.032289	0.381854	35.5413	0.986545	1	0.989386	1	GI_7705820-S	NM_016099	NM_016099	NM_016099	NM_016099	NM_016099	ILMN_1805221	NM_001002296
94015	TTYH2	35.5203	0.985483	1	0.982507	1	28.9244	0.0584966	0.577191	0.066207	0.623414	GI_17939343-S	NM_032646	NM_032646	NM_032646	D63134	D63134	ILMN_1695829	NM_032646
55048	FLJ20847	35.7432	0.994304	1	0.993227	1	28.926	0.0585553	0.577191	0.044861	0.51463	GI_38490555-S	NM_017966	NM_017966	NM_017966	NM_017966	NM_017966	ILMN_1789233	NM_017966
51364	ZMYND10	35.5692	0.987882	1	0.998098	1	28.9263	0.0585677	0.577191	0.011722	0.272619	GI_37594443-S	NM_015896	NM_015896	NM_015896	NM_015896	NM_015896	ILMN_2125763	NM_015896
60488	MRPS35	28.9295	0.0586936	0.594626	0.0281655	0.361437	35.4301	0.980327	1	0.984228	1	GI_16950602-S	NM_021821	NM_021821	NM_021821	NM_021821	NM_021821	ILMN_2189993	NM_021821
6282	S100A11	35.6779	0.992257	1	0.982484	1	28.932	0.05879	0.578359	0.096652	0.706323	GI_5032056-S	NM_005620	NM_005620	NM_005620	NM_005620	NM_005620	ILMN_1750101	NM_005620
112611	RWDD2	28.9335	0.0588475	0.595518	0.033001	0.38633	35.6028	0.989368	1	0.991178	1	GI_34222125-S	NM_033411	NM_033411	NM_033411	NM_033411	NM_033411	ILMN_1722156	NM_033411
6324	SCN1B	35.369	0.976262	1	0.971217	1	28.9336	0.0588508	0.578359	0.079235	0.665588	GI_33589857-I	NM_001037	NM_001037	NM_001037	NM_001037	NM_001037	ILMN_1767666	NM_199037
1198	CLK3	34.1359	0.798263	1	0.792534	1	28.9344	0.0588803	0.578359	0.034526	0.459497	GI_4502884-I	NM_003992	NM_001292	NM_001292	NM_001292	NM_001292	ILMN_1695961	NM_003992
51319	MGC12197	34.5922	0.883288	1	0.878434	1	28.9366	0.0589684	0.578359	0.0678235	0.624215	GI_38488726-S	NM_016625	NM_016625	NM_016625	NM_016625	NM_016625	ILMN_1682494	NM_016625
79008	MGC5178	35.6468	0.991135	1	0.98921	1	28.9405	0.05912	0.578359	0.0539395	0.56374	GI_30089943-I	NM_024044	NM_178044	NM_178044	NM_178044	NM_178044	ILMN_1664993	NM_024044
8607	RUVBL1	28.9415	0.0591558	0.597969	0.0291	0.366416	34.413	0.851993	1	0.855029	1	GI_4506752-S	NM_003707	NM_003707	NM_003707	NM_003707	NM_003707	ILMN_1693108	NM_003707
3303	HSPA1A	33.2712	0.6092	1	0.679872	1	28.9426	0.0592	0.578359	0.215583	0.908743	GI_26787973-S	NM_005345	NM_005345	NM_005345	NM_005345	NM_005345	ILMN_1789074	NM_005345
11034	DSTN	33.3995	0.637889	1	0.682437	1	28.9429	0.0592132	0.578359	0.09229	0.701199	GI_6466447-S	NM_006870	NM_006870	NM_006870	NM_006870	NM_006870	ILMN_2380698	NM_006870
4689	NCF4	35.6062	0.989514	1	0.97452	1	28.943	0.0592159	0.578359	0.130293	0.787418	GI_7382492-I	NM_013416	NM_000631	NM_000631	AK056804	AK056804	ILMN_1785005	NM_000631
3386	ICAM4	33.4882	0.657768	1	0.698754	1	28.9442	0.0592615	0.578359	0.100165	0.714666	GI_12545400-A	NM_001544	NM_001544	NM_001544	NM_022377	NM_022377	ILMN_1681296	NM_001544
6171	RPL41	28.9471	0.0593749	0.598847	0.0459855	0.457255	35.3418	0.974301	1	0.974558	1	GI_10863874-S	NM_021104	S64030	S64030	NM_021104	NM_021104	ILMN_1710001	NM_001035267
7324	UBE2E1	28.9471	0.059375	0.598847	0.106284	0.686822	35.6622	0.991703	1	0.982506	1	GI_33359690-A	NM_182666	NM_182666	NM_182666	NM_182666	NM_182666	ILMN_1806778	NM_182666
7185	TRAF1	35.3315	0.973538	1	0.975072	1	28.9483	0.0594223	0.579303	0.0361475	0.469865	GI_22027610-S	NM_005658	NM_005658	NM_005658	NM_005658	NM_005658	ILMN_1698218	NM_005658
1938	EEF2	28.9504	0.0595047	0.599043	0.0576955	0.523017	35.7383	0.994164	1	0.99282	1	GI_25453476-S	NM_001961	NM_001961	NM_001961	NM_001961	NM_001961	ILMN_1738383	NM_001961
27314	RAB30	28.9514	0.0595438	0.599043	0.047449	0.465	35.5687	0.987858	1	0.991205	1	GI_34147670-S	NM_014488	NM_014488	NM_014488	NM_014488	NM_014488	ILMN_2214355	NM_014488
51377	UCHL5	35.7443	0.994334	1	0.993696	1	28.9517	0.0595537	0.57988	0.041446	0.499049	GI_7706752-S	NM_015984	NM_015984	NM_015984	NM_015984	NM_015984	ILMN_1731612	NM_015984
30812	SOX8	28.9527	0.0595931	0.599043	0.0897115	0.637064	35.4886	0.983782	1	0.97641	1	GI_30179902-S	NM_014587	NM_014587	NM_014587	NM_014587	NM_014587	ILMN_1789244	NM_014587
3628	INPP1	35.7049	0.993154	1	0.995536	1	28.9533	0.059619	0.57988	0.0304545	0.431382	GI_4755138-S	NM_002194	NM_002194	NM_002194	NM_002194	NM_002194	ILMN_1667239	NM_002194
2108	ETFA	35.3263	0.973148	1	0.97684	1	28.9547	0.0596737	0.57988	0.027944	0.413763	GI_4503606-S	NM_000126	NM_000126	NM_000126	NM_000126	NM_000126	ILMN_1718924	NM_000126
2026	ENO2	34.0218	0.774667	1	0.770973	1	28.9569	0.0597578	0.580074	0.030389	0.431382	GI_16507966-S	NM_001975	NM_001975	NM_001975	NM_001975	NM_001975	ILMN_1765796	NM_001975
126272	FLJ38944	28.9584	0.0598174	0.600629	0.0667505	0.560196	34.6609	0.89444	1	0.888488	1	GI_24308367-S	NM_152361	NM_152361	NM_152361	NM_152361	NM_152361	ILMN_2051900	NM_152361
34	ACADM	28.9601	0.0598836	0.600629	0.0607525	0.538323	35.4431	0.981127	1	0.973648	1	GI_21327681-S	NM_000016	NM_000016	NM_000016	NM_000016	NM_000016	ILMN_2053679	NM_000016
122416	ANKRD9	35.4338	0.980553	1	0.968635	1	28.9611	0.0599238	0.580521	0.122763	0.770359	GI_22748712-S	NM_152326	NM_152326	NM_152326	NM_152326	NM_152326	ILMN_1675937	NM_152326
64854	USP46	34.9438	0.93468	1	0.955545	1	28.9613	0.0599322	0.580521	0.0160185	0.319206	GI_31377708-S	NM_022832	NM_022832	NM_022832	NM_022832	NM_022832	ILMN_1724410	NM_022832
55088	FLJ10188	28.9643	0.0600504	0.600988	0.068816	0.565466	35.1341	0.956194	1	0.94757	1	GI_36031015-S	NM_018017	NM_018017	NM_018017	NM_018017	NM_018017	ILMN_1734010	NM_018017
2050	EPHB4	28.9644	0.0600523	0.600988	0.151034	0.791201	32.1655	0.38154	1	0.516379	1	GI_32528300-S	NM_004444	NM_004444	NM_004444	NM_004444	NM_004444	ILMN_2214910	NM_004444
257144	GCET2	28.9679	0.0601935	0.601694	0.102283	0.677362	34.1776	0.806697	1	0.816626	1	GI_33186855-S	NM_152785	NM_152785	NM_152785	NM_152785	NM_152785	ILMN_2388254	NM_001008756
9816	KIAA0133	28.9695	0.0602558	0.601694	0.0152185	0.255439	35.5849	0.988591	1	0.997046	1	GI_7661931-S	NM_014777	NM_014777	NM_014777	NM_014777	NM_014777	ILMN_1696556	NM_014777
4893	NRAS	35.7068	0.993215	1	0.997251	1	28.9719	0.0603504	0.583868	0.0172435	0.328425	GI_6006027-S	NM_002524	NM_002524	NM_002524	NM_002524	NM_002524	ILMN_1775759	NM_002524
134430	WDR36	28.9722	0.0603622	0.602091	0.029667	0.36736	35.1864	0.961283	1	0.965899	1	GI_21281676-S	NM_139281	NM_139281	NM_139281	NM_139281	NM_139281	ILMN_1727184	NM_139281
2066	ERBB4	35.6255	0.990307	1	0.982148	1	28.9741	0.0604381	0.583868	0.12838	0.778979	GI_4885214-S	NM_005235	NM_005235	NM_005235	NM_005235	NM_005235	ILMN_1653728	NM_005235
10745	PHTF1	34.1688	0.80494	1	0.809924	1	28.9749	0.0604714	0.583868	0.054201	0.565578	GI_5729975-S	NM_006608	NM_006608	NM_006608	NM_006608	NM_006608	ILMN_1803464	NM_006608
23152	CIC	28.9773	0.0605635	0.603117	0.059982	0.534111	34.5195	0.870968	1	0.868914	1	GI_16507207-S	NM_015125	NM_015125	NM_015125	NM_015125	NM_015125	ILMN_1784780	NM_015125
5504	PPP1R2	28.9787	0.0606206	0.603117	0.0503005	0.482628	35.5507	0.987003	1	0.98603	1	GI_34147499-S	NM_006241	NM_006241	NM_006241	NM_006241	NM_006241	ILMN_1683044	NM_006241
8972	MGAM	35.5522	0.987079	1	0.966547	1	28.9799	0.0606673	0.584942	0.183009	0.87695	GI_4758711-S	NM_004668	NM_004668	NM_004668	NM_004668	NM_004668	ILMN_1714643	NM_004668
50632	CALCYON	35.31	0.971891	1	0.976072	1	28.981	0.0607119	0.584942	0.034542	0.459497	GI_9257200-S	NM_015722	NM_015722	NM_015722	NM_015722	NM_015722	ILMN_1771622	NM_015722
6019	RLN2	28.9815	0.0607301	0.603117	0.034124	0.390899	35.5043	0.984642	1	0.987453	1	GI_20143932-A	NM_134441	NM_134441	NM_134441	NM_134441	NM_134441	ILMN_1748529	NM_005059
7337	UBE3A	28.9832	0.0607999	0.603117	0.0246205	0.337126	34.5515	0.876459	1	0.88202	1	GI_19718761-A	NM_130838	NM_000462	NM_000462	NM_130838	NM_130838	ILMN_1764549	NM_000462
3978	LIG1	28.9839	0.0608262	0.603117	0.044966	0.450506	35.7533	0.994584	1	0.996743	1	GI_4557718-S	NM_000234	NM_000234	NM_000234	NM_000234	NM_000234	ILMN_1706779	NM_000234
54585	LZTFL1	28.9864	0.0609273	0.603117	0.0160485	0.260912	35.4614	0.982224	1	0.9915	1	GI_9966792-S	NM_020347	NM_020347	NM_020347	NM_020347	NM_020347	ILMN_1815705	NM_020347
1788	DNMT3A	28.9865	0.0609316	0.603117	0.0377755	0.410763	35.6152	0.989889	1	0.990759	1	GI_28559070-I	NM_175630	NM_175630	NM_175630	NM_175630	NM_175630	ILMN_1698137	NM_022552
6374	CXCL5	30.3089	0.139784	0.85679	0.389952	1	28.987	0.0609529	0.58664	0.26689	0.977156	GI_41872613-S	NM_002994	NM_002994	NM_002994	NM_002994	NM_002994	ILMN_2171384	NM_002994
10480	GA17	28.9901	0.061077	0.603895	0.0202615	0.301213	35.4459	0.981296	1	0.987361	1	GI_23397428-S	NM_006360	NM_006360	NM_006360	NM_006360	NM_006360	ILMN_2192693	NM_006360
6992	PPP1R11	35.556	0.98726	1	0.992255	1	28.9904	0.0610878	0.58708	0.0230145	0.37825	GI_11386174-A	NM_021959	NM_021959	NM_021959	NM_021959	NM_021959	ILMN_1747598	NM_021959
58190	CTDSP1	35.4407	0.98098	1	0.981889	1	28.9915	0.061131	0.58708	0.047599	0.527494	GI_10864008-I	NM_021198	NM_021198	NM_021198	NM_021198	NM_021198	ILMN_1681678	NM_021198
3625	INHBB	34.4429	0.857428	1	0.846566	1	28.993	0.0611933	0.58708	0.157763	0.846138	GI_9257224-S	NM_002193	NM_002193	NM_002193	NM_002193	NM_002193	ILMN_1685714	NM_002193
64332	MAIL	35.6622	0.991701	1	0.98102	1	28.9949	0.0612688	0.587181	0.115718	0.751253	GI_13899228-S	NM_031419	NM_031419	NM_031419	NM_031419	NM_031419	ILMN_1719695	NM_001005474
332	BIRC5	28.9983	0.0614049	0.605802	0.109243	0.694537	35.1916	0.961768	1	0.951317	1	GI_4502144-S	NM_001168	NM_001168	NM_001168	NM_001168	NM_001168	ILMN_2349459	NM_001168
2521	FUS	28.9995	0.0614538	0.605802	0.0191755	0.292547	35.0787	0.950418	1	0.964544	1	GI_4826733-S	NM_004960	NM_004960	NM_004960	NM_004960	NM_004960	ILMN_2306066	NM_004960
10171	RCL1	28.9999	0.0614708	0.605802	0.0240015	0.334579	35.511	0.984995	1	0.991475	1	GI_21361284-S	NM_005772	NM_005772	NM_005772	NM_005772	NM_005772	ILMN_1813766	NM_005772
143689	HIWI2	34.9588	0.93655	1	0.943313	1	29.0002	0.0614796	0.588155	0.0319195	0.443588	GI_22748904-S	NM_152431	NM_152431	NM_152431	NM_152431	NM_152431	ILMN_2147078	NM_152431
84923	FLJ14775	35.5338	0.986173	1	0.989409	1	29.0007	0.0615005	0.588155	0.0988695	0.711593	GI_14249549-S	NM_032837	NM_032837	NM_032837	NM_032837	NM_032837	ILMN_1807201	NM_032837
5678	PSG9	35.0975	0.952425	1	0.935424	1	29.0024	0.0615717	0.588215	0.127581	0.777601	GI_21314634-S	NM_002784	NM_002784	NM_002784	NM_002784	NM_002784	ILMN_1801776	NM_002784
8773	SNAP23	32.4756	0.440222	1	0.557218	1	29.0046	0.0616593	0.58843	0.15443	0.838612	GI_18765728-I	NM_003825	NM_130798	NM_130798	NM_130798	NM_130798	ILMN_1687519	NM_003825
3965	LGALS9	35.6464	0.991118	1	0.980518	1	29.0101	0.0618823	0.589106	0.123464	0.771197	GI_6806889-I	NM_009587	NM_009587	NM_009587	NM_002308	NM_002308	ILMN_2412214	NM_009587
1649	DDIT3	35.6084	0.989605	1	0.978776	1	29.0104	0.0618923	0.589106	0.106042	0.727892	GI_34147657-S	NM_004083	NM_004083	NM_004083	NM_004083	NM_004083	ILMN_1676984	NM_004083
8661	EIF3S10	29.0119	0.0619526	0.609204	0.0596805	0.533	35.3631	0.975845	1	0.971799	1	GI_4503508-S	NM_003750	NM_003750	NM_003750	NM_003750	NM_003750	ILMN_1708164	NM_003750
3932	LCK	29.0119	0.0619538	0.609204	0.086935	0.627694	33.7683	0.720059	1	0.744354	1	GI_20428651-S	NM_005356	NM_005356	NM_005356	NM_005356	NM_005356	ILMN_2279844	NM_005356
26191	PTPN22	35.4172	0.979506	1	0.971729	1	29.0122	0.0619659	0.589106	0.06725	0.623414	GI_15619016-I	NM_015967	NM_015967	NM_015967	NM_015967	NM_015967	ILMN_2246328	NM_015967
8575	PRKRA	29.0135	0.062018	0.609204	0.0366545	0.404283	35.3787	0.976935	1	0.978007	1	GI_32261293-S	NM_003690	NM_003690	NM_003690	NM_003690	NM_003690	ILMN_1758474	NM_003690
4607	MYBPC3	34.3022	0.831215	1	0.836919	1	29.0143	0.0620515	0.589106	0.153011	0.836432	GI_13325073-S	NM_000256	NM_000256	NM_000256	NM_000256	NM_000256	ILMN_1781184	NM_000256
84164	ASC1p100	33.3027	0.616234	1	0.610073	1	29.0144	0.0620557	0.589106	0.112939	0.7469	GI_34147616-S	NM_032204	NM_032204	NM_032204	NM_032204	NM_032204	ILMN_1679919	NM_032204
7730	ZNF177	29.0156	0.0621052	0.609398	0.0393365	0.420787	34.7544	0.908781	1	0.911134	1	GI_4508008-S	NM_003451	NM_003451	NM_003451	NM_003451	NM_003451	ILMN_1787539	NM_003451
2591	GALNT3	34.3154	0.833734	1	0.836915	1	29.0192	0.062251	0.589989	0.0686015	0.626411	GI_9945386-S	NM_004482	NM_004482	NM_004482	NM_004482	NM_004482	ILMN_1671039	NM_004482
348094	LOC348094	35.3201	0.972671	1	0.958649	1	29.0207	0.0623116	0.589989	0.122378	0.769721	GI_38176293-S	NM_182703	NM_182703	NM_182703	NM_182703	NM_182703	ILMN_1813139	NM_182703
55133	FLJ10379	35.1549	0.958256	1	0.960748	1	29.0215	0.0623444	0.589989	0.033101	0.452874	GI_39841072-S	NM_018079	NM_018079	NM_018079	NM_018079	NM_018079	ILMN_1798827	NM_018079
10953	TOMM34	29.0226	0.0623888	0.611519	0.034058	0.390899	35.5697	0.987905	1	0.990279	1	GI_40807467-S	NM_006809	NM_006809	NM_006809	NM_006809	NM_006809	ILMN_1721128	NM_006809
997	CDC34	35.415	0.979362	1	0.966274	1	29.0255	0.0625084	0.590722	0.144739	0.824278	GI_16357476-S	NM_004359	NM_004359	NM_004359	NM_004359	NM_004359	ILMN_1713006	NM_004359
4651	MYO10	35.3578	0.975469	1	0.965601	1	29.0266	0.0625524	0.590722	0.135778	0.804122	GI_11037056-S	NM_012334	NM_012334	NM_012334	NM_012334	NM_012334	ILMN_2232712	NM_012334
1050	CEBPA	35.7095	0.993298	1	0.992392	1	29.0295	0.0626726	0.59124	0.055798	0.573811	GI_28872793-S	NM_004364	NM_004364	NM_004364	NM_004364	NM_004364	ILMN_1715715	NM_004364
23113	PARC	29.0307	0.0627221	0.61412	0.0270845	0.354094	35.4719	0.982835	1	0.987375	1	GI_24307990-S	NM_015089	AB014608	AB014608	AB014608	AB014608	ILMN_1806010	NM_015089
6259	RYK	29.0343	0.0628707	0.61491	0.0338585	0.390461	35.3155	0.972321	1	0.973386	1	GI_11863158-S	NM_002958	NM_002958	NM_002958	NM_002958	NM_002958	ILMN_1769671	NM_001005861
58488	PCTP	35.5921	0.988908	1	0.986832	1	29.0349	0.0628937	0.592136	0.047349	0.525603	GI_10864026-S	NM_021213	NM_021213	NM_021213	NM_021213	NM_021213	ILMN_1802257	NM_021213
84034	EMILIN2	35.0196	0.943804	1	0.936131	1	29.0368	0.0629707	0.592136	0.065272	0.618989	GI_14042987-S	NM_032048	NM_032048	NM_032048	NM_032048	NM_032048	ILMN_1697268	NM_032048
84085	FBXO30	35.6849	0.992498	1	0.992583	1	29.0391	0.0630684	0.592136	0.039342	0.485576	GI_34577054-S	NM_032145	NM_032145	NM_032145	NM_032145	NM_032145	ILMN_1700232	NM_032145
144717	FLJ32356	35.5696	0.987898	1	0.990981	1	29.04	0.0631045	0.592136	0.0311935	0.438555	GI_24432055-S	NM_144671	NM_144671	NM_144671	NM_144671	NM_144671	ILMN_1743316	NM_144671
79751	SLC25A22	35.3563	0.97536	1	0.972508	1	29.0425	0.0632085	0.592136	0.058279	0.590279	GI_34222352-S	NM_024698	NM_024698	NM_024698	NM_024698	NM_024698	ILMN_1687958	NM_024698
84281	MGC13057	35.367	0.976121	1	0.9479	1	29.0431	0.0632304	0.592136	0.249919	0.954015	GI_14150093-S	NM_032321	NM_032321	NM_032321	NM_032321	NM_032321	ILMN_1787526	NM_032321
114785	MBD6	34.8413	0.921198	1	0.912955	1	29.0431	0.0632308	0.592136	0.069872	0.629772	GI_42476199-S	NM_052897	NM_052897	NM_052897	NM_052897	NM_052897	ILMN_1746012	NM_052897
1936	EEF1D	29.0442	0.0632769	0.618214	0.054193	0.504556	35.5388	0.986423	1	0.987008	1	GI_25453471-A	NM_001960	NM_001960	NM_001960	NM_001960	NM_001960	ILMN_2408039	NM_032378
64753	DKFZP434G156	35.2218	0.964521	1	0.976013	1	29.0445	0.0632912	0.592136	0.021162	0.361231	GI_32171243-S	NM_022742	NM_022742	NM_022742	NM_022742	NM_022742	ILMN_1706935	NM_022742
2232	FDXR	33.4981	0.659979	1	0.664063	1	29.0478	0.0634267	0.592791	0.044179	0.508508	GI_13435349-A	NM_024417	NM_004110	NM_004110	NM_004110	NM_004110	ILMN_2414302	NM_004110
55268	FLJ10948	29.0495	0.0634976	0.619701	0.078768	0.60195	35.4011	0.978453	1	0.972525	1	GI_8922786-S	NM_018281	NM_018281	NM_018281	NM_018281	NM_018281	ILMN_1671568	NM_018281
116496	C1orf24	35.0745	0.949955	1	0.929687	1	29.0518	0.0635914	0.593717	0.155341	0.841834	GI_16757969-I	NM_052966	NM_052966	NM_052966	NM_052966	NM_052966	ILMN_1810725	NM_052966
8665	EIF3S5	29.0555	0.0637454	0.621449	0.0431615	0.43776	35.6294	0.99046	1	0.990929	1	GI_4503518-S	NM_003754	NM_003754	NM_003754	NM_003754	NM_003754	ILMN_1694398	NM_003754
51455	REV1L	29.0574	0.0638267	0.621572	0.0223295	0.321808	35.3841	0.97731	1	0.98425	1	GI_7706680-S	NM_016316	NM_016316	NM_016316	NM_016316	NM_016316	ILMN_2395474	NM_001037872
22836	RHOBTB3	35.1804	0.960718	1	0.947237	1	29.058	0.0638519	0.594949	0.114844	0.749638	GI_41281538-S	NM_014899	NM_014899	NM_014899	NM_014899	NM_014899	ILMN_1744949	NM_014899
1602	DACH	34.9518	0.935687	1	0.915627	1	29.0581	0.0638549	0.594949	0.174501	0.866174	GI_18375610-I	NM_080759	NM_080759	NM_080759	NM_004392	NM_004392	ILMN_1755741	NM_080760
2098	ESD	29.0616	0.0640022	0.62261	0.023869	0.333245	35.2213	0.964481	1	0.973878	1	GI_33413399-S	NM_001984	NM_001984	NM_001984	NM_001984	NM_001984	ILMN_1720285	NM_001984
6386	SDCBP	34.0358	0.777588	1	0.798371	1	29.062	0.0640186	0.59586	0.193365	0.885951	GI_5032082-S	NM_005625	NM_005625	NM_005625	NM_005625	NM_005625	ILMN_2363591	NM_001007067
27128	PSCD4	35.0245	0.944377	1	0.938103	1	29.0651	0.0641468	0.59644	0.0584665	0.590279	GI_8670549-S	NM_013385	NM_013385	NM_013385	NM_013385	NM_013385	ILMN_1660364	NM_013385
998	CDC42	29.0652	0.0641498	0.623374	0.183832	0.852909	35.4847	0.983565	1	0.963595	1	GI_16357470-I	NM_001791	NM_044472	NM_044472	NM_044472	NM_044472	ILMN_1738424	NM_001039802
84557	MAP1LC3A	29.0668	0.0642184	0.623374	0.152939	0.794345	34.3831	0.846486	1	0.847398	1	GI_31563517-A	NM_181509	NM_032514	NM_032514	NM_032514	NM_032514	ILMN_1776188	NM_181509
171023	ASXL1	29.0713	0.0644064	0.623485	0.0148065	0.251746	35.5539	0.987159	1	0.995599	1	GI_29570781-S	NM_015338	NM_015338	NM_015338	NM_015338	NM_015338	ILMN_1726025	NM_015338
5479	PPIB	29.0717	0.0644241	0.623485	0.0267705	0.351135	35.2528	0.967225	1	0.977974	1	GI_44890060-S	NM_000942	NM_000942	NM_000942	NM_000942	NM_000942	ILMN_1703622	NM_000942
951	CD37	29.072	0.0644367	0.623485	0.0394365	0.420787	34.8855	0.927172	1	0.93099	1	GI_4502662-S	NM_001774	NM_001774	NM_001774	NM_001774	NM_001774	ILMN_1786176	NM_001774
51101	CGI-62	35.3123	0.972071	1	0.959291	1	29.0732	0.0644879	0.598886	0.110181	0.738379	GI_7705774-S	NM_016010	NM_016010	NM_016010	NM_016010	NM_016010	ILMN_2057981	NM_016010
54984	PINX1	34.1852	0.808238	1	0.807944	1	29.0748	0.0645551	0.598886	0.0536485	0.56306	GI_31982866-S	NM_017884	NM_017884	NM_017884	NM_017884	NM_017884	ILMN_1790309	NM_017884
7257	TSNAX	35.0331	0.945357	1	0.940005	1	29.0772	0.0646566	0.598886	0.0545005	0.566742	GI_20302159-S	NM_005999	NM_005999	NM_005999	NM_005999	NM_005999	ILMN_1713668	NM_005999
78994	MGC3121	35.5728	0.988047	1	0.994474	1	29.0785	0.0647116	0.598886	0.018352	0.339531	GI_31543177-S	NM_024031	NM_024031	NM_024031	NM_024031	NM_024031	ILMN_1745329	NM_024031
79696	C14orf140	35.6377	0.990785	1	0.996971	1	29.0792	0.0647408	0.598886	0.0218775	0.369264	GI_13375882-S	NM_024643	NM_024643	NM_024643	NM_024643	NM_024643	ILMN_2354269	NM_001042430
9110	MTMR4	29.081	0.064814	0.625106	0.031384	0.380095	35.5266	0.985809	1	0.988622	1	GI_31377795-S	NM_004687	NM_004687	NM_004687	NM_004687	NM_004687	ILMN_1771019	NM_004687
5395	PMS2	29.0811	0.0648197	0.625106	0.0149885	0.252516	35.4109	0.979099	1	0.992025	1	GI_11125773-S	NM_000535	NM_000535	NM_000535	NM_000535	NM_000535	ILMN_2329744	NM_000535
8527	DGKD	29.0827	0.0648896	0.625106	0.028889	0.365537	34.6944	0.899693	1	0.906276	1	GI_25777595-A	NM_003648	NM_003648	NM_003648	NM_003648	NM_003648	ILMN_1765326	NM_003648
27074	LAMP3	29.084	0.0649417	0.625106	0.19872	0.874113	33.9412	0.757579	1	0.788715	1	GI_38455384-S	NM_014398	NM_014398	NM_014398	NM_014398	NM_014398	ILMN_2170814	NM_014398
11102	RPP14	29.0842	0.0649496	0.625106	0.041912	0.428934	34.5859	0.882249	1	0.883952	1	GI_5902065-S	NM_007042	NM_007042	NM_007042	NM_007042	NM_007042	ILMN_1725969	NM_007042
6793	STK10	34.9276	0.932644	1	0.93471	1	29.0868	0.0650615	0.600239	0.034499	0.459497	GI_5174700-S	NM_005990	NM_005990	NM_005990	NM_005990	NM_005990	ILMN_1651692	NM_005990
64407	RGS18	35.3975	0.978213	1	0.959325	1	29.0871	0.0650723	0.600239	0.154081	0.838612	GI_18640749-S	NM_130782	NM_130782	NM_130782	NM_130782	NM_130782	ILMN_2101278	NM_130782
1233	CCR4	35.6266	0.99035	1	0.992163	1	29.0877	0.0650985	0.600239	0.0390565	0.485576	GI_42718008-S	NM_005508	NM_005508	NM_005508	NM_005508	NM_005508	ILMN_2086143	NM_005508
57184	C15orf17	35.1426	0.95704	1	0.978581	1	29.0889	0.0651525	0.600239	0.0153565	0.312203	GI_40353202-S	NM_020447	NM_020447	NM_020447	NM_020447	NM_020447	ILMN_1657744	NM_020447
286046	LOC286046	29.0923	0.0652969	0.62659	0.066169	0.558946	35.0532	0.947616	1	0.942139	1	GI_34222239-S	NM_173683	NM_173683	NM_173683	NM_173683	NM_173683	ILMN_1731175	NM_173683
2825	GPR1	29.0941	0.0653719	0.62659	0.12877	0.743432	33.075	0.565762	1	0.625881	1	GI_36951011-S	NM_005279	NM_005279	NM_005279	NM_005279	NM_005279	ILMN_2107004	NM_005279
78988	MRP63	29.0947	0.0653983	0.62659	0.0774155	0.59674	34.7371	0.906203	1	0.899455	1	GI_34304319-S	NM_024026	NM_024026	NM_024026	NM_024026	NM_024026	ILMN_2203807	NM_024026
2781	GNAZ	34.1006	0.791054	1	0.806275	1	29.0956	0.0654343	0.602222	0.186334	0.880813	GI_45580725-S	NM_002073	NM_002073	NM_002073	NM_002073	NM_002073	ILMN_1766182	NM_002073
93183	PIGM	29.0987	0.065566	0.62659	0.0332985	0.387213	35.7021	0.993064	1	0.995258	1	GI_21553314-S	NM_145167	NM_145167	NM_145167	NM_145167	NM_145167	ILMN_1799860	NM_145167
128977	LOC128977	29.1002	0.0656324	0.62659	0.0259155	0.343779	34.9116	0.930594	1	0.941154	1	GI_31341095-S	NM_173793	NM_173793	NM_173793	NM_173793	NM_173793	ILMN_1804884	NM_173793
5654	PRSS11	35.7004	0.993009	1	0.980597	1	29.1009	0.0656611	0.603695	0.221756	0.913166	GI_21327712-S	NM_002775	NM_002775	NM_002775	NM_002775	NM_002775	ILMN_1676563	NM_002775
84172	POLR1B	29.1027	0.0657373	0.62659	0.0211465	0.310069	35.3112	0.971985	1	0.986731	1	GI_33469940-S	NM_019014	NM_019014	NM_019014	NM_019014	NM_019014	ILMN_1794632	NM_019014
53916	RAB4B	34.9626	0.937015	1	0.952243	1	29.1057	0.0658682	0.604481	0.0202385	0.352737	GI_21361508-S	NM_016154	NM_016154	NM_016154	NM_016154	NM_016154	ILMN_2109994	NM_016154
123879	MGC48972	35.6675	0.991894	1	0.995569	1	29.1071	0.065927	0.604481	0.027814	0.412513	GI_27735046-S	NM_173475	NM_173475	NM_173475	NM_173475	NM_173475	ILMN_1665455	NM_173475
124460	SLIC1	35.5516	0.987048	1	0.991543	1	29.1076	0.065947	0.604481	0.0491965	0.540722	GI_23503254-I	NM_153337	NM_182854	NM_182854	NM_182854	NM_182854	ILMN_1798612	NM_182854
23142	KIAA0276	29.108	0.065965	0.62659	0.0412005	0.426626	35.7165	0.993516	1	0.993465	1	GI_32698693-S	NM_015115	NM_015115	NM_015115	NM_015115	NM_015115	ILMN_1801403	NM_015115
55876	GSDML	29.1083	0.0659789	0.62659	0.116231	0.71388	34.8717	0.925329	1	0.912109	1	GI_8924175-S	NM_018530	NM_018530	NM_018530	NM_018530	NM_018530	ILMN_1666206	NM_001042471
51441	HGRG8	29.1084	0.0659848	0.62659	0.020032	0.301046	34.9261	0.932451	1	0.946636	1	GI_7705410-S	NM_016258	NM_016258	NM_016258	NM_016258	NM_016258	ILMN_1730658	NM_016258
10240	MRPS31	29.1109	0.0660907	0.62659	0.032742	0.38519	35.2899	0.970305	1	0.972943	1	GI_16950599-S	NM_005830	NM_005830	NM_005830	NM_005830	NM_005830	ILMN_1654552	NM_005830
5834	PYGB	29.1123	0.0661512	0.62659	0.0403855	0.425115	35.2998	0.971091	1	0.976415	1	GI_34577123-S	NM_002862	NM_002862	NM_002862	NM_002862	NM_002862	ILMN_1778360	NM_002862
51444	RNF138	29.114	0.0662237	0.62659	0.0716965	0.577594	35.6893	0.992645	1	0.988897	1	GI_38045933-A	NM_198128	NM_016271	NM_016271	NM_016271	NM_016271	ILMN_1655165	NM_016271
7352	UCP3	33.6062	0.68414	1	0.700548	1	29.1148	0.0662587	0.606305	0.068038	0.624215	GI_13259544-I	NM_003356	NM_022803	NM_022803	NM_022803	NM_022803	ILMN_1733554	NM_022803
6606	SMN1	29.1171	0.0663567	0.62659	0.0909245	0.640165	34.8673	0.924743	1	0.915927	1	GI_13259511-A	NM_022874	NM_022874	NM_022874	NM_022874	NM_022874	ILMN_2351893	NM_022874
5694	PSMB6	35.1472	0.957505	1	0.967688	1	29.1173	0.0663661	0.606305	0.037476	0.476439	GI_23110924-S	NM_002798	NM_002798	NM_002798	NM_002798	NM_002798	ILMN_1666409	NM_002798
51567	TTRAP	29.1175	0.0663736	0.62659	0.083786	0.618785	35.3562	0.975352	1	0.965955	1	GI_23510347-S	NM_016614	NM_016614	NM_016614	NM_016614	NM_016614	ILMN_2183216	NM_016614
55565	LOC55565	34.292	0.829252	1	0.830608	1	29.1184	0.0664122	0.606305	0.0430745	0.503707	GI_8922070-S	NM_017530	NM_017530	NM_017530	NM_017530	NM_017530	ILMN_2151075	NM_017530
10443	LOC88523	34.0483	0.780203	1	0.793632	1	29.1184	0.0664141	0.606305	0.105156	0.724999	GI_40255000-S	NM_033111	NM_014887	NM_014887	NM_014887	NM_014887	ILMN_1797893	NM_014887
91942	LOC91942	29.1197	0.0664711	0.62659	0.035316	0.396407	34.6972	0.900115	1	0.904984	1	GI_31341340-S	NM_174889	NM_174889	NM_174889	NM_174889	NM_174889	ILMN_1682857	NM_174889
7314	UBB	34.0588	0.782398	1	0.78779	1	29.1201	0.066487	0.606359	0.124489	0.771473	GI_22538474-S	NM_018955	NM_018955	NM_018955	NM_018955	NM_018955	ILMN_1762436	NM_018955
10336	RNF3	29.1211	0.0665305	0.62659	0.088837	0.633539	35.4666	0.982533	1	0.980836	1	GI_34305288-S	NM_006315	NM_006315	NM_006315	NM_006315	NM_006315	ILMN_1803454	NM_006315
5983	RFC3	29.1212	0.0665369	0.62659	0.0383135	0.41462	35.6786	0.992282	1	0.994381	1	GI_31795536-I	NM_002915	NM_002915	NM_002915	NM_181558	NM_181558	ILMN_1711381	NM_181558
6731	SRP72	29.1217	0.0665583	0.62659	0.091773	0.643107	33.6508	0.694072	1	0.722483	1	GI_40789255-S	NM_006947	NM_006947	NM_006947	NM_006947	NM_006947	ILMN_1683888	NM_006947
10561	IFI44	29.122	0.0665695	0.62659	0.40235	1	33.8039	0.727858	1	0.813226	1	GI_21361309-S	NM_006417	NM_006417	NM_006417	NM_006417	NM_006417	ILMN_1760062	NM_006417
9482	STX8	35.1211	0.954872	1	0.961653	1	29.1232	0.0666201	0.606961	0.034588	0.459497	GI_4759187-S	NM_004853	NM_004853	NM_004853	NM_004853	NM_004853	ILMN_1752895	NM_004853
5902	RANBP1	29.1234	0.0666319	0.62659	0.04729	0.4648	35.2332	0.96553	1	0.968799	1	GI_6382077-S	NM_002882	NM_002882	NM_002882	NM_002882	NM_002882	ILMN_2109156	NM_002882
2920	CXCL2	34.7567	0.909121	1	0.89686	1	29.125	0.0667017	0.606964	0.114247	0.749516	GI_4504154-S	NM_002089	NM_002089	NM_002089	NM_002089	NM_002089	ILMN_1682636	NM_002089
166	AES	29.1252	0.0667106	0.62659	0.060332	0.535121	35.3329	0.973645	1	0.977828	1	GI_39811997-A	NM_001130	NM_001130	NM_001130	NM_001130	NM_001130	ILMN_1712944	NM_001130
129787	TMEM18	29.1267	0.0667755	0.62659	0.015704	0.258233	35.6033	0.98939	1	0.997802	1	GI_40548390-S	NM_152834	NM_152834	NM_152834	NM_152834	NM_152834	ILMN_2123871	NM_152834
55287	FLJ11036	35.6027	0.989365	1	0.981642	1	29.127	0.0667879	0.606964	0.116171	0.751253	GI_31542666-S	NM_018306	NM_018306	NM_018306	NM_018306	NM_018306	ILMN_2149292	NM_018306
3823	KLRC3	29.1275	0.0668066	0.62659	0.315836	1	29.9889	0.115172	0.759362	0.394815	1	GI_4504884-I	NM_002261	NM_002261	NM_002261	NM_007333	NM_007333	ILMN_2386790	NM_002261
202018	FLJ90013	29.128	0.066829	0.62659	0.0303585	0.372159	35.6162	0.98993	1	0.99301	1	GI_23503310-S	NM_153365	NM_153365	NM_153365	NM_153365	NM_153365	ILMN_1693882	NM_153365
29883	CNOT7	29.1281	0.0668353	0.62659	0.078895	0.602331	35.6041	0.989426	1	0.982459	1	GI_17978499-A	NM_054026	NM_013354	NM_013354	NM_013354	NM_013354	ILMN_1656134	NM_013354
1488	CTBP2	35.0747	0.949978	1	0.962622	1	29.1291	0.0668769	0.606964	0.02344	0.380721	GI_4557498-A	NM_001329	NM_001329	NM_001329	NM_001329	NM_001329	ILMN_1781031	NM_022802
3949	LDLR	35.5939	0.988987	1	0.983355	1	29.13	0.066918	0.606964	0.089324	0.691286	GI_8051613-S	NM_000527	NM_000527	NM_000527	NM_000527	NM_000527	ILMN_2053415	NM_000527
5296	PIK3R2	34.8369	0.920596	1	0.92414	1	29.1309	0.0669559	0.606964	0.0470725	0.524464	GI_4826907-S	NM_005027	NM_005027	NM_005027	NM_005027	NM_005027	ILMN_1726565	NM_005027
54069	C21orf45	29.1323	0.0670195	0.627666	0.031004	0.377514	35.6414	0.990928	1	0.994031	1	GI_9506436-S	NM_018944	NM_018944	NM_018944	NM_018944	NM_018944	ILMN_2171183	NM_018944
5216	PFN1	35.4278	0.980181	1	0.985223	1	29.1342	0.0670994	0.607021	0.0329705	0.452631	GI_16753213-S	NM_005022	NM_005022	NM_005022	NM_005022	NM_005022	ILMN_2151817	NM_005022
2204	FCAR	30.5614	0.162258	0.895396	0.347393	1	29.1352	0.0671435	0.607021	0.203451	0.899007	GI_19743870-I	NM_133279	NM_133279	NM_133279	NM_133279	NM_133279	ILMN_2279367	NM_133279
10425	ARIH2	33.3192	0.61993	1	0.568401	1	29.1356	0.0671635	0.607021	0.0198885	0.351143	GI_5453556-S	NM_006321	NM_006321	NM_006321	NM_006321	NM_006321	ILMN_1792825	NM_006321
29088	MRPL15	29.1368	0.0672134	0.628831	0.0525515	0.492167	35.6204	0.990101	1	0.988496	1	GI_21265077-S	NM_014175	NM_014175	NM_014175	NM_014175	NM_014175	ILMN_2103720	NM_014175
51043	ZFP67	35.6316	0.990548	1	0.987328	1	29.14	0.0673548	0.608142	0.073756	0.637926	GI_7705663-S	NM_015872	NM_015872	NM_015872	NM_015872	NM_015872	ILMN_1736954	NM_015872
1839	DTR	35.2504	0.967028	1	0.953252	1	29.1418	0.0674335	0.608246	0.130398	0.787526	GI_4503412-S	NM_001945	NM_001945	NM_001945	NM_001945	NM_001945	ILMN_2121408	NM_001945
51283	BFAR	29.1472	0.0676684	0.632162	0.0185925	0.287041	35.4957	0.984174	1	0.994835	1	GI_7706090-S	NM_016561	NM_016561	NM_016561	NM_016561	NM_016561	ILMN_1814808	NM_016561
1326	MAP3K8	35.6794	0.99231	1	0.991672	1	29.1493	0.0677633	0.609845	0.047636	0.527494	GI_22035597-S	NM_005204	NM_005204	NM_005204	NM_005204	NM_005204	ILMN_1741159	NM_005204
11130	ZWINT	29.1494	0.0677661	0.632162	0.131154	0.750829	34.9734	0.938332	1	0.921515	1	GI_14602428-A	NM_007057	NM_032997	NM_032997	X98261	X98261	ILMN_1673117	NM_001005414
151258	FLJ39822	29.1497	0.067779	0.632162	0.132858	0.755481	35.2551	0.967424	1	0.953149	1	GI_27735136-S	NM_173512	NM_173512	NM_173512	NM_173512	NM_173512	ILMN_1709635	NM_173512
57658	KIAA1536	35.2457	0.966616	1	0.981969	1	29.1501	0.067798	0.609845	0.016979	0.324928	GI_14149741-S	NM_020898	NM_020898	NM_020898	NM_020898	NM_020898	ILMN_1774427	NM_020898
10614	HIS1	34.4972	0.867086	1	0.876805	1	29.151	0.0678377	0.609845	0.022298	0.372883	GI_5453681-S	NM_006460	NM_006460	NM_006460	NM_006460	NM_006460	ILMN_1685115	NM_006460
3801	KIFC3	33.9802	0.765885	1	0.751726	1	29.1525	0.0679033	0.609845	0.016472	0.323017	GI_19923320-S	NM_005550	NM_005550	NM_005550	NM_005550	NM_005550	ILMN_1710354	NM_005550
2280	FKBP1A	29.153	0.0679268	0.632887	0.169215	0.827598	32.3992	0.425316	1	0.562287	1	GI_17149835-A	NM_054014	NM_054014	NM_054014	NM_054014	NM_054014	ILMN_1683658	NM_000801
9611	NCOR1	35.3921	0.977856	1	0.992845	1	29.1535	0.0679478	0.609845	0.022124	0.371346	GI_22538460-S	NM_006311	NM_006311	NM_006311	NM_006311	NM_006311	ILMN_2186369	NM_006311
847	CAT	29.1574	0.0681178	0.634014	0.249083	0.947054	34.1862	0.808426	1	0.825127	1	GI_4557013-S	NM_001752	NM_001752	NM_001752	NM_001752	NM_001752	ILMN_2151739	NM_001752
158219	C9orf52	29.1601	0.0682394	0.634493	0.087863	0.631371	34.8599	0.923741	1	0.915655	1	GI_22749190-S	NM_152574	NM_152574	NM_152574	NM_152574	NM_152574	ILMN_1769290	NM_152574
56647	BCCIP	29.162	0.0683222	0.634611	0.0483255	0.469099	35.1917	0.961782	1	0.962168	1	GI_17402869-I	NM_016567	NM_078468	NM_078468	NM_016567	NM_016567	ILMN_1771966	NM_078468
3987	LIMS1	32.8355	0.514013	1	0.629318	1	29.1631	0.0683734	0.612889	0.171389	0.864303	GI_13518025-S	NM_004987	NM_004987	NM_004987	NM_004987	NM_004987	ILMN_1675387	NM_004987
63943	FKBPL	35.3844	0.97733	1	0.983357	1	29.1642	0.0684224	0.612889	0.0316035	0.442289	GI_34304364-S	NM_022110	NM_022110	NM_022110	NM_022110	NM_022110	ILMN_1791052	NM_022110
64421	DCLRE1C	29.165	0.068458	0.634805	0.048565	0.4697	33.6507	0.694056	1	0.698253	1	GI_11968040-S	NM_022487	NM_022487	NM_022487	NM_022487	NM_022487	ILMN_2321931	NM_022487
7711	ZNF155	29.1662	0.0685104	0.634805	0.102487	0.677362	35.4231	0.979884	1	0.974476	1	GI_37655172-A	NM_198089	NM_003445	NM_003445	NM_003445	NM_003445	ILMN_1774251	NM_003445
6418	SET	29.1686	0.0686178	0.634805	0.032492	0.383753	31.0847	0.218495	0.946253	0.167236	0.859887	GI_4506890-S	NM_003011	Y16700	Y16700	Y16700	Y16700	ILMN_1742238	NM_003011
136051	DKFZp762I137	29.1702	0.0686851	0.634805	0.065995	0.557997	35.6027	0.989364	1	0.985938	1	GI_22748870-S	NM_152411	NM_152411	NM_152411	NM_152411	NM_152411	ILMN_1713706	NM_152411
55790	ChGn	29.1725	0.0687888	0.634805	0.134083	0.758158	35.4133	0.979253	1	0.965278	1	GI_40255140-S	NM_018371	NM_018371	NM_018371	NM_018371	NM_018371	ILMN_2055523	NM_018371
85476	EFG1	29.1735	0.0688336	0.634805	0.041854	0.428826	35.5729	0.988048	1	0.988909	1	GI_25306276-S	NM_024996	NM_024996	NM_024996	NM_024996	NM_024996	ILMN_1657682	NM_024996
1850	DUSP8	35.0576	0.948109	1	0.938573	1	29.1737	0.0688417	0.616035	0.0933265	0.702433	GI_4758211-S	NM_004420	NM_004420	NM_004420	NM_004420	NM_004420	ILMN_1743204	NM_004420
64776	C11orf1	29.1753	0.0689171	0.634805	0.063281	0.544722	34.9492	0.93536	1	0.932353	1	GI_12232430-S	NM_022761	NM_022761	NM_022761	NM_022761	NM_022761	ILMN_2128967	NM_022761
81577	MGC11335	35.2993	0.971049	1	0.978151	1	29.1756	0.0689293	0.616209	0.0361075	0.469865	GI_21361941-S	NM_030819	NM_030819	NM_030819	NM_030819	NM_030819	ILMN_1744006	NM_030819
252839	TMEM9	29.1763	0.0689595	0.634805	0.067544	0.562755	35.03	0.945006	1	0.940255	1	GI_24308523-S	NM_016456	NM_016456	NM_016456	NM_016456	NM_016456	ILMN_1686748	NM_016456
347902	AMIGO2	29.1766	0.0689746	0.634805	0.106404	0.68711	34.6404	0.89116	1	0.882438	1	GI_40556374-S	NM_181847	NM_181847	NM_181847	NM_181847	NM_181847	ILMN_1725896	NM_181847
[truncated: 7,053 more rows]
