# Supplementary material for: Meta-analysis on blood transcriptomic studies identifies consistently coexpressed protein–protein interaction modules as robust markers of human aging
Source: Aging Cell. 2013 Nov 19;13(2):216–25. doi: 10.1111/acel.12160 (PMC4331790; doi:10.1111/acel.12160)
Supplement: Supplementary file 4 — Table S3 Enrichment analyses on the 26 significantly age-associated genes in all four datasets. [file acel0013-0216-sd4.xls]

## Sheet: Overlap_default
Table S4: Enrichment analyses on the 26 significantly age associated genes in all four datasets
DAVID was run at default settings, using the 9,047 genes in the blood compendium as a background.
Category	Term	Count	%	PValue	Genes	List Total	Pop Hits	Pop Total	Fold Enrichment	Bonferroni	Benjamini	FDR
UP_SEQ_FEATURE	active site:Proton donor	4	15.3846	0.00180077	2053, 5152, 26227, 164668	24	153	14347	15.6285	0.278363	0.278363	2.19764
SP_PIR_KEYWORDS	signal	11	42.3077	0.00222671	2041, 10913, 84417, 92106, 9214, 1236, 4753, 4897, 54674, 113791, 8857	24	2389	14367	2.75633	0.1596	0.1596	2.33042
UP_SEQ_FEATURE	signal peptide	11	42.3077	0.00225088	2041, 10913, 84417, 92106, 9214, 1236, 4753, 4897, 54674, 113791, 8857	24	2389	14347	2.75249	0.334933	0.184484	2.73997
UP_SEQ_FEATURE	disulfide bond	9	34.6154	0.00670837	10913, 9214, 1236, 4753, 203328, 4897, 54674, 113791, 8857	24	1877	14347	2.86634	0.704269	0.333758	7.96354
SP_PIR_KEYWORDS	disulfide bond	9	34.6154	0.00859122	10913, 9214, 1236, 4753, 203328, 4897, 54674, 113791, 8857	24	1958	14367	2.7516	0.489829	0.285738	8.72277
INTERPRO	IPR013783:Immunoglobulin-like fold	4	15.3846	0.0217557	9214, 2317, 4897, 54674	22	365	12604	6.27846	0.855667	0.855667	21.1994
UP_SEQ_FEATURE	topological domain:Extracellular	8	30.7692	0.0242934	2041, 10913, 9214, 1236, 203328, 4897, 54674, 113791	24	1886	14347	2.5357	0.988338	0.671378	26.1555
UP_SEQ_FEATURE	topological domain:Cytoplasmic	9	34.6154	0.0295786	2041, 10913, 9214, 1236, 203328, 4897, 54674, 113791, 23208	24	2424	14347	2.21952	0.995637	0.662739	30.9385
INTERPRO	IPR003961:Fibronectin, type III	3	11.5385	0.0317626	2041, 4897, 54674	22	169	12604	10.17	0.941601	0.758342	29.5045
SMART	SM00060:FN3	3	11.5385	0.0428699	2041, 4897, 54674	15	169	7065	8.36095	0.706785	0.706785	30.6878
INTERPRO	IPR001007:von Willebrand factor, type C	2	7.69231	0.04885	4753, 8857	22	30	12604	38.1939	0.987813	0.769871	41.8697
SMART	SM00214:VWC	2	7.69231	0.0578865	4753, 8857	15	30	7065	31.4	0.811683	0.566045	39.2765
GOTERM_BP_FAT	GO:0008037~cell recognition	2	7.69231	0.0667232	4897, 8857	16	47	10240	27.234	1	1	59.0361
GOTERM_BP_FAT	GO:0016044~membrane organization	3	11.5385	0.0740149	26119, 4897, 54674	16	310	10240	6.19355	1	0.999909	62.9853
UP_SEQ_FEATURE	nucleotide phosphate-binding region:NAD	2	7.69231	0.0875577	92106, 26227	24	57	14347	20.9751	1	0.936972	67.687
UP_SEQ_FEATURE	transmembrane region	10	38.4615	0.0981474	2041, 10913, 9214, 1236, 203328, 54463, 4897, 54674, 113791, 23208	24	3601	14347	1.66007	1	0.930827	72.0185
