# Supplementary material for: Meta-analysis on blood transcriptomic studies identifies consistently coexpressed protein–protein interaction modules as robust markers of human aging
Source: Aging Cell. 2013 Nov 19;13(2):216–25. doi: 10.1111/acel.12160 (PMC4331790; doi:10.1111/acel.12160)
Supplement: Supplementary file 5 — Table S4 Enrichment analyses on 195 significant genes obtained with an individual-gene rank product test. [file acel0013-0216-sd5.xls]

## Sheet: default
Table S5: Enrichment analyses on 195 significant genes obtained with a single gene rank product test
DAVID was run at default settings, using the 9,047 genes in the blood compendium as a background.
Category	Term	Count	%	PValue	Genes	List Total	Pop Hits	Pop Total	Fold Enrichment	Bonferroni	Benjamini	FDR
SP_PIR_KEYWORDS	disulfide bond	55	27.6382	4.6043e-10	3820, 5732, 2149, 10290, 4753, 4897, 154, 80310, 84033, 6352, 284013, 1524, 2199, 41, 3486, 608, 11098, 5159, 976, 5796, 23022, 9254, 23547, 1240, 55423, 113791, 939, 1514, 3688, 10913, 9057, 9214, 1236, 3002, 3001, 203328, 57555, 51754, 167681, 3512, 81567, 4054, 4907, 3075, 8718, 8857, 1969, 10418, 7915, 51314, 81544, 201633, 9334, 6425, 54674	199	1029	9007	2.41921	1.24776e-07	1.24776e-07	6.05727e-07
UP_SEQ_FEATURE	disulfide bond	52	26.1307	2.9604e-09	3820, 5732, 2149, 10290, 4753, 4897, 154, 84033, 80310, 6352, 284013, 1524, 2199, 41, 3486, 608, 11098, 5159, 976, 5796, 23022, 23547, 1240, 55423, 113791, 939, 1514, 3688, 10913, 9214, 1236, 3002, 3001, 203328, 57555, 51754, 167681, 3512, 81567, 4054, 3075, 8718, 8857, 1969, 10418, 7915, 51314, 81544, 201633, 9334, 6425, 54674	199	988	9005	2.38165	2.43344e-06	2.43344e-06	4.56041e-06
SP_PIR_KEYWORDS	glycoprotein	69	34.6734	3.53288e-08	3820, 9289, 5732, 2149, 4753, 253782, 4897, 6512, 154, 80310, 6352, 57134, 2199, 41, 3486, 11098, 90488, 3575, 5159, 53637, 976, 5796, 6785, 5176, 9254, 23547, 1240, 165, 55423, 939, 1514, 57125, 3688, 10913, 1236, 10100, 79690, 3002, 3001, 203328, 23127, 81618, 4609, 57555, 27087, 51754, 221914, 167681, 3512, 3458, 7049, 4054, 4907, 4058, 3075, 4232, 8718, 8857, 2041, 221188, 50810, 1969, 27345,…	199	1644	9007	1.89965	9.57407e-06	4.78705e-06	4.64775e-05
UP_SEQ_FEATURE	glycosylation site:N-linked (GlcNAc...)	65	32.6633	1.49324e-07	3820, 9289, 5732, 2149, 4753, 253782, 4897, 6512, 154, 80310, 57134, 2199, 41, 3486, 11098, 90488, 3575, 5159, 53637, 976, 5796, 6785, 5176, 9254, 23547, 1240, 165, 55423, 939, 1514, 57125, 3688, 10913, 1236, 10100, 79690, 3002, 3001, 203328, 23127, 81618, 57555, 27087, 51754, 167681, 3512, 3458, 7049, 4054, 4907, 4058, 3075, 4232, 8718, 8857, 2041, 221188, 1969, 27345, 10418, 81544, 201633, 7107…	199	1559	9005	1.88668	0.000122737	6.13702e-05	0.000230029
SP_PIR_KEYWORDS	signal	53	26.6332	1.33963e-06	9289, 2149, 4753, 4897, 80310, 6352, 284013, 2199, 3486, 11098, 3575, 5159, 976, 5796, 51237, 5176, 9254, 23547, 165, 113791, 55423, 939, 1514, 57125, 3688, 10913, 9214, 1236, 3002, 3001, 23127, 57555, 221914, 167681, 3512, 3458, 84417, 92106, 81567, 7049, 4054, 4907, 3075, 4058, 8718, 8857, 2041, 221188, 1969, 10418, 201633, 6425, 54674	199	1227	9007	1.95505	0.000362973	0.000121006	0.00176236
UP_SEQ_FEATURE	signal peptide	53	26.6332	1.3487e-06	9289, 2149, 4753, 4897, 80310, 6352, 284013, 2199, 3486, 11098, 3575, 5159, 976, 5796, 51237, 5176, 9254, 23547, 165, 113791, 55423, 939, 1514, 57125, 3688, 10913, 9214, 1236, 3002, 3001, 23127, 57555, 221914, 167681, 3512, 3458, 84417, 92106, 81567, 7049, 4054, 4907, 3075, 4058, 8718, 8857, 2041, 221188, 1969, 10418, 201633, 6425, 54674	199	1227	9005	1.95462	0.00110802	0.000369475	0.00207761
UP_SEQ_FEATURE	topological domain:Extracellular	43	21.608	1.28992e-05	3820, 9289, 57555, 5732, 2149, 51754, 4897, 6512, 154, 1524, 41, 608, 7049, 4058, 3575, 8718, 5159, 53637, 976, 2041, 56937, 5796, 221188, 1969, 27345, 9254, 1240, 23547, 113791, 55423, 939, 57125, 3688, 10913, 9057, 9214, 1236, 81544, 201633, 10100, 203328, 7107, 54674	199	976	9005	1.99365	0.0105472	0.0026473	0.0198691
UP_SEQ_FEATURE	topological domain:Cytoplasmic	53	26.6332	1.9316e-05	3820, 9289, 5732, 2149, 253782, 4897, 6512, 23208, 154, 79888, 57134, 1524, 41, 608, 3575, 5159, 53637, 976, 5796, 9254, 23547, 1240, 113791, 55423, 939, 5037, 57125, 3688, 10913, 9057, 9214, 1236, 10100, 79690, 203328, 57555, 27087, 51754, 7049, 4058, 8718, 2040, 2041, 56937, 221188, 1969, 27345, 81544, 201633, 6720, 7107, 9334, 54674	199	1343	9005	1.78579	0.0157525	0.00317054	0.0297516
SP_PIR_KEYWORDS	receptor	28	14.0704	2.67948e-05	3820, 9289, 5732, 2149, 23484, 154, 1524, 608, 7049, 4058, 3575, 8718, 5159, 53637, 2041, 976, 5796, 221188, 1969, 1240, 23547, 939, 26119, 10913, 3688, 124222, 1236, 7107	199	522	9007	2.42781	0.00723518	0.00181372	0.0352446
SP_PIR_KEYWORDS	Secreted	26	13.0653	0.000264523	4753, 221914, 167681, 80310, 6352, 284013, 3458, 84417, 2199, 3486, 11098, 4054, 7049, 3075, 8718, 3575, 8857, 976, 51237, 5176, 10418, 165, 57125, 3956, 3001, 6425	199	534	9007	2.20373	0.0691855	0.0142367	0.34744
GOTERM_CC_FAT	GO:0005576~extracellular region	31	15.5779	0.000270229	2149, 4753, 221914, 167681, 3512, 80310, 6352, 284013, 3458, 84417, 2199, 3486, 11098, 4054, 7049, 3075, 8718, 3575, 8857, 976, 51237, 5176, 10418, 165, 5037, 939, 1514, 57125, 3956, 3001, 6425	146	668	6228	1.97962	0.0564511	0.0564511	0.342172
SP_PIR_KEYWORDS	cell membrane	34	17.0854	0.000436651	9289, 5732, 2149, 50649, 51754, 5911, 51735, 4897, 221914, 154, 389, 1524, 41, 608, 7049, 26034, 4907, 8718, 3575, 2040, 53637, 5152, 976, 5796, 56937, 221188, 1240, 5037, 3688, 9057, 1236, 201633, 55679, 4646	199	819	9007	1.87898	0.111622	0.0195331	0.572923
INTERPRO	IPR003961:Fibronectin, type III	8	4.0201	0.00124436	84033, 2041, 5796, 1969, 10290, 4897, 54674, 3575	186	73	8186	4.8231	0.395308	0.395308	1.7242
UP_SEQ_FEATURE	domain:Leucine-zipper	8	4.0201	0.00146344	55509, 10538, 9935, 60468, 6720, 27086, 4609, 6925	199	77	9005	4.70143	0.699956	0.181791	2.23078
GOTERM_CC_FAT	GO:0005887~integral to plasma membrane	26	13.0653	0.00147679	9289, 5732, 2149, 4897, 23208, 154, 1524, 41, 7049, 4058, 8718, 5159, 2040, 2041, 976, 5796, 1969, 27345, 1240, 5037, 939, 3688, 9057, 1236, 4818, 7107	146	574	6228	1.93222	0.272212	0.146895	1.85684
GOTERM_CC_FAT	GO:0005886~plasma membrane	56	28.1407	0.00169404	3820, 9289, 5732, 2149, 50649, 5911, 51735, 4897, 154, 23208, 84033, 1524, 389, 41, 608, 26034, 708, 3575, 5159, 53637, 976, 5796, 1240, 55423, 939, 5037, 26119, 3688, 10913, 9057, 9214, 1236, 3002, 3001, 4646, 51754, 221914, 7049, 4907, 26960, 55359, 4058, 4092, 8718, 2040, 2041, 56937, 221188, 1969, 27345, 321, 5335, 201633, 55679, 7107, 4818	146	1658	6228	1.44079	0.305475	0.114417	2.12729
GOTERM_CC_FAT	GO:0031226~intrinsic to plasma membrane	26	13.0653	0.00206627	9289, 5732, 2149, 4897, 23208, 154, 1524, 41, 7049, 4058, 8718, 5159, 2040, 2041, 976, 5796, 1969, 27345, 1240, 5037, 939, 3688, 9057, 1236, 4818, 7107	146	588	6228	1.88622	0.358988	0.10522	2.58911
SMART	SM00060:FN3	8	4.0201	0.00245691	84033, 2041, 5796, 1969, 10290, 4897, 54674, 3575	118	73	4560	4.23497	0.223822	0.223822	2.70821
GOTERM_BP_FAT	GO:0044057~regulation of system process	11	5.52764	0.00265453	2053, 3458, 57555, 2149, 8553, 27345, 4646, 1573, 4092, 154, 5037	169	145	6927	3.10945	0.982959	0.982959	4.33114
GOTERM_BP_FAT	GO:0031644~regulation of neurological system process	8	4.0201	0.00270809	3458, 57555, 2149, 8553, 27345, 4646, 154, 5037	169	78	6927	4.20391	0.984305	0.874721	4.41669
SP_PIR_KEYWORDS	g-protein coupled receptor	10	5.02513	0.00333595	53637, 976, 9289, 221188, 1524, 5732, 1236, 2149, 1240, 154	199	138	9007	3.2798	0.595682	0.121347	4.30078
UP_SEQ_FEATURE	DNA-binding region:Basic motif	8	4.0201	0.00336253	55509, 10538, 9935, 60468, 8553, 6720, 4609, 6925	199	89	9005	4.06753	0.937254	0.326672	5.0563
KEGG_PATHWAY	hsa04060:Cytokine-cytokine receptor interaction	10	5.02513	0.00355785	6352, 10913, 3458, 1524, 1236, 608, 8718, 3575, 5159, 939	63	141	2772	3.12057	0.284686	0.284686	3.83443
UP_SEQ_FEATURE	transmembrane region	63	31.6583	0.0035791	3820, 9289, 5732, 2149, 253782, 4897, 6512, 23208, 154, 79888, 57134, 1524, 41, 608, 90488, 3575, 5159, 53637, 976, 5796, 6785, 9254, 54463, 23547, 1240, 113791, 55423, 939, 5037, 57125, 3688, 10913, 9057, 9214, 1236, 10100, 79690, 56895, 203328, 81618, 57555, 27087, 51754, 23484, 7049, 4058, 55359, 4232, 8718, 2040, 2041, 56937, 221188, 1969, 27345, 124222, 81544, 201633, 6720, 7107, 9334, 4818,…	199	2060	9005	1.3839	0.947519	0.308168	5.37364
SP_PIR_KEYWORDS	transducer	11	5.52764	0.00357915	53637, 976, 9289, 221188, 1524, 5335, 5732, 1236, 2149, 1240, 154	199	166	9007	2.99924	0.621557	0.114375	4.60754
INTERPRO	IPR013098:Immunoglobulin I-set	6	3.01508	0.00361303	84033, 5796, 23022, 10290, 4897, 54674	186	46	8186	5.74053	0.768299	0.518646	4.93022
GOTERM_BP_FAT	GO:0007517~muscle organ development	9	4.52261	0.00361705	3688, 2149, 7049, 10290, 2317, 27086, 165, 4092, 5159	169	104	6927	3.54705	0.996118	0.842834	5.85756
SP_PIR_KEYWORDS	transmembrane	63	31.6583	0.00409322	3820, 9289, 5732, 2149, 253782, 4897, 6512, 23208, 154, 79888, 57134, 1524, 41, 608, 90488, 3575, 5159, 53637, 976, 5796, 6785, 9254, 54463, 23547, 1240, 113791, 55423, 939, 5037, 57125, 3688, 10913, 9057, 9214, 1236, 10100, 79690, 56895, 203328, 81618, 57555, 27087, 51754, 23484, 7049, 4058, 55359, 4232, 8718, 2040, 2041, 56937, 221188, 1969, 27345, 124222, 81544, 201633, 6720, 7107, 9334, 4818,…	199	2072	9007	1.37619	0.670948	0.116182	5.25297
SP_PIR_KEYWORDS	T-cell	4	2.01005	0.00566766	6352, 3002, 3001, 939	199	17	9007	10.6497	0.785684	0.142754	7.20469
UP_SEQ_FEATURE	domain:Fibronectin type-III 2	6	3.01508	0.00596094	84033, 2041, 5796, 1969, 10290, 4897	199	53	9005	5.12278	0.992661	0.420773	8.79874
UP_SEQ_FEATURE	domain:Fibronectin type-III 1	6	3.01508	0.00596094	84033, 2041, 5796, 1969, 10290, 4897	199	53	9005	5.12278	0.992661	0.420773	8.79874
INTERPRO	IPR008266:Tyrosine protein kinase, active site	6	3.01508	0.00614478	2041, 7294, 1969, 4058, 55359, 5159	186	52	8186	5.07816	0.917102	0.563972	8.24944
GOTERM_BP_FAT	GO:0007166~cell surface receptor linked signal transduction	28	14.0704	0.00621013	3820, 9289, 5732, 2149, 154, 6352, 3458, 1524, 51176, 4054, 7049, 4058, 8718, 4092, 3575, 5159, 53637, 2041, 976, 5796, 221188, 1969, 1240, 939, 3688, 1236, 6932, 6425	169	676	6927	1.69773	0.999928	0.907993	9.85669
UP_SEQ_FEATURE	domain:Ig-like 5	3	1.50754	0.00680728	84033, 10290, 4897	199	6	9005	22.6256	0.996356	0.429631	9.98761
UP_SEQ_FEATURE	domain:Ig-like 6	3	1.50754	0.00680728	84033, 10290, 4897	199	6	9005	22.6256	0.996356	0.429631	9.98761
UP_SEQ_FEATURE	domain:Ig-like 4	3	1.50754	0.00680728	84033, 10290, 4897	199	6	9005	22.6256	0.996356	0.429631	9.98761
UP_SEQ_FEATURE	domain:Ig-like 3	3	1.50754	0.00680728	84033, 10290, 4897	199	6	9005	22.6256	0.996356	0.429631	9.98761
GOTERM_MF_FAT	GO:0043565~sequence-specific DNA binding	14	7.03518	0.007456	10538, 9935, 6689, 2672, 253782, 27086, 55509, 6304, 60468, 51176, 6720, 4222, 4609, 4092	146	273	6525	2.29189	0.938671	0.938671	9.81655
GOTERM_CC_FAT	GO:0044459~plasma membrane part	38	19.0955	0.00825171	9289, 5732, 2149, 50649, 5911, 4897, 221914, 154, 23208, 389, 1524, 41, 7049, 4058, 3575, 4092, 8718, 5159, 2040, 976, 2041, 5796, 1969, 27345, 1240, 5037, 939, 26119, 3688, 9057, 9214, 1236, 3002, 55679, 3001, 4646, 4818, 7107	146	1084	6228	1.49537	0.831611	0.299734	9.97518
UP_SEQ_FEATURE	domain:EGF-like 5; calcium-binding	4	2.01005	0.00905864	976, 2199, 4054, 4753	199	20	9005	9.05025	0.999436	0.493389	13.08
INTERPRO	IPR013783:Immunoglobulin-like fold	12	6.03015	0.0100711	84033, 5796, 23022, 9214, 201633, 10290, 2317, 4897, 23547, 54674, 55423, 5159	186	217	8186	2.43377	0.98325	0.640247	13.1848
GOTERM_MF_FAT	GO:0003700~transcription factor activity	20	10.0503	0.0122193	10538, 65982, 9935, 864, 8553, 10172, 6689, 253782, 27086, 165, 55509, 6304, 51176, 60468, 6720, 5324, 4222, 4609, 4092, 6925	146	492	6525	1.81674	0.989805	0.899031	15.6117
GOTERM_BP_FAT	GO:0006955~immune response	18	9.04523	0.0126409	976, 27086, 23547, 1240, 60489, 939, 3512, 6352, 3458, 1236, 9214, 3001, 6932, 608, 7049, 708, 3075, 3575	169	388	6927	1.90151	1	0.979715	19.0964
INTERPRO	IPR001368:TNFR/CD27/30/40/95 cysteine-rich region	4	2.01005	0.0127478	10913, 608, 8718, 939	186	22	8186	8.00196	0.99439	0.645358	16.4069
SP_PIR_KEYWORDS	repressor	13	6.53266	0.012841	10538, 9935, 9987, 10172, 53335, 27086, 165, 55509, 6304, 60468, 6932, 55536, 80063	199	262	9007	2.24579	0.969877	0.272692	15.6358
INTERPRO	IPR001245:Tyrosine protein kinase	6	3.01508	0.0136289	2041, 7294, 1969, 4058, 55359, 5159	186	63	8186	4.1915	0.996089	0.603069	17.443
SP_PIR_KEYWORDS	tyrosine-protein kinase	6	3.01508	0.0138854	2041, 7294, 1969, 4058, 55359, 5159	199	65	9007	4.17797	0.977389	0.270776	16.8024
GOTERM_MF_FAT	GO:0019955~cytokine binding	6	3.01508	0.0143519	1524, 1236, 7049, 1240, 8718, 3575	146	65	6525	4.1254	0.995447	0.834262	18.0925
SP_PIR_KEYWORDS	Immunoglobulin domain	11	5.52764	0.0149764	84033, 5796, 23022, 9214, 201633, 10290, 4897, 23547, 54674, 55423, 5159	199	205	9007	2.42866	0.983249	0.269891	18.0052
GOTERM_BP_FAT	GO:0060537~muscle tissue development	6	3.01508	0.0168134	3688, 2149, 7049, 27086, 4092, 5159	169	62	6927	3.9666	1	0.986826	24.6069
SMART	SM00208:TNFR	4	2.01005	0.0177655	10913, 608, 8718, 939	118	22	4560	7.02619	0.842179	0.602734	18.1322
GOTERM_MF_FAT	GO:0004713~protein tyrosine kinase activity	7	3.51759	0.0178401	84033, 2041, 7294, 1969, 4058, 55359, 5159	146	94	6525	3.32811	0.998787	0.813366	22.0051
SP_PIR_KEYWORDS	membrane	78	39.196	0.0181013	3820, 9289, 5732, 2149, 50649, 5911, 51735, 253782, 4897, 1573, 6512, 23208, 154, 79888, 57134, 389, 1524, 41, 608, 90488, 26034, 3575, 5159, 53637, 976, 5796, 6785, 152789, 631, 9254, 54463, 1240, 23547, 113791, 55423, 939, 5037, 57125, 10913, 3688, 9057, 1236, 9214, 10100, 79690, 56895, 4646, 203328, 81618, 57555, 27087, 51754, 221914, 23484, 7049, 4907, 26960, 4058, 55359, 4232, 8718, 2040, 51…	199	2855	9007	1.23656	0.992919	0.297844	21.3622
GOTERM_BP_FAT	GO:0032844~regulation of homeostatic process	6	3.01508	0.0190638	6352, 3458, 2149, 9935, 4092, 4609	169	64	6927	3.84264	1	0.985191	27.4306
UP_SEQ_FEATURE	domain:Ig-like 2	3	1.50754	0.0192729	84033, 10290, 4897	199	10	9005	13.5754	1	0.736336	25.9028
UP_SEQ_FEATURE	domain:Ig-like 1	3	1.50754	0.0192729	84033, 10290, 4897	199	10	9005	13.5754	1	0.736336	25.9028
UP_SEQ_FEATURE	nucleotide phosphate-binding region:NAD	5	2.51256	0.0193629	7915, 92106, 622, 26227, 3945	199	47	9005	4.81396	1	0.709554	26.0075
INTERPRO	IPR008957:Fibronectin, type III-like fold	6	3.01508	0.0206991	2041, 5796, 1969, 10290, 4897, 3575	186	70	8186	3.77235	0.999786	0.700958	25.3354
SMART	SM00219:TyrKc	6	3.01508	0.0219735	2041, 7294, 1969, 4058, 55359, 5159	118	63	4560	3.68039	0.898583	0.533659	21.9627
GOTERM_BP_FAT	GO:0007155~cell adhesion	15	7.53769	0.0225141	976, 5796, 57555, 9289, 51754, 4753, 10418, 4897, 165, 55423, 6352, 3688, 1524, 51176, 8857	169	319	6927	1.92734	1	0.987231	31.5674
GOTERM_BP_FAT	GO:0022610~biological adhesion	15	7.53769	0.0230576	976, 5796, 57555, 9289, 51754, 4753, 10418, 4897, 165, 55423, 6352, 3688, 1524, 51176, 8857	169	320	6927	1.92132	1	0.981143	32.1985
INTERPRO	IPR003599:Immunoglobulin subtype	9	4.52261	0.0232767	84033, 5796, 9214, 201633, 10290, 4897, 23547, 55423, 5159	186	154	8186	2.57206	0.999926	0.695587	28.0342
KEGG_PATHWAY	hsa05412:Arrhythmogenic right ventricular cardiomyopathy (ARVC)	4	2.01005	0.0234514	3688, 51176, 6932, 9254	63	28	2772	6.28571	0.892546	0.672198	22.9198
SP_PIR_KEYWORDS	alternative promoter usage	4	2.01005	0.025124	51176, 3001, 6932, 10290	199	29	9007	6.24294	0.998988	0.368531	28.4481
GOTERM_BP_FAT	GO:0042471~ear morphogenesis	4	2.01005	0.02675	9935, 4646, 2672, 4609	169	27	6927	6.07232	1	0.984297	36.3432
GOTERM_BP_FAT	GO:0048738~cardiac muscle tissue development	4	2.01005	0.02675	3688, 7049, 27086, 4092	169	27	6927	6.07232	1	0.984297	36.3432
INTERPRO	IPR018114:Peptidase S1/S6, chymotrypsin/Hap, active site	4	2.01005	0.0269634	3002, 3001, 11098, 167681	186	29	8186	6.07045	0.999984	0.706822	31.7371
UP_SEQ_FEATURE	domain:GPS	3	1.50754	0.0274646	976, 9289, 221188	199	12	9005	11.3128	1	0.805071	34.8842
GOTERM_MF_FAT	GO:0004714~transmembrane receptor protein tyrosine kinase activity	4	2.01005	0.0281568	2041, 1969, 4058, 5159	146	30	6525	5.9589	0.999976	0.881239	32.5858
GOTERM_BP_FAT	GO:0008016~regulation of heart contraction	4	2.01005	0.0294395	1573, 4092, 154, 5037	169	28	6927	5.85545	1	0.984419	39.2109
INTERPRO	IPR013091:EGF calcium-binding	4	2.01005	0.0294738	976, 2199, 4054, 4753	186	30	8186	5.8681	0.999994	0.701398	34.1564
INTERPRO	IPR007110:Immunoglobulin-like	10	5.02513	0.0298996	84033, 5796, 23022, 201633, 10290, 4897, 23547, 54674, 55423, 5159	186	192	8186	2.29223	0.999995	0.672046	34.5587
GOTERM_BP_FAT	GO:0051969~regulation of transmission of nerve impulse	6	3.01508	0.0316123	3458, 57555, 8553, 27345, 4646, 5037	169	73	6927	3.36889	1	0.983444	41.4386
UP_SEQ_FEATURE	domain:EGF-like 6; calcium-binding	3	1.50754	0.0319954	2199, 4054, 4753	199	13	9005	10.4426	1	0.831701	39.4039
GOTERM_BP_FAT	GO:0050808~synapse organization	4	2.01005	0.0352305	57555, 2149, 4646, 4897	169	30	6927	5.46509	1	0.985399	44.9786
UP_SEQ_FEATURE	repeat:TNFR-Cys 3	3	1.50754	0.0367969	10913, 8718, 939	199	14	9005	9.6967	1	0.854285	43.8722
GOTERM_MF_FAT	GO:0019956~chemokine binding	3	1.50754	0.0374712	1524, 1236, 1240	146	14	6525	9.57681	0.999999	0.906913	40.9789
GOTERM_MF_FAT	GO:0004950~chemokine receptor activity	3	1.50754	0.0374712	1524, 1236, 1240	146	14	6525	9.57681	0.999999	0.906913	40.9789
INTERPRO	IPR001254:Peptidase S1 and S6, chymotrypsin/Hap	4	2.01005	0.0377179	3002, 3001, 11098, 167681	186	33	8186	5.33464	1	0.725939	41.5528
INTERPRO	IPR000203:GPS	3	1.50754	0.0386774	976, 9289, 221188	186	14	8186	9.43088	1	0.706487	42.3616
INTERPRO	IPR000832:GPCR, family 2, secretin-like	3	1.50754	0.0386774	976, 9289, 221188	186	14	8186	9.43088	1	0.706487	42.3616
GOTERM_CC_FAT	GO:0016021~integral to membrane	64	32.1608	0.0402849	3820, 9289, 5732, 2149, 253782, 4897, 6512, 23208, 154, 79888, 57134, 1524, 41, 608, 90488, 3575, 5159, 53637, 976, 5796, 6785, 9254, 54463, 23547, 1240, 113791, 55423, 939, 5037, 57125, 3688, 10913, 9057, 9214, 1236, 10100, 79690, 56895, 203328, 81618, 57555, 27087, 2317, 51754, 23484, 7049, 4058, 55359, 4232, 8718, 2040, 2041, 56937, 221188, 1969, 27345, 124222, 81544, 201633, 6720, 7107, 9334,…	146	2252	6228	1.21229	0.999855	0.770861	40.6359
INTERPRO	IPR018097:EGF-like calcium-binding, conserved site	4	2.01005	0.0407009	976, 2199, 4054, 4753	186	34	8186	5.17774	1	0.698529	44.0333
PIR_SUPERFAMILY	PIRSF800007:secretin receptor-like G protein-coupled receptors	3	1.50754	0.0413115	976, 9289, 221188	87	14	3662	9.0197	0.991849	0.991849	38.1093
GOTERM_MF_FAT	GO:0019838~growth factor binding	5	2.51256	0.0415252	3486, 7049, 4054, 3575, 5159	146	59	6525	3.78744	1	0.895644	44.3198
INTERPRO	IPR017452:GPCR, rhodopsin-like superfamily	7	3.51759	0.0425725	53637, 1524, 5732, 1236, 2149, 1240, 154	186	113	8186	2.72633	1	0.690173	45.5394
SMART	SM00409:IG	9	4.52261	0.0431027	84033, 5796, 9214, 201633, 10290, 4897, 23547, 55423, 5159	118	154	4560	2.25842	0.989306	0.678425	38.8444
UP_SEQ_FEATURE	chain:Erythrocyte band 7 integral membrane protein	2	1.00503	0.0434945	2040, 5037	199	2	9005	45.2513	1	0.883538	49.5925
UP_SEQ_FEATURE	region of interest:Required for lipid raft association	2	1.00503	0.0434945	2040, 5037	199	2	9005	45.2513	1	0.883538	49.5925
UP_SEQ_FEATURE	region of interest:Required for homooligomerization	2	1.00503	0.0434945	2040, 5037	199	2	9005	45.2513	1	0.883538	49.5925
UP_SEQ_FEATURE	lipid moiety-binding region:S-palmitoyl cysteine; partial	2	1.00503	0.0434945	2040, 5037	199	2	9005	45.2513	1	0.883538	49.5925
UP_SEQ_FEATURE	region of interest:Interaction with LANCL1	2	1.00503	0.0434945	2040, 5037	199	2	9005	45.2513	1	0.883538	49.5925
INTERPRO	IPR001881:EGF-like calcium-binding	4	2.01005	0.0437994	976, 2199, 4054, 4753	186	35	8186	5.0298	1	0.677253	46.5062
INTERPRO	IPR000152:EGF-type aspartate/asparagine hydroxylation conserved site	4	2.01005	0.0437994	976, 2199, 4054, 4753	186	35	8186	5.0298	1	0.677253	46.5062
GOTERM_BP_FAT	GO:0050810~regulation of steroid biosynthetic process	3	1.50754	0.043953	3458, 2672, 23541	169	14	6927	8.78318	1	0.992691	52.7037
INTERPRO	IPR017983:GPCR, family 2, secretin-like, conserved site	3	1.50754	0.0439771	976, 9289, 221188	186	15	8186	8.80215	1	0.656573	46.6449
GOTERM_CC_FAT	GO:0031224~intrinsic to membrane	66	33.1658	0.0443343	3820, 9289, 5732, 2149, 253782, 4897, 6512, 23208, 154, 79888, 57134, 1524, 41, 608, 90488, 3575, 5159, 53637, 976, 5796, 6785, 9254, 54463, 23547, 1240, 113791, 55423, 939, 5037, 57125, 3688, 10913, 9057, 9214, 1236, 10100, 79690, 56895, 203328, 81618, 57555, 27087, 2317, 51754, 221914, 23484, 7049, 4907, 4058, 55359, 4232, 8718, 2040, 2041, 56937, 221188, 1969, 27345, 124222, 81544, 201633, 672…	146	2346	6228	1.20008	0.999942	0.751622	43.7354
INTERPRO	IPR013558:CTNNB1 binding, N-teminal	2	1.00503	0.0446911	51176, 6932	186	2	8186	44.0108	1	0.641624	47.1988
INTERPRO	IPR018080:Band 7/stomatin-like, conserved site	2	1.00503	0.0446911	2040, 5037	186	2	8186	44.0108	1	0.641624	47.1988
GOTERM_BP_FAT	GO:0030336~negative regulation of cell migration	4	2.01005	0.0449313	5796, 3486, 7049, 4092	169	33	6927	4.96826	1	0.990862	53.5034
GOTERM_CC_FAT	GO:0031256~leading edge membrane	3	1.50754	0.0463605	5796, 3688, 4646	146	15	6228	8.53151	0.999963	0.720777	45.2297
INTERPRO	IPR004827:Basic-leucine zipper (bZIP) transcription factor	4	2.01005	0.0470124	55509, 10538, 9935, 60468	186	36	8186	4.89008	1	0.640806	48.963
UP_SEQ_FEATURE	repeat:TNFR-Cys 2	3	1.50754	0.0471562	10913, 8718, 939	199	16	9005	8.48461	1	0.889848	52.4846
UP_SEQ_FEATURE	repeat:TNFR-Cys 1	3	1.50754	0.0471562	10913, 8718, 939	199	16	9005	8.48461	1	0.889848	52.4846
INTERPRO	IPR000276:7TM GPCR, rhodopsin-like	7	3.51759	0.0473506	53637, 1524, 5732, 1236, 2149, 1240, 154	186	116	8186	2.65582	1	0.62464	49.2154
GOTERM_BP_FAT	GO:0010719~negative regulation of epithelial to mesenchymal transition	2	1.00503	0.0479211	7049, 4092	169	2	6927	40.9882	1	0.990923	55.8695
GOTERM_BP_FAT	GO:0006566~threonine metabolic process	2	1.00503	0.0479211	79896, 26227	169	2	6927	40.9882	1	0.990923	55.8695
KEGG_PATHWAY	hsa05215:Prostate cancer	5	2.51256	0.0482001	80310, 51176, 6932, 3326, 5159	63	62	2772	3.54839	0.990377	0.787302	41.8368
SMART	SM00303:GPS	3	1.50754	0.0485768	976, 9289, 221188	118	14	4560	8.28087	0.994078	0.641492	42.6376
GOTERM_BP_FAT	GO:0007416~synaptogenesis	3	1.50754	0.0499237	57555, 4646, 4897	169	15	6927	8.19763	1	0.9901	57.3906
SMART	SM00020:Tryp_SPc	4	2.01005	0.0514074	3002, 3001, 11098, 167681	118	33	4560	4.68413	0.995643	0.595856	44.5138
GOTERM_BP_FAT	GO:0014706~striated muscle tissue development	5	2.51256	0.0514972	3688, 2149, 7049, 27086, 4092	169	58	6927	3.53346	1	0.98889	58.551
GOTERM_BP_FAT	GO:0040013~negative regulation of locomotion	4	2.01005	0.0520582	5796, 3486, 7049, 4092	169	35	6927	4.68436	1	0.986576	58.9574
UP_SEQ_FEATURE	domain:EGF-like 4; calcium-binding	3	1.50754	0.0526876	976, 2199, 4054	199	17	9005	7.98552	1	0.903834	56.5605
SMART	SM00179:EGF_CA	4	2.01005	0.0594586	976, 2199, 4054, 4753	118	35	4560	4.41646	0.998189	0.594235	49.5492
GOTERM_BP_FAT	GO:0006921~cell structure disassembly during apoptosis	3	1.50754	0.0626669	3002, 3001, 4609	169	17	6927	7.23321	1	0.992968	65.9736
SMART	SM00338:BRLZ	4	2.01005	0.0636937	55509, 10538, 9935, 60468	118	36	4560	4.29379	0.998862	0.571445	52.0274
GOTERM_BP_FAT	GO:0051271~negative regulation of cell motion	4	2.01005	0.0637013	5796, 3486, 7049, 4092	169	38	6927	4.31454	1	0.991785	66.5937
UP_SEQ_FEATURE	domain:Ig-like 8	2	1.00503	0.0645306	84033, 10290	199	3	9005	30.1675	1	0.935536	64.2136
UP_SEQ_FEATURE	domain:Ig-like 9	2	1.00503	0.0645306	84033, 10290	199	3	9005	30.1675	1	0.935536	64.2136
UP_SEQ_FEATURE	region of interest:CTNNB1-binding	2	1.00503	0.0645306	51176, 6932	199	3	9005	30.1675	1	0.935536	64.2136
UP_SEQ_FEATURE	active site:Proton acceptor	15	7.53769	0.0645601	9891, 2053, 2041, 814, 7294, 1969, 27087, 10290, 84033, 7915, 622, 4058, 3945, 55359, 5159	199	407	9005	1.66774	1	0.926637	64.2309
INTERPRO	IPR001972:Stomatin	2	1.00503	0.0662859	2040, 5037	186	3	8186	29.3405	1	0.732716	61.6346
INTERPRO	IPR003910:GPCR, family 2, orphan receptor, GPR56	2	1.00503	0.0662859	9289, 221188	186	3	8186	29.3405	1	0.732716	61.6346
INTERPRO	IPR017981:GPCR, family 2-like	3	1.50754	0.067553	976, 9289, 221188	186	19	8186	6.94907	1	0.723185	62.3554
PIR_SUPERFAMILY	PIRSF005651:membrane protease subunits, stomatin/prohibitin homologs	2	1.00503	0.0688301	2040, 5037	87	3	3662	28.0613	0.999705	0.982835	55.5596
GOTERM_BP_FAT	GO:0042692~muscle cell differentiation	5	2.51256	0.0691157	3956, 3688, 2149, 10290, 27086	169	64	6927	3.2022	1	0.993176	69.6701
GOTERM_BP_FAT	GO:0019218~regulation of steroid metabolic process	3	1.50754	0.069407	3458, 2672, 23541	169	18	6927	6.83136	1	0.991699	69.8278
GOTERM_BP_FAT	GO:0030334~regulation of cell migration	6	3.01508	0.0695688	5796, 2149, 3486, 7049, 4092, 5159	169	91	6927	2.70252	1	0.989977	69.9151
UP_SEQ_FEATURE	domain:Fibronectin type-III	3	1.50754	0.0705388	54674, 3575, 80063	199	20	9005	6.78769	1	0.934986	67.5951
GOTERM_BP_FAT	GO:0006922~cleavage of lamin	2	1.00503	0.0710184	3002, 3001	169	3	6927	27.3254	1	0.989048	70.6864
GOTERM_BP_FAT	GO:0006923~cleavage of cytoskeletal proteins during apoptosis	2	1.00503	0.0710184	3002, 3001	169	3	6927	27.3254	1	0.989048	70.6864
GOTERM_BP_FAT	GO:0010771~negative regulation of cell morphogenesis involved in differentiation	2	1.00503	0.0710184	7049, 4092	169	3	6927	27.3254	1	0.989048	70.6864
SP_PIR_KEYWORDS	chromosomal rearrangement	8	4.0201	0.0714831	6304, 53335, 608, 5324, 27086, 605, 4609, 5159	199	165	9007	2.19449	1	0.715266	62.3077
GOTERM_BP_FAT	GO:0007626~locomotory behavior	8	4.0201	0.0718097	6352, 3458, 1524, 1236, 4646, 1240, 321, 5159	169	150	6927	2.18604	1	0.98761	71.0995
GOTERM_BP_FAT	GO:0006968~cellular defense response	4	2.01005	0.0720732	6352, 3688, 1524, 9214	169	40	6927	4.09882	1	0.985655	71.2359
SP_PIR_KEYWORDS	differentiation	9	4.52261	0.0725812	84033, 10913, 51314, 50810, 10290, 2317, 51361, 28969, 6425	199	200	9007	2.03676	1	0.699157	62.8899
GOTERM_BP_FAT	GO:0006468~protein amino acid phosphorylation	16	8.0402	0.0730026	9891, 2041, 814, 7294, 2149, 1969, 10290, 84033, 3458, 3486, 7049, 4058, 54674, 55359, 4092, 5159	169	411	6927	1.59565	1	0.984198	71.7121
GOTERM_BP_FAT	GO:0006935~chemotaxis	6	3.01508	0.0748738	6352, 3458, 1524, 1236, 1240, 5159	169	93	6927	2.6444	1	0.983614	72.6484
GOTERM_BP_FAT	GO:0042330~taxis	6	3.01508	0.0748738	6352, 3458, 1524, 1236, 1240, 5159	169	93	6927	2.6444	1	0.983614	72.6484
INTERPRO	IPR011598:Helix-loop-helix DNA-binding	4	2.01005	0.0766471	8553, 6720, 4609, 6925	186	44	8186	4.00098	1	0.75358	67.1718
GOTERM_CC_FAT	GO:0009986~cell surface	9	4.52261	0.0785315	5796, 3688, 201633, 7049, 51754, 221914, 4897, 3575, 5037	146	192	6228	1.99957	1	0.858265	64.5569
GOTERM_CC_FAT	GO:0042470~melanosome	5	2.51256	0.0795668	2040, 3688, 5176, 3326, 5037	146	70	6228	3.04697	1	0.831797	65.0586
GOTERM_CC_FAT	GO:0048770~pigment granule	5	2.51256	0.0795668	2040, 3688, 5176, 3326, 5037	146	70	6228	3.04697	1	0.831797	65.0586
SP_PIR_KEYWORDS	membrane protein	4	2.01005	0.0798355	2040, 4818, 4907, 5037	199	46	9007	3.93577	1	0.714258	66.5323
GOTERM_BP_FAT	GO:0050727~regulation of inflammatory response	4	2.01005	0.0809106	6352, 5176, 4907, 154	169	42	6927	3.90363	1	0.986548	75.4743
GOTERM_MF_FAT	GO:0001653~peptide receptor activity	4	2.01005	0.0816891	1524, 1236, 2149, 1240	146	46	6525	3.88624	1	0.98119	69.1659
GOTERM_MF_FAT	GO:0008528~peptide receptor activity, G-protein coupled	4	2.01005	0.0816891	1524, 1236, 2149, 1240	146	46	6525	3.88624	1	0.98119	69.1659
UP_SEQ_FEATURE	domain:Fibronectin type-III 4	3	1.50754	0.0833711	84033, 5796, 4897	199	22	9005	6.17063	1	0.955452	73.8422
GOTERM_BP_FAT	GO:0050728~negative regulation of inflammatory response	3	1.50754	0.0835474	5176, 4907, 154	169	20	6927	6.14822	1	0.986588	76.6204
GOTERM_BP_FAT	GO:0042472~inner ear morphogenesis	3	1.50754	0.0835474	9935, 4646, 2672	169	20	6927	6.14822	1	0.986588	76.6204
SP_PIR_KEYWORDS	activator	12	6.03015	0.0840195	9935, 60468, 51176, 9987, 6689, 6720, 6932, 23541, 5324, 4609, 6925, 80063	199	313	9007	1.73526	1	0.713993	68.4799
UP_SEQ_FEATURE	domain:Ig-like 7	2	1.00503	0.0851064	84033, 10290	199	4	9005	22.6256	1	0.952473	74.5947
GOTERM_BP_FAT	GO:0007267~cell-cell signaling	11	5.52764	0.0853702	976, 7915, 6352, 9289, 814, 79690, 27345, 4646, 321, 55423, 5037	169	252	6927	1.78917	1	0.986049	77.3831
KEGG_PATHWAY	hsa05216:Thyroid cancer	3	1.50754	0.0854091	51176, 6932, 4609	63	22	2772	6	0.999773	0.877304	62.4454
GOTERM_BP_FAT	GO:0043583~ear development	4	2.01005	0.0854974	9935, 4646, 2672, 4609	169	43	6927	3.81285	1	0.984222	77.4354
GOTERM_CC_FAT	GO:0005615~extracellular space	11	5.52764	0.0856566	976, 6352, 3458, 3956, 3486, 5176, 7049, 221914, 6425, 3075, 5037	146	263	6228	1.78416	1	0.826274	67.8799
GOTERM_BP_FAT	GO:0050804~regulation of synaptic transmission	5	2.51256	0.085874	57555, 8553, 27345, 4646, 5037	169	69	6927	2.97016	1	0.982502	77.5897
INTERPRO	IPR003598:Immunoglobulin subtype 2	5	2.51256	0.0859739	23022, 10290, 4897, 54674, 5159	186	74	8186	2.9737	1	0.779807	71.5122
INTERPRO	IPR000639:Epoxide hydrolase-like	2	1.00503	0.0873952	2053, 4232	186	4	8186	22.0054	1	0.771877	72.1247
GOTERM_BP_FAT	GO:0007034~vacuolar transport	3	1.50754	0.0909189	91782, 51361, 154	169	21	6927	5.85545	1	0.984584	79.5633
GOTERM_BP_FAT	GO:0001932~regulation of protein amino acid phosphorylation	6	3.01508	0.0920667	80310, 3458, 3486, 4092, 5159, 5037	169	99	6927	2.48413	1	0.983596	79.9889
GOTERM_BP_FAT	GO:0007167~enzyme linked receptor protein signaling pathway	9	4.52261	0.092374	2041, 5796, 1969, 7049, 4054, 4058, 4092, 5159, 154	169	191	6927	1.93138	1	0.981923	80.1014
GOTERM_BP_FAT	GO:0030656~regulation of vitamin metabolic process	2	1.00503	0.0935587	3458, 2672	169	4	6927	20.4941	1	0.98094	80.5297
GOTERM_BP_FAT	GO:0060556~regulation of vitamin D biosynthetic process	2	1.00503	0.0935587	3458, 2672	169	4	6927	20.4941	1	0.98094	80.5297
GOTERM_BP_FAT	GO:0009448~gamma-aminobutyric acid metabolic process	2	1.00503	0.0935587	7915, 26227	169	4	6927	20.4941	1	0.98094	80.5297
GOTERM_BP_FAT	GO:0045909~positive regulation of vasodilation	2	1.00503	0.0935587	2053, 154	169	4	6927	20.4941	1	0.98094	80.5297
INTERPRO	IPR011616:bZIP transcription factor, bZIP-1	3	1.50754	0.0943148	55509, 10538, 60468	186	23	8186	5.74053	1	0.785468	74.9362
OMIM_DISEASE	Genome-wide association scan identifies candidate polymorphisms associated with differential response to anti-TNF treatment in Rheumatoid Arthritis	2	1.00503	0.0950515	9935, 253782	40	4	1583	19.7875	0.999916	0.999916	66.5675
GOTERM_BP_FAT	GO:0051094~positive regulation of developmental process	8	4.0201	0.0959678	6352, 3486, 5176, 2672, 4897, 3575, 154, 939	169	161	6927	2.03668	1	0.980997	81.374
UP_SEQ_FEATURE	binding site:NAD	3	1.50754	0.0968478	7915, 26227, 3945	199	24	9005	5.65641	1	0.964891	79.1787
GOTERM_BP_FAT	GO:0046890~regulation of lipid biosynthetic process	3	1.50754	0.0984729	3458, 2672, 23541	169	22	6927	5.5893	1	0.981134	82.2153
GOTERM_MF_FAT	GO:0046983~protein dimerization activity	12	6.03015	0.0987597	2053, 7915, 3956, 3688, 55509, 10538, 60468, 3001, 27086, 60489, 6925, 154	146	320	6525	1.67594	1	0.98656	76.203
