# Supplementary material for: Meta-analysis on blood transcriptomic studies identifies consistently coexpressed protein–protein interaction modules as robust markers of human aging
Source: Aging Cell. 2013 Nov 19;13(2):216–25. doi: 10.1111/acel.12160 (PMC4331790; doi:10.1111/acel.12160)
Supplement: Supplementary file 6 — Table S5 Gene enrichment analyses using DAVID on the 27 consistently coexpressed PPI modules counting at least 5 genes. [file acel0013-0216-sd6.xls]

## Sheet: Results
Table S7: Gene enrichment analyses using DAVID on the 27 consistently co-expressed PPI Modules counting at least 5 genes
DAVID was run at default settings, focusing on GO_FAT categories, using the 7,353 genes in the blood compendium that could be mapped to the PPI network as a background.
Table S7.1: PPI Module 1
Category	Term	Count	%	PValue	Genes	List Total	Pop Hits	Pop Total	Fold Enrichment	Bonferroni	Benjamini	FDR
GOTERM_CC_FAT	GO:0031091~platelet alpha granule	12	32.4324	6.66e-17	2811, 6403, 3674, 7450, 5196, 5627, 2162, 3690, 1950, 340205, 2815, 6678	35	36	5303	50.5048	1.18e-14	1.18e-14	1.22e-13
GOTERM_CC_FAT	GO:0030141~secretory granule	13	35.1351	4.6e-14	2811, 5154, 5196, 7450, 5627, 3690, 2815, 1950, 6678, 6403, 3674, 2162, 340205	35	84	5303	23.4486	4.88e-12	2.44e-12	5.17e-11
GOTERM_BP_FAT	GO:0050817~coagulation	9	24.3243	1.66e-10	2811, 51206, 7450, 5196, 5627, 2162, 3690, 340205, 2815	34	50	5941	31.4524	7.11e-08	7.11e-08	2.34e-07
GOTERM_BP_FAT	GO:0007596~blood coagulation	9	24.3243	1.66e-10	2811, 51206, 7450, 5196, 5627, 2162, 3690, 340205, 2815	34	50	5941	31.4524	7.11e-08	7.11e-08	2.34e-07
GOTERM_BP_FAT	GO:0007599~hemostasis	9	24.3243	2.31e-10	2811, 51206, 7450, 5196, 5627, 2162, 3690, 340205, 2815	34	52	5941	30.2426	9.89e-08	4.95e-08	3.26e-07
GOTERM_CC_FAT	GO:0044433~cytoplasmic vesicle part	11	29.7297	2.65e-10	2811, 6403, 3674, 5154, 5196, 5627, 2162, 3690, 1950, 2815, 6678	35	98	5303	17.0067	2.81e-08	9.37e-09	2.97e-07
GOTERM_BP_FAT	GO:0050878~regulation of body fluid levels	9	24.3243	1.67e-09	2811, 51206, 7450, 5196, 5627, 2162, 3690, 340205, 2815	34	66	5941	23.8275	7.16e-07	2.39e-07	2.36e-06
GOTERM_BP_FAT	GO:0042060~wound healing	10	27.027	1.73e-09	2811, 51206, 5154, 7450, 5196, 5627, 2162, 3690, 340205, 2815	34	98	5941	17.8301	7.42e-07	1.86e-07	2.44e-06
GOTERM_CC_FAT	GO:0016023~cytoplasmic membrane-bounded vesicle	14	37.8378	9.06e-09	2811, 5154, 5413, 5196, 7450, 5627, 3690, 2815, 1950, 6678, 6403, 3674, 2162, 340205	35	288	5303	7.36528	9.6e-07	2.4e-07	1.02e-05
GOTERM_CC_FAT	GO:0031988~membrane-bounded vesicle	14	37.8378	1.49e-08	2811, 5154, 5413, 5196, 7450, 5627, 3690, 2815, 1950, 6678, 6403, 3674, 2162, 340205	35	300	5303	7.07067	1.58e-06	3.15e-07	1.67e-05
GOTERM_CC_FAT	GO:0031410~cytoplasmic vesicle	14	37.8378	6.46e-08	2811, 5154, 5413, 5196, 7450, 5627, 3690, 2815, 1950, 6678, 6403, 3674, 2162, 340205	35	339	5303	6.25723	6.84e-06	1.14e-06	7.24e-05
GOTERM_CC_FAT	GO:0031092~platelet alpha granule membrane	5	13.5135	9.69e-08	2811, 6403, 3674, 3690, 2815	35	8	5303	94.6964	1.03e-05	1.47e-06	0.000109
GOTERM_CC_FAT	GO:0031982~vesicle	14	37.8378	1.23e-07	2811, 5154, 5413, 5196, 7450, 5627, 3690, 2815, 1950, 6678, 6403, 3674, 2162, 340205	35	358	5303	5.92514	1.31e-05	1.63e-06	0.000138
GOTERM_CC_FAT	GO:0060205~cytoplasmic membrane-bounded vesicle lumen	6	16.2162	5.82e-07	5154, 5196, 5627, 2162, 1950, 6678	35	27	5303	33.6698	6.17e-05	6.86e-06	0.000653
GOTERM_CC_FAT	GO:0031983~vesicle lumen	6	16.2162	7.06e-07	5154, 5196, 5627, 2162, 1950, 6678	35	28	5303	32.4673	7.48e-05	7.48e-06	0.000792
GOTERM_BP_FAT	GO:0009611~response to wounding	11	29.7297	8.83e-07	2811, 6403, 51206, 5154, 7450, 5196, 5627, 2162, 3690, 340205, 2815	34	262	5941	7.33621	0.000378	7.56e-05	0.00124389
GOTERM_BP_FAT	GO:0007155~cell adhesion	11	29.7297	1.2e-06	2811, 6403, 3674, 29780, 7414, 7450, 90952, 3690, 2815, 3693, 7122	34	271	5941	7.09258	0.000516	8.6e-05	0.00169726
GOTERM_BP_FAT	GO:0022610~biological adhesion	11	29.7297	1.25e-06	2811, 6403, 3674, 29780, 7414, 7450, 90952, 3690, 2815, 3693, 7122	34	272	5941	7.0665	0.000533	7.62e-05	0.00175563
GOTERM_CC_FAT	GO:0030667~secretory granule membrane	5	13.5135	2.43e-06	2811, 6403, 3674, 3690, 2815	35	16	5303	47.3482	0.000257	2.34e-05	0.00272493
GOTERM_BP_FAT	GO:0030168~platelet activation	5	13.5135	2.88e-06	2811, 51206, 7450, 5196, 340205	34	19	5941	45.983	0.00123369	0.000154	0.00406245
GOTERM_CC_FAT	GO:0031093~platelet alpha granule lumen	5	13.5135	1.62e-05	5196, 5627, 2162, 1950, 6678	35	25	5303	30.3029	0.00171613	0.000143	0.0181807
GOTERM_CC_FAT	GO:0005886~plasma membrane	22	59.4595	2.76e-05	8853, 2811, 83700, 51206, 29780, 4352, 5413, 5742, 7414, 7450, 3690, 2815, 1950, 3693, 7122, 6403, 2781, 51266, 3674, 90952, 8714, 340205	35	1455	5303	2.29094	0.00292138	0.000225	0.0309658
GOTERM_MF_FAT	GO:0005518~collagen binding	4	10.8108	9.12e-05	51206, 5154, 7450, 6678	31	17	5569	42.2694	0.0119653	0.0119653	0.106431
GOTERM_MF_FAT	GO:0005509~calcium ion binding	9	24.3243	0.000164	3674, 4638, 5627, 2162, 7125, 1950, 10398, 57419, 6678	31	309	5569	5.23238	0.0214148	0.0107653	0.191317
GOTERM_CC_FAT	GO:0030659~cytoplasmic vesicle membrane	5	13.5135	0.000907	2811, 6403, 3674, 3690, 2815	35	69	5303	10.9793	0.0917211	0.00684814	1.01323
GOTERM_BP_FAT	GO:0007166~cell surface receptor linked signal transduction	11	29.7297	0.00108592	2811, 51206, 2781, 3674, 51266, 5154, 4352, 5196, 3690, 1950, 3693	34	599	5941	3.20883	0.371882	0.0503574	1.51874
GOTERM_CC_FAT	GO:0012506~vesicle membrane	5	13.5135	0.00143708	2811, 6403, 3674, 3690, 2815	35	78	5303	9.71245	0.14139	0.0101112	1.60076
GOTERM_CC_FAT	GO:0044459~plasma membrane part	15	40.5405	0.00144422	2811, 51206, 29780, 4352, 7414, 7450, 3690, 2815, 3693, 7122, 6403, 51266, 3674, 90952, 8714	35	963	5303	2.36004	0.14204	0.00952917	1.60865
GOTERM_BP_FAT	GO:0031589~cell-substrate adhesion	4	10.8108	0.00154689	3674, 7450, 3690, 3693	34	42	5941	16.6415	0.48448	0.0641106	2.15693
GOTERM_CC_FAT	GO:0008305~integrin complex	3	8.10811	0.00252983	3674, 3690, 3693	35	12	5303	37.8786	0.235476	0.0156701	2.80231
GOTERM_BP_FAT	GO:0001775~cell activation	6	16.2162	0.00294667	2811, 51206, 5154, 7450, 5196, 340205	34	181	5941	5.79233	0.717206	0.108475	4.07141
GOTERM_BP_FAT	GO:0030193~regulation of blood coagulation	3	8.10811	0.00342017	2811, 6403, 5154	34	16	5941	32.7629	0.769232	0.115024	4.7111
GOTERM_CC_FAT	GO:0005887~integral to plasma membrane	10	27.027	0.0035374	2811, 6403, 51206, 3674, 51266, 4352, 3690, 8714, 2815, 3693	35	504	5303	3.00624	0.313143	0.020652	3.89834
GOTERM_CC_FAT	GO:0031226~intrinsic to plasma membrane	10	27.027	0.00404071	2811, 6403, 51206, 3674, 51266, 4352, 3690, 8714, 2815, 3693	35	514	5303	2.94775	0.348959	0.0223353	4.44161
GOTERM_BP_FAT	GO:0050818~regulation of coagulation	3	8.10811	0.00482328	2811, 6403, 5154	34	19	5941	27.5898	0.873733	0.147158	6.58347
GOTERM_CC_FAT	GO:0009986~cell surface	6	16.2162	0.0053287	6403, 3674, 5154, 7450, 3690, 340205	35	180	5303	5.05048	0.432408	0.0279204	5.81915
GOTERM_CC_FAT	GO:0005576~extracellular region	10	27.027	0.00915515	6403, 5154, 7414, 7450, 5196, 5627, 2162, 5197, 1950, 6678	35	582	5303	2.60334	0.622776	0.0453634	9.80564
GOTERM_BP_FAT	GO:0006937~regulation of muscle contraction	3	8.10811	0.0110621	5742, 7125, 10398	34	29	5941	18.0761	0.991442	0.288278	14.5023
GOTERM_BP_FAT	GO:0030334~regulation of cell migration	4	10.8108	0.0120559	6403, 5154, 7414, 3690	34	87	5941	8.03381	0.994435	0.292548	15.7046
GOTERM_CC_FAT	GO:0005912~adherens junction	4	10.8108	0.0123075	3674, 29780, 7414, 90952	35	76	5303	7.97444	0.730906	0.0579227	12.9737
GOTERM_BP_FAT	GO:0007229~integrin-mediated signaling pathway	3	8.10811	0.0141887	3674, 3690, 3693	34	33	5941	15.885	0.997793	0.317687	18.232
GOTERM_CC_FAT	GO:0070161~anchoring junction	4	10.8108	0.0151056	3674, 29780, 7414, 90952	35	82	5303	7.39094	0.800792	0.0677443	15.7004
GOTERM_BP_FAT	GO:0007160~cell-matrix adhesion	3	8.10811	0.0167554	3674, 3690, 3693	34	36	5941	14.5613	0.999277	0.346502	21.1801
GOTERM_BP_FAT	GO:0040012~regulation of locomotion	4	10.8108	0.0170549	6403, 5154, 7414, 3690	34	99	5941	7.06001	0.999365	0.335703	21.5176
GOTERM_BP_FAT	GO:0051270~regulation of cell motion	4	10.8108	0.0189439	6403, 5154, 7414, 3690	34	103	5941	6.78584	0.999721	0.35003	23.6155
GOTERM_MF_FAT	GO:0008201~heparin binding	3	8.10811	0.0192756	6403, 5196, 5197	31	40	5569	13.4734	0.923405	0.575315	20.3303
GOTERM_BP_FAT	GO:0010543~regulation of platelet activation	2	5.40541	0.0220396	6403, 5154	34	4	5941	87.3676	0.999928	0.379309	26.9413
GOTERM_CC_FAT	GO:0009897~external side of plasma membrane	4	10.8108	0.0223154	6403, 3674, 7450, 3690	35	95	5303	6.37955	0.908574	0.0948696	22.3717
GOTERM_BP_FAT	GO:0030031~cell projection assembly	3	8.10811	0.0234439	5154, 26052, 7414	34	43	5941	12.1908	0.999961	0.383378	28.4052
GOTERM_CC_FAT	GO:0030054~cell junction	5	13.5135	0.0319868	3674, 29780, 7414, 90952, 7122	35	190	5303	3.98722	0.968127	0.128762	30.5657
GOTERM_CC_FAT	GO:0044449~contractile fiber part	3	8.10811	0.0332623	7414, 7125, 10398	35	45	5303	10.101	0.972285	0.128827	31.5855
GOTERM_MF_FAT	GO:0003924~GTPase activity	4	10.8108	0.0344463	81027, 2781, 26052, 5413	31	134	5569	5.36254	0.990217	0.685499	33.5902
GOTERM_MF_FAT	GO:0005539~glycosaminoglycan binding	3	8.10811	0.0372811	6403, 5196, 5197	31	57	5569	9.45501	0.993364	0.633236	35.8316
GOTERM_CC_FAT	GO:0043292~contractile fiber	3	8.10811	0.0403503	7414, 7125, 10398	35	50	5303	9.09086	0.987296	0.149301	37.0078
GOTERM_CC_FAT	GO:0043235~receptor complex	3	8.10811	0.0418313	3674, 3690, 3693	35	51	5303	8.91261	0.989214	0.149362	38.0901
GOTERM_MF_FAT	GO:0001871~pattern binding	3	8.10811	0.0421863	6403, 5196, 5197	31	61	5569	8.83501	0.996619	0.612579	39.5472
GOTERM_MF_FAT	GO:0030247~polysaccharide binding	3	8.10811	0.0421863	6403, 5196, 5197	31	61	5569	8.83501	0.996619	0.612579	39.5472
GOTERM_CC_FAT	GO:0005925~focal adhesion	3	8.10811	0.0463957	3674, 29780, 7414	35	54	5303	8.41746	0.993498	0.159404	41.32
GOTERM_MF_FAT	GO:0050840~extracellular matrix binding	2	5.40541	0.0474844	3674, 6678	31	9	5569	39.9211	0.998374	0.600434	43.3387
GOTERM_CC_FAT	GO:0005924~cell-substrate adherens junction	3	8.10811	0.0479565	3674, 29780, 7414	35	55	5303	8.26442	0.994535	0.159404	42.3888
GOTERM_BP_FAT	GO:0030195~negative regulation of blood coagulation	2	5.40541	0.0489273	2811, 5154	34	9	5941	38.8301	1	0.62316	50.6676
GOTERM_CC_FAT	GO:0044421~extracellular region part	6	16.2162	0.0499667	6403, 5154, 7450, 5196, 1950, 6678	35	318	5303	2.85876	0.995632	0.16077	43.7391
GOTERM_MF_FAT	GO:0005198~structural molecule activity	5	13.5135	0.0501415	81027, 5413, 7414, 10398, 7122	31	262	5569	3.42834	0.998875	0.57207	45.1571
GOTERM_CC_FAT	GO:0030055~cell-substrate junction	3	8.10811	0.0511356	3674, 29780, 7414	35	57	5303	7.97444	0.996166	0.159595	44.511
GOTERM_MF_FAT	GO:0030246~carbohydrate binding	4	10.8108	0.0528079	6403, 51266, 5196, 5197	31	159	5569	4.51938	0.999224	0.548742	46.9282
GOTERM_MF_FAT	GO:0003779~actin binding	4	10.8108	0.053625	4638, 29780, 7414, 7125	31	160	5569	4.49113	0.999308	0.516903	47.4604
GOTERM_BP_FAT	GO:0051051~negative regulation of transport	3	8.10811	0.0586181	5742, 3690, 1950	34	71	5941	7.38318	1	0.67505	57.2946
GOTERM_BP_FAT	GO:0050819~negative regulation of coagulation	2	5.40541	0.0594805	2811, 5154	34	11	5941	31.7701	1	0.664989	57.8423
GOTERM_BP_FAT	GO:0032101~regulation of response to external stimulus	3	8.10811	0.0645734	2811, 6403, 5154	34	75	5941	6.98941	1	0.681076	60.9463
GOTERM_CC_FAT	GO:0012505~endomembrane system	7	18.9189	0.0656656	2811, 6403, 2781, 3674, 5742, 3690, 2815	35	454	5303	2.33612	0.999253	0.196011	53.3334
GOTERM_MF_FAT	GO:0043498~cell surface binding	2	5.40541	0.072915	6403, 5154	31	14	5569	25.6636	0.999954	0.59688	58.6904
GOTERM_CC_FAT	GO:0005911~cell-cell junction	3	8.10811	0.0735151	7414, 90952, 7122	35	70	5303	6.49347	0.999695	0.211841	57.5486
GOTERM_BP_FAT	GO:0010743~regulation of foam cell differentiation	2	5.40541	0.0750977	5196, 3690	34	14	5941	24.9622	1	0.723379	66.6996
GOTERM_CC_FAT	GO:0005856~cytoskeleton	8	21.6216	0.0874403	2017, 81027, 26052, 29780, 5413, 7414, 7125, 10398	35	609	5303	1.99034	0.999939	0.242036	64.1828
GOTERM_BP_FAT	GO:0016337~cell-cell adhesion	3	8.10811	0.0902547	6403, 90952, 7122	34	91	5941	5.7605	1	0.776744	73.6141
GOTERM_BP_FAT	GO:0051046~regulation of secretion	3	8.10811	0.0936525	5742, 5413, 1950	34	93	5941	5.63662	1	0.777557	74.9688
GOTERM_BP_FAT	GO:0048514~blood vessel morphogenesis	3	8.10811	0.0970879	6403, 5154, 1950	34	95	5941	5.51796	1	0.778493	76.2725
Table S7.2: PPI Module 2
Category	Term	Count	%	PValue	Genes	List Total	Pop Hits	Pop Total	Fold Enrichment	Bonferroni	Benjamini	FDR
GOTERM_BP_FAT	GO:0006955~immune response	15	41.6667	2.99924e-11	10346, 3627, 2634, 2633, 8638, 6890, 10964, 79132, 115361, 4939, 2537, 710, 23586, 91543, 4940	27	356	5941	9.27122	8.06797e-09	8.06797e-09	3.94118e-08
GOTERM_BP_FAT	GO:0009615~response to virus	8	22.2222	2.57349e-09	10346, 9636, 10561, 6772, 4600, 4599, 23586, 91543	27	56	5941	31.4339	6.92268e-07	3.46134e-07	3.38171e-06
GOTERM_BP_FAT	GO:0006952~defense response	8	22.2222	0.000148682	3627, 4600, 4599, 79132, 710, 6890, 23586, 91543	27	281	5941	6.2644	0.0392091	0.0132443	0.195201
GOTERM_MF_FAT	GO:0032553~ribonucleotide binding	12	33.3333	0.000709986	4939, 115361, 2634, 2633, 55601, 4600, 4599, 8638, 79132, 6890, 23586, 4940	24	965	5569	2.88549	0.0605878	0.0605878	0.766349
GOTERM_MF_FAT	GO:0032555~purine ribonucleotide binding	12	33.3333	0.000709986	4939, 115361, 2634, 2633, 55601, 4600, 4599, 8638, 79132, 6890, 23586, 4940	24	965	5569	2.88549	0.0605878	0.0605878	0.766349
GOTERM_MF_FAT	GO:0017076~purine nucleotide binding	12	33.3333	0.00104079	4939, 115361, 2634, 2633, 55601, 4600, 4599, 8638, 79132, 6890, 23586, 4940	24	1008	5569	2.7624	0.0875641	0.0447849	1.12159
GOTERM_MF_FAT	GO:0003924~GTPase activity	5	13.8889	0.00198895	115361, 2634, 2633, 4600, 4599	24	134	5569	8.65827	0.160713	0.0567281	2.13341
GOTERM_MF_FAT	GO:0000166~nucleotide binding	12	33.3333	0.00387626	4939, 115361, 2634, 2633, 55601, 4600, 4599, 8638, 79132, 6890, 23586, 4940	24	1177	5569	2.36576	0.289491	0.0818949	4.11951
GOTERM_MF_FAT	GO:0003723~RNA binding	7	19.4444	0.00406414	4939, 55601, 81030, 8638, 79132, 23586, 4940	24	389	5569	4.17556	0.301188	0.0691663	4.31521
GOTERM_MF_FAT	GO:0005525~GTP binding	5	13.8889	0.0100619	115361, 2634, 2633, 4600, 4599	24	211	5569	5.49862	0.589315	0.137846	10.3752
GOTERM_MF_FAT	GO:0032561~guanyl ribonucleotide binding	5	13.8889	0.0102272	115361, 2634, 2633, 4600, 4599	24	212	5569	5.47268	0.595308	0.121231	10.5372
GOTERM_MF_FAT	GO:0019001~guanyl nucleotide binding	5	13.8889	0.0102272	115361, 2634, 2633, 4600, 4599	24	212	5569	5.47268	0.595308	0.121231	10.5372
GOTERM_BP_FAT	GO:0032020~ISG15-protein conjugation	2	5.55556	0.0173953	9636, 9246	27	4	5941	110.019	0.991089	0.69276	20.5939
GOTERM_MF_FAT	GO:0042623~ATPase activity, coupled	4	11.1111	0.0186998	55601, 79132, 6890, 23586	24	139	5569	6.67746	0.810082	0.187505	18.4918
GOTERM_MF_FAT	GO:0070035~purine NTP-dependent helicase activity	3	8.33333	0.0197885	55601, 79132, 23586	24	53	5569	13.1344	0.827756	0.177517	19.4659
GOTERM_MF_FAT	GO:0008026~ATP-dependent helicase activity	3	8.33333	0.0197885	55601, 79132, 23586	24	53	5569	13.1344	0.827756	0.177517	19.4659
GOTERM_MF_FAT	GO:0016887~ATPase activity	4	11.1111	0.0320883	55601, 79132, 6890, 23586	24	171	5569	5.42788	0.943305	0.249494	29.761
GOTERM_BP_FAT	GO:0045087~innate immune response	3	8.33333	0.0342166	79132, 710, 23586	27	67	5941	9.8524	0.999914	0.846351	36.7135
GOTERM_MF_FAT	GO:0004386~helicase activity	3	8.33333	0.0377268	55601, 79132, 23586	24	75	5569	9.28167	0.966095	0.264831	34.0682
GOTERM_BP_FAT	GO:0008015~blood circulation	3	8.33333	0.0380503	3627, 6772, 710	27	71	5941	9.29734	0.999971	0.824343	39.9362
GOTERM_BP_FAT	GO:0003013~circulatory system process	3	8.33333	0.0380503	3627, 6772, 710	27	71	5941	9.29734	0.999971	0.824343	39.9362
GOTERM_MF_FAT	GO:0005524~ATP binding	7	19.4444	0.0870908	4939, 55601, 8638, 79132, 6890, 23586, 4940	24	770	5569	2.10947	0.999671	0.487372	62.7293
GOTERM_MF_FAT	GO:0032559~adenyl ribonucleotide binding	7	19.4444	0.0910809	4939, 55601, 8638, 79132, 6890, 23586, 4940	24	779	5569	2.0851	0.999776	0.476101	64.4563
Table S7.3: PPI Module 3
Category	Term	Count	%	PValue	Genes	List Total	Pop Hits	Pop Total	Fold Enrichment	Bonferroni	Benjamini	FDR
GOTERM_MF_FAT	GO:0003723~RNA binding	10	28.5714	0.000137944	79811, 10914, 6434, 3189, 9908, 3184, 22916, 1977, 9782, 51747	31	389	5569	4.61813	0.0145167	0.0145167	0.154679
GOTERM_BP_FAT	GO:0008380~RNA splicing	7	20	0.000153796	10914, 6434, 3189, 3184, 22916, 140890, 51747	29	180	5941	7.96686	0.0545931	0.0545931	0.211448
GOTERM_BP_FAT	GO:0006397~mRNA processing	7	20	0.000304645	10914, 6434, 3189, 3184, 22916, 140890, 51747	29	204	5941	7.02958	0.105251	0.0540885	0.418441
GOTERM_BP_FAT	GO:0016071~mRNA metabolic process	7	20	0.0006652	10914, 6434, 3189, 3184, 22916, 140890, 51747	29	236	5941	6.07642	0.215634	0.0777691	0.911579
GOTERM_BP_FAT	GO:0000375~RNA splicing, via transesterification reactions	5	14.2857	0.00140962	10914, 6434, 3189, 3184, 22916	29	106	5941	9.66331	0.402424	0.120778	1.92257
GOTERM_BP_FAT	GO:0000398~nuclear mRNA splicing, via spliceosome	5	14.2857	0.00140962	10914, 6434, 3189, 3184, 22916	29	106	5941	9.66331	0.402424	0.120778	1.92257
GOTERM_BP_FAT	GO:0000377~RNA splicing, via transesterification reactions with bulged adenosine as nucleophile	5	14.2857	0.00140962	10914, 6434, 3189, 3184, 22916	29	106	5941	9.66331	0.402424	0.120778	1.92257
GOTERM_BP_FAT	GO:0006396~RNA processing	7	20	0.0035666	10914, 6434, 3189, 3184, 22916, 140890, 51747	29	327	5941	4.38543	0.728593	0.229586	4.79823
GOTERM_BP_FAT	GO:0006413~translational initiation	3	8.57143	0.00425628	8562, 1977, 8661	29	21	5941	29.266	0.789202	0.228544	5.70106
GOTERM_BP_FAT	GO:0044265~cellular macromolecule catabolic process	7	20	0.0109155	10269, 9354, 3184, 22916, 51444, 8451, 7398	29	412	5941	3.48067	0.981795	0.43577	14.0191
GOTERM_BP_FAT	GO:0046822~regulation of nucleocytoplasmic transport	3	8.57143	0.0115789	9908, 22916, 23411	29	35	5941	17.5596	0.985749	0.412201	14.8094
GOTERM_MF_FAT	GO:0000166~nucleotide binding	13	37.1429	0.0144751	79811, 6434, 9908, 140890, 10914, 3189, 10096, 22916, 3184, 51727, 4677, 23411, 9782	31	1177	5569	1.98419	0.78681	0.538275	15.0929
GOTERM_BP_FAT	GO:0009057~macromolecule catabolic process	7	20	0.0155987	10269, 9354, 3184, 22916, 51444, 8451, 7398	29	445	5941	3.22255	0.99678	0.471441	19.4557
GOTERM_MF_FAT	GO:0003743~translation initiation factor activity	3	8.57143	0.0166233	8562, 1977, 8661	31	37	5569	14.5658	0.830835	0.446942	17.1467
GOTERM_BP_FAT	GO:0032386~regulation of intracellular transport	3	8.57143	0.0171702	9908, 22916, 23411	29	43	5941	14.2927	0.998203	0.468554	21.2073
GOTERM_CC_FAT	GO:0012505~endomembrane system	6	17.1429	0.0416312	92140, 10096, 22908, 10558, 23411, 9782	24	454	5303	2.92015	0.97728	0.97728	36.9723
GOTERM_MF_FAT	GO:0008135~translation factor activity, nucleic acid binding	3	8.57143	0.0421863	8562, 1977, 8661	31	61	5569	8.83501	0.98963	0.680885	38.347
GOTERM_MF_FAT	GO:0000339~RNA cap binding	2	5.71429	0.042318	22916, 1977	31	8	5569	44.9113	0.98978	0.600154	38.442
GOTERM_CC_FAT	GO:0030530~heterogeneous nuclear ribonucleoprotein complex	2	5.71429	0.0508738	3189, 3184	24	12	5303	36.8264	0.99041	0.90207	43.2658
GOTERM_BP_FAT	GO:0006412~translation	4	11.4286	0.0572226	8562, 4677, 1977, 8661	29	188	5941	4.35877	1	0.85847	55.5557
GOTERM_BP_FAT	GO:0046486~glycerolipid metabolic process	3	8.57143	0.0589078	22908, 3612, 23411	29	84	5941	7.3165	1	0.842246	56.6365
GOTERM_BP_FAT	GO:0019941~modification-dependent protein catabolic process	5	14.2857	0.0603843	10269, 9354, 51444, 8451, 7398	29	319	5941	3.211	1	0.826009	57.5636
GOTERM_BP_FAT	GO:0043632~modification-dependent macromolecule catabolic process	5	14.2857	0.0603843	10269, 9354, 51444, 8451, 7398	29	319	5941	3.211	1	0.826009	57.5636
GOTERM_BP_FAT	GO:0051603~proteolysis involved in cellular protein catabolic process	5	14.2857	0.0686017	10269, 9354, 51444, 8451, 7398	29	333	5941	3.07601	1	0.84321	62.3955
GOTERM_BP_FAT	GO:0044257~cellular protein catabolic process	5	14.2857	0.0692104	10269, 9354, 51444, 8451, 7398	29	334	5941	3.0668	1	0.825396	62.7324
GOTERM_BP_FAT	GO:0030163~protein catabolic process	5	14.2857	0.0786859	10269, 9354, 51444, 8451, 7398	29	349	5941	2.93499	1	0.845812	67.6275
GOTERM_MF_FAT	GO:0004437~inositol or phosphatidylinositol phosphatase activity	2	5.71429	0.0829024	22908, 3612	31	16	5569	22.4556	0.999896	0.783225	62.1327
Table S7.4: PPI Module 4 (PPI Module F in Figure 2)
Category	Term	Count	%	PValue	Genes	List Total	Pop Hits	Pop Total	Fold Enrichment	Bonferroni	Benjamini	FDR
GOTERM_CC_FAT	GO:0070013~intracellular organelle lumen	16	48.4848	1.73641e-05	8697, 55699, 10236, 25926, 7155, 1737, 7978, 34, 64318, 10199, 9126, 9184, 84365, 56916, 64216, 5955	26	1086	5303	3.00496	0.0011107	0.0011107	0.0176389
GOTERM_CC_FAT	GO:0043233~organelle lumen	16	48.4848	2.31897e-05	8697, 55699, 10236, 25926, 7155, 1737, 7978, 34, 64318, 10199, 9126, 9184, 84365, 56916, 64216, 5955	26	1111	5303	2.93734	0.00148306	0.000741804	0.023556
GOTERM_CC_FAT	GO:0031974~membrane-enclosed lumen	16	48.4848	2.93869e-05	8697, 55699, 10236, 25926, 7155, 1737, 7978, 34, 64318, 10199, 9126, 9184, 84365, 56916, 64216, 5955	26	1132	5303	2.88285	0.00187902	0.000626732	0.0298502
GOTERM_BP_FAT	GO:0051276~chromosome organization	6	18.1818	0.00500751	25842, 8697, 9126, 648, 9184, 56916	27	263	5941	5.01986	0.780426	0.780426	6.49464
GOTERM_CC_FAT	GO:0005759~mitochondrial matrix	5	15.1515	0.00562699	55699, 1737, 7978, 34, 64216	26	156	5303	6.53723	0.303122	0.0863303	5.57141
GOTERM_CC_FAT	GO:0031980~mitochondrial lumen	5	15.1515	0.00562699	55699, 1737, 7978, 34, 64216	26	156	5303	6.53723	0.303122	0.0863303	5.57141
GOTERM_CC_FAT	GO:0005739~mitochondrion	9	27.2727	0.00622801	6059, 8803, 55699, 51001, 1737, 54534, 7978, 34, 64216	26	626	5303	2.93235	0.329572	0.0768539	6.14962
GOTERM_MF_FAT	GO:0030554~adenyl nucleotide binding	10	30.303	0.00698287	6059, 1665, 9126, 8803, 55699, 7155, 56916, 79072, 1633, 34	26	821	5569	2.60892	0.507245	0.507245	7.49643
GOTERM_MF_FAT	GO:0001883~purine nucleoside binding	10	30.303	0.00762914	6059, 1665, 9126, 8803, 55699, 7155, 56916, 79072, 1633, 34	26	832	5569	2.57443	0.538604	0.320738	8.16369
GOTERM_MF_FAT	GO:0001882~nucleoside binding	10	30.303	0.00793804	6059, 1665, 9126, 8803, 55699, 7155, 56916, 79072, 1633, 34	26	837	5569	2.55905	0.552886	0.235332	8.48107
GOTERM_MF_FAT	GO:0000166~nucleotide binding	12	36.3636	0.00842823	6059, 1665, 9126, 8803, 55699, 84365, 10236, 7155, 56916, 79072, 1633, 34	26	1177	5569	2.18378	0.574657	0.192421	8.98267
GOTERM_CC_FAT	GO:0005730~nucleolus	7	21.2121	0.0101741	10199, 64318, 84365, 9184, 7155, 56916, 25926	26	409	5303	3.49078	0.480286	0.103341	9.86739
GOTERM_CC_FAT	GO:0031981~nuclear lumen	10	30.303	0.0134053	8697, 9126, 10199, 64318, 84365, 9184, 10236, 7155, 56916, 25926	26	864	5303	2.36067	0.578418	0.116083	12.8122
GOTERM_BP_FAT	GO:0007059~chromosome segregation	3	9.09091	0.0155657	8697, 9126, 9184	27	44	5941	15.0025	0.991242	0.906418	18.9297
GOTERM_MF_FAT	GO:0005524~ATP binding	9	27.2727	0.0159149	6059, 1665, 9126, 8803, 55699, 7155, 56916, 79072, 1633	26	770	5569	2.50355	0.802167	0.276798	16.3392
GOTERM_BP_FAT	GO:0034660~ncRNA metabolic process	4	12.1212	0.0169653	10199, 55699, 84365, 64216	27	126	5941	6.9853	0.994301	0.82138	20.458
GOTERM_MF_FAT	GO:0032559~adenyl ribonucleotide binding	9	27.2727	0.0170096	6059, 1665, 9126, 8803, 55699, 7155, 56916, 79072, 1633	26	779	5569	2.47462	0.823203	0.250832	17.3683
GOTERM_BP_FAT	GO:0016072~rRNA metabolic process	3	9.09091	0.0176451	10199, 84365, 64216	27	47	5941	14.0449	0.995375	0.739224	21.1906
GOTERM_BP_FAT	GO:0006390~transcription from mitochondrial promoter	2	6.06061	0.0216984	7978, 64216	27	5	5941	88.0148	0.998673	0.7342	25.431
GOTERM_MF_FAT	GO:0017076~purine nucleotide binding	10	30.303	0.0258131	6059, 1665, 9126, 8803, 55699, 7155, 56916, 79072, 1633, 34	26	1008	5569	2.12492	0.928736	0.314315	25.2346
GOTERM_MF_FAT	GO:0032553~ribonucleotide binding	9	27.2727	0.0542087	6059, 1665, 9126, 8803, 55699, 7155, 56916, 79072, 1633	26	965	5569	1.99765	0.996408	0.505216	46.1928
GOTERM_MF_FAT	GO:0032555~purine ribonucleotide binding	9	27.2727	0.0542087	6059, 1665, 9126, 8803, 55699, 7155, 56916, 79072, 1633	26	965	5569	1.99765	0.996408	0.505216	46.1928
GOTERM_BP_FAT	GO:0007346~regulation of mitotic cell cycle	3	9.09091	0.059466	8883, 8697, 9184	27	91	5941	7.25397	1	0.954307	55.9605
GOTERM_CC_FAT	GO:0043228~non-membrane-bounded organelle	11	33.3333	0.0610928	9126, 10199, 64318, 84365, 9184, 7155, 56916, 25926, 54534, 7978, 64216	26	1293	5303	1.73517	0.982305	0.396077	47.2924
GOTERM_CC_FAT	GO:0043232~intracellular non-membrane-bounded organelle	11	33.3333	0.0610928	9126, 10199, 64318, 84365, 9184, 7155, 56916, 25926, 54534, 7978, 64216	26	1293	5303	1.73517	0.982305	0.396077	47.2924
GOTERM_CC_FAT	GO:0044429~mitochondrial part	5	15.1515	0.0735113	55699, 1737, 7978, 34, 64216	26	342	5303	2.98189	0.992453	0.418973	53.9608
GOTERM_BP_FAT	GO:0000070~mitotic sister chromatid segregation	2	6.06061	0.0800723	8697, 9184	27	19	5941	23.1618	1	0.972696	67.2547
GOTERM_BP_FAT	GO:0000819~sister chromatid segregation	2	6.06061	0.0800723	8697, 9184	27	19	5941	23.1618	1	0.972696	67.2547
GOTERM_MF_FAT	GO:0046982~protein heterodimerization activity	3	9.09091	0.0891325	8883, 9126, 7155	26	112	5569	5.73729	0.99992	0.64925	64.5892
GOTERM_CC_FAT	GO:0009295~nucleoid	2	6.06061	0.0989252	7978, 64216	26	22	5303	18.542	0.998727	0.486584	65.2932
GOTERM_CC_FAT	GO:0000794~condensed nuclear chromosome	2	6.06061	0.0989252	9126, 84365	26	22	5303	18.542	0.998727	0.486584	65.2932
GOTERM_CC_FAT	GO:0042645~mitochondrial nucleoid	2	6.06061	0.0989252	7978, 64216	26	22	5303	18.542	0.998727	0.486584	65.2932
Table S7.5: PPI Module 5
Category	Term	Count	%	PValue	Genes	List Total	Pop Hits	Pop Total	Fold Enrichment	Bonferroni	Benjamini	FDR
GOTERM_BP_FAT	GO:0006091~generation of precursor metabolites and energy	6	21.4286	0.000311147	2271, 6392, 509, 4706, 1738, 515	24	161	5941	9.22516	0.0825904	0.0825904	0.409948
GOTERM_BP_FAT	GO:0006119~oxidative phosphorylation	4	14.2857	0.000935223	509, 4706, 1738, 515	24	51	5941	19.415	0.228314	0.121544	1.22751
GOTERM_BP_FAT	GO:0045333~cellular respiration	4	14.2857	0.000935223	2271, 6392, 4706, 1738	24	51	5941	19.415	0.228314	0.121544	1.22751
GOTERM_BP_FAT	GO:0015980~energy derivation by oxidation of organic compounds	4	14.2857	0.0026423	2271, 6392, 4706, 1738	24	73	5941	13.5639	0.51948	0.216744	3.43227
GOTERM_CC_FAT	GO:0005739~mitochondrion	9	32.1429	0.00349601	2271, 6392, 509, 4706, 27249, 1738, 29088, 27068, 515	24	626	5303	3.17672	0.324457	0.324457	3.89217
GOTERM_BP_FAT	GO:0006084~acetyl-CoA metabolic process	3	10.7143	0.00375755	2271, 6392, 1738	24	24	5941	30.9427	0.647534	0.229488	4.84799
GOTERM_CC_FAT	GO:0031980~mitochondrial lumen	5	17.8571	0.00412278	2271, 509, 4706, 1738, 515	24	156	5303	7.082	0.370423	0.206541	4.57519
GOTERM_CC_FAT	GO:0005759~mitochondrial matrix	5	17.8571	0.00412278	2271, 509, 4706, 1738, 515	24	156	5303	7.082	0.370423	0.206541	4.57519
GOTERM_CC_FAT	GO:0019866~organelle inner membrane	5	17.8571	0.00514774	6392, 509, 4706, 5111, 515	24	166	5303	6.65537	0.439001	0.175253	5.6826
GOTERM_CC_FAT	GO:0000502~proteasome complex	3	10.7143	0.0120966	5706, 5684, 5683	24	39	5303	16.9968	0.744127	0.288777	12.8866
GOTERM_BP_FAT	GO:0031145~anaphase-promoting complex-dependent proteasomal ubiquitin-dependent protein catabolic process	3	10.7143	0.0122885	5706, 5684, 5683	24	44	5941	16.8778	0.967451	0.495911	15.0594
GOTERM_BP_FAT	GO:0051436~negative regulation of ubiquitin-protein ligase activity during mitotic cell cycle	3	10.7143	0.01283	5706, 5684, 5683	24	45	5941	16.5028	0.972038	0.449072	15.672
GOTERM_BP_FAT	GO:0051444~negative regulation of ubiquitin-protein ligase activity	3	10.7143	0.0133818	5706, 5684, 5683	24	46	5941	16.144	0.97605	0.413224	16.2921
GOTERM_BP_FAT	GO:0051352~negative regulation of ligase activity	3	10.7143	0.0133818	5706, 5684, 5683	24	46	5941	16.144	0.97605	0.413224	16.2921
GOTERM_CC_FAT	GO:0044429~mitochondrial part	6	21.4286	0.0138847	2271, 6392, 509, 4706, 1738, 515	24	342	5303	3.87646	0.791118	0.268894	14.6575
GOTERM_BP_FAT	GO:0051437~positive regulation of ubiquitin-protein ligase activity during mitotic cell cycle	3	10.7143	0.0139438	5706, 5684, 5683	24	47	5941	15.8005	0.979547	0.385043	16.9194
GOTERM_BP_FAT	GO:0051439~regulation of ubiquitin-protein ligase activity during mitotic cell cycle	3	10.7143	0.0150984	5706, 5684, 5683	24	49	5941	15.1556	0.985215	0.373896	18.1944
GOTERM_BP_FAT	GO:0051443~positive regulation of ubiquitin-protein ligase activity	3	10.7143	0.0150984	5706, 5684, 5683	24	49	5941	15.1556	0.985215	0.373896	18.1944
GOTERM_BP_FAT	GO:0031397~negative regulation of protein ubiquitination	3	10.7143	0.0156907	5706, 5684, 5683	24	50	5941	14.8525	0.987485	0.354725	18.8415
GOTERM_BP_FAT	GO:0051351~positive regulation of ligase activity	3	10.7143	0.016293	5706, 5684, 5683	24	51	5941	14.5613	0.989436	0.338778	19.4945
GOTERM_BP_FAT	GO:0051438~regulation of ubiquitin-protein ligase activity	3	10.7143	0.0187998	5706, 5684, 5683	24	55	5941	13.5023	0.99479	0.354735	22.161
GOTERM_BP_FAT	GO:0022900~electron transport chain	3	10.7143	0.0187998	6392, 4706, 1738	24	55	5941	13.5023	0.99479	0.354735	22.161
GOTERM_BP_FAT	GO:0051340~regulation of ligase activity	3	10.7143	0.0201108	5706, 5684, 5683	24	57	5941	13.0285	0.996402	0.351363	23.5227
GOTERM_BP_FAT	GO:0031398~positive regulation of protein ubiquitination	3	10.7143	0.0201108	5706, 5684, 5683	24	57	5941	13.0285	0.996402	0.351363	23.5227
GOTERM_CC_FAT	GO:0005832~chaperonin-containing T-complex	2	7.14286	0.0257545	6950, 22948	24	6	5303	73.6528	0.94619	0.385563	25.6043
GOTERM_CC_FAT	GO:0005743~mitochondrial inner membrane	4	14.2857	0.0268584	6392, 509, 4706, 515	24	152	5303	5.81469	0.952607	0.353131	26.5544
GOTERM_BP_FAT	GO:0031396~regulation of protein ubiquitination	3	10.7143	0.0272172	5706, 5684, 5683	24	67	5941	11.084	0.999521	0.420724	30.5288
GOTERM_CC_FAT	GO:0044455~mitochondrial membrane part	3	10.7143	0.0273478	509, 4706, 515	24	60	5303	11.0479	0.955203	0.321725	26.972
GOTERM_BP_FAT	GO:0043161~proteasomal ubiquitin-dependent protein catabolic process	3	10.7143	0.0279767	5706, 5684, 5683	24	68	5941	10.921	0.999614	0.407853	31.2413
GOTERM_BP_FAT	GO:0010498~proteasomal protein catabolic process	3	10.7143	0.0279767	5706, 5684, 5683	24	68	5941	10.921	0.999614	0.407853	31.2413
GOTERM_CC_FAT	GO:0070013~intracellular organelle lumen	10	35.7143	0.0312234	2271, 509, 4706, 1738, 5111, 9403, 22948, 9646, 10987, 515	24	1086	5303	2.03461	0.971355	0.326153	30.2034
GOTERM_CC_FAT	GO:0043233~organelle lumen	10	35.7143	0.0357621	2271, 509, 4706, 1738, 5111, 9403, 22948, 9646, 10987, 515	24	1111	5303	1.98882	0.983071	0.334937	33.8217
GOTERM_BP_FAT	GO:0031400~negative regulation of protein modification process	3	10.7143	0.0386042	5706, 5684, 5683	24	81	5941	9.16821	0.999982	0.494182	40.5294
GOTERM_MF_FAT	GO:0046933~hydrogen ion transporting ATP synthase activity, rotational mechanism	2	7.14286	0.0388403	509, 515	23	10	5569	48.4261	0.991716	0.991716	36.5827
GOTERM_CC_FAT	GO:0031974~membrane-enclosed lumen	10	35.7143	0.0399311	2271, 509, 4706, 1738, 5111, 9403, 22948, 9646, 10987, 515	24	1132	5303	1.95193	0.98958	0.339601	36.9937
GOTERM_CC_FAT	GO:0031090~organelle membrane	7	25	0.0400792	6392, 509, 8813, 4706, 10175, 5111, 515	24	606	5303	2.55232	0.989758	0.317352	37.1038
GOTERM_BP_FAT	GO:0006732~coenzyme metabolic process	3	10.7143	0.0448739	2271, 6392, 1738	24	88	5941	8.43892	0.999997	0.526732	45.4501
GOTERM_BP_FAT	GO:0006796~phosphate metabolic process	6	21.4286	0.0491329	509, 7360, 4706, 1738, 27068, 515	24	532	5941	2.79182	0.999999	0.539437	48.5751
GOTERM_BP_FAT	GO:0006793~phosphorus metabolic process	6	21.4286	0.0491329	509, 7360, 4706, 1738, 27068, 515	24	532	5941	2.79182	0.999999	0.539437	48.5751
GOTERM_MF_FAT	GO:0070003~threonine-type peptidase activity	2	7.14286	0.0502088	5684, 5683	23	13	5569	37.2508	0.998037	0.95569	44.6904
GOTERM_MF_FAT	GO:0004298~threonine-type endopeptidase activity	2	7.14286	0.0502088	5684, 5683	23	13	5569	37.2508	0.998037	0.95569	44.6904
GOTERM_CC_FAT	GO:0005839~proteasome core complex	2	7.14286	0.0508738	5684, 5683	24	12	5303	36.8264	0.997114	0.362269	44.6714
GOTERM_CC_FAT	GO:0005753~mitochondrial proton-transporting ATP synthase complex	2	7.14286	0.0549996	509, 515	24	13	5303	33.9936	0.998228	0.364002	47.3374
GOTERM_CC_FAT	GO:0031966~mitochondrial membrane	4	14.2857	0.0557283	6392, 509, 4706, 515	24	203	5303	4.35386	0.998375	0.348285	47.7959
GOTERM_BP_FAT	GO:0006457~protein folding	3	10.7143	0.0564329	6950, 9403, 22948	24	100	5941	7.42625	1	0.571241	53.5494
GOTERM_MF_FAT	GO:0046961~proton-transporting ATPase activity, rotational mechanism	2	7.14286	0.0577163	509, 515	23	15	5569	32.2841	0.999248	0.90908	49.5132
GOTERM_CC_FAT	GO:0045259~proton-transporting ATP synthase complex	2	7.14286	0.0591083	509, 515	24	14	5303	31.5655	0.998912	0.347204	49.8754
GOTERM_CC_FAT	GO:0031967~organelle envelope	5	17.8571	0.0620248	6392, 509, 4706, 5111, 515	24	352	5303	3.13861	0.999232	0.344172	51.6087
GOTERM_CC_FAT	GO:0031975~envelope	5	17.8571	0.062555	6392, 509, 4706, 5111, 515	24	353	5303	3.12972	0.999279	0.330978	51.9179
GOTERM_BP_FAT	GO:0006120~mitochondrial electron transport, NADH to ubiquinone	2	7.14286	0.0638979	4706, 1738	24	17	5941	29.1225	1	0.599293	58.1731
GOTERM_BP_FAT	GO:0031401~positive regulation of protein modification process	3	10.7143	0.0667821	5706, 5684, 5683	24	110	5941	6.75114	1	0.598152	59.8427
GOTERM_BP_FAT	GO:0046356~acetyl-CoA catabolic process	2	7.14286	0.0675323	2271, 6392	24	18	5941	27.5046	1	0.585369	60.2667
GOTERM_BP_FAT	GO:0006099~tricarboxylic acid cycle	2	7.14286	0.0675323	2271, 6392	24	18	5941	27.5046	1	0.585369	60.2667
GOTERM_BP_FAT	GO:0009109~coenzyme catabolic process	2	7.14286	0.0675323	2271, 6392	24	18	5941	27.5046	1	0.585369	60.2667
GOTERM_CC_FAT	GO:0005740~mitochondrial envelope	4	14.2857	0.0684579	6392, 509, 4706, 515	24	221	5303	3.99925	0.999645	0.34165	55.2404
GOTERM_BP_FAT	GO:0032269~negative regulation of cellular protein metabolic process	3	10.7143	0.0689244	5706, 5684, 5683	24	112	5941	6.63058	1	0.576873	61.0427
GOTERM_BP_FAT	GO:0051186~cofactor metabolic process	3	10.7143	0.0700043	2271, 6392, 1738	24	113	5941	6.5719	1	0.567269	61.6349
GOTERM_BP_FAT	GO:0051248~negative regulation of protein metabolic process	3	10.7143	0.072181	5706, 5684, 5683	24	115	5941	6.45761	1	0.563994	62.8035
GOTERM_MF_FAT	GO:0019829~cation-transporting ATPase activity	2	7.14286	0.0725617	509, 515	23	19	5569	25.4874	0.99989	0.897583	57.938
GOTERM_BP_FAT	GO:0016310~phosphorylation	5	17.8571	0.0817881	509, 7360, 4706, 1738, 515	24	433	5941	2.85845	1	0.597098	67.5786
GOTERM_BP_FAT	GO:0051187~cofactor catabolic process	2	7.14286	0.0819355	2271, 6392	24	22	5941	22.5038	1	0.583987	67.6472
GOTERM_BP_FAT	GO:0043648~dicarboxylic acid metabolic process	2	7.14286	0.0819355	2271, 1738	24	22	5941	22.5038	1	0.583987	67.6472
GOTERM_BP_FAT	GO:0042773~ATP synthesis coupled electron transport	2	7.14286	0.089057	4706, 1738	24	24	5941	20.6285	1	0.602578	70.8077
GOTERM_BP_FAT	GO:0009060~aerobic respiration	2	7.14286	0.089057	2271, 6392	24	24	5941	20.6285	1	0.602578	70.8077
GOTERM_BP_FAT	GO:0007286~spermatid development	2	7.14286	0.089057	1738, 9403	24	24	5941	20.6285	1	0.602578	70.8077
GOTERM_BP_FAT	GO:0042775~mitochondrial ATP synthesis coupled electron transport	2	7.14286	0.089057	4706, 1738	24	24	5941	20.6285	1	0.602578	70.8077
GOTERM_BP_FAT	GO:0015985~energy coupled proton transport, down electrochemical gradient	2	7.14286	0.092598	509, 515	24	25	5941	19.8033	1	0.604711	72.2706
GOTERM_BP_FAT	GO:0015986~ATP synthesis coupled proton transport	2	7.14286	0.092598	509, 515	24	25	5941	19.8033	1	0.604711	72.2706
GOTERM_BP_FAT	GO:0032270~positive regulation of cellular protein metabolic process	3	10.7143	0.0951106	5706, 5684, 5683	24	135	5941	5.50093	1	0.602596	73.2672
GOTERM_BP_FAT	GO:0048515~spermatid differentiation	2	7.14286	0.0961257	1738, 9403	24	26	5941	19.0417	1	0.594675	73.6604
Table S7.6: PPI Module 6
Category	Term	Count	%	PValue	Genes	List Total	Pop Hits	Pop Total	Fold Enrichment	Bonferroni	Benjamini	FDR
GOTERM_MF_FAT	GO:0003682~chromatin binding	4	14.2857	0.00396645	10933, 5926, 6670, 1105	24	79	5569	11.7489	0.359256	0.359256	4.40524
GOTERM_BP_FAT	GO:0032271~regulation of protein polymerization	3	10.7143	0.00878321	830, 10092, 1027	26	34	5941	20.1618	0.969065	0.969065	11.5541
GOTERM_CC_FAT	GO:0015629~actin cytoskeleton	4	14.2857	0.0120711	830, 11275, 10092, 8826	20	137	5303	7.74161	0.695829	0.695829	12.5658
GOTERM_BP_FAT	GO:0043254~regulation of protein complex assembly	3	10.7143	0.0150685	830, 10092, 1027	26	45	5941	15.2333	0.997477	0.949767	19.0477
GOTERM_BP_FAT	GO:0032535~regulation of cellular component size	4	14.2857	0.0209282	830, 9821, 10092, 1027	26	142	5941	6.43662	0.99976	0.937821	25.499
GOTERM_BP_FAT	GO:0051276~chromosome organization	5	17.8571	0.0227908	10933, 5926, 25836, 1105, 221037	26	263	5941	4.34411	0.999886	0.896778	27.4474
GOTERM_BP_FAT	GO:0006355~regulation of transcription, DNA-dependent	8	28.5714	0.0288833	7528, 5926, 5573, 6670, 1027, 1105, 4780, 221037	26	740	5941	2.47027	0.99999	0.900691	33.4954
GOTERM_BP_FAT	GO:0051301~cell division	4	14.2857	0.0323691	6093, 9525, 5885, 901	26	168	5941	5.44048	0.999998	0.88476	36.7418
GOTERM_BP_FAT	GO:0007049~cell cycle	6	21.4286	0.0327848	9821, 25836, 9525, 5885, 1027, 901	26	437	5941	3.1373	0.999998	0.846836	37.119
GOTERM_BP_FAT	GO:0051252~regulation of RNA metabolic process	8	28.5714	0.0339683	7528, 5926, 5573, 6670, 1027, 1105, 4780, 221037	26	765	5941	2.38954	0.999999	0.817684	38.1814
GOTERM_BP_FAT	GO:0045449~regulation of transcription	10	35.7143	0.0354444	9821, 10933, 7528, 5926, 5573, 6670, 1027, 1105, 4780, 221037	26	1134	5941	2.01499	0.999999	0.793993	39.4831
GOTERM_BP_FAT	GO:0051493~regulation of cytoskeleton organization	3	10.7143	0.0372384	830, 10092, 1027	26	73	5941	9.39041	1	0.775798	41.0309
GOTERM_BP_FAT	GO:0044087~regulation of cellular component biogenesis	3	10.7143	0.0400768	830, 10092, 1027	26	76	5941	9.01974	1	0.76893	43.4049
GOTERM_BP_FAT	GO:0033554~cellular response to stress	5	17.8571	0.0456308	9821, 10933, 5885, 4780, 9748	26	327	5941	3.49388	1	0.784214	47.7957
GOTERM_CC_FAT	GO:0000785~chromatin	3	10.7143	0.0515498	10933, 5926, 1105	20	103	5303	7.72282	0.99441	0.925233	44.301
GOTERM_BP_FAT	GO:0006325~chromatin organization	4	14.2857	0.0526662	10933, 5926, 1105, 221037	26	204	5941	4.48039	1	0.805973	52.904
GOTERM_BP_FAT	GO:0007423~sensory organ development	3	10.7143	0.0532772	7528, 6670, 1027	26	89	5941	7.70225	1	0.785789	53.325
GOTERM_CC_FAT	GO:0005694~chromosome	4	14.2857	0.0568286	10933, 5926, 5885, 1105	20	249	5303	4.25944	0.996765	0.852103	47.6344
GOTERM_BP_FAT	GO:0000278~mitotic cell cycle	4	14.2857	0.0571965	25836, 5885, 1027, 901	26	211	5941	4.33175	1	0.787122	55.9435
GOTERM_BP_FAT	GO:0022403~cell cycle phase	4	14.2857	0.0625987	25836, 5885, 1027, 901	26	219	5941	4.17352	1	0.796452	59.3297
GOTERM_CC_FAT	GO:0043228~non-membrane-bounded organelle	9	32.1429	0.0678714	6093, 830, 10933, 11275, 10092, 5926, 8826, 5885, 1105	20	1293	5303	1.84559	0.99898	0.821286	54.0283
GOTERM_CC_FAT	GO:0043232~intracellular non-membrane-bounded organelle	9	32.1429	0.0678714	6093, 830, 10933, 11275, 10092, 5926, 8826, 5885, 1105	20	1293	5303	1.84559	0.99898	0.821286	54.0283
GOTERM_BP_FAT	GO:0048593~camera-type eye morphogenesis	2	7.14286	0.0731965	7528, 6670	26	18	5941	25.3889	1	0.828252	65.282
GOTERM_MF_FAT	GO:0008092~cytoskeletal protein binding	4	14.2857	0.0871338	830, 11275, 10092, 11345	24	257	5569	3.61154	0.999963	0.993935	64.4218
GOTERM_BP_FAT	GO:0000280~nuclear division	3	10.7143	0.0949684	25836, 5885, 901	26	124	5941	5.52823	1	0.887431	75.0613
GOTERM_BP_FAT	GO:0007067~mitosis	3	10.7143	0.0949684	25836, 5885, 901	26	124	5941	5.52823	1	0.887431	75.0613
GOTERM_BP_FAT	GO:0000087~M phase of mitotic cell cycle	3	10.7143	0.09627	25836, 5885, 901	26	125	5941	5.484	1	0.877431	75.5559
GOTERM_BP_FAT	GO:0033043~regulation of organelle organization	3	10.7143	0.0988891	830, 10092, 1027	26	127	5941	5.39764	1	0.871433	76.5236
Table S7.7: PPI Module 7 (PPI Module B in Figure 2)
Category	Term	Count	%	PValue	Genes	List Total	Pop Hits	Pop Total	Fold Enrichment	Bonferroni	Benjamini	FDR
GOTERM_BP_FAT	GO:0006414~translational elongation	24	88.8889	2.16295e-47	6136, 6146, 1933, 6135, 6132, 6124, 6155, 6218, 6232, 6206, 6168, 6235, 6208, 6167, 6176, 6157, 6233, 6175, 6228, 6222, 6139, 6138, 6194, 6128	27	51	5941	103.547	5.2127e-45	5.2127e-45	2.79366e-44
GOTERM_MF_FAT	GO:0003735~structural constituent of ribosome	23	85.1852	9.38593e-38	6136, 6146, 6135, 6132, 6124, 6155, 6218, 6232, 6206, 6168, 6235, 6208, 6167, 6176, 6157, 6233, 6175, 6228, 6222, 6139, 6138, 6194, 6128	26	92	5569	53.5481	4.59911e-36	4.59911e-36	8.9992e-35
GOTERM_BP_FAT	GO:0006412~translation	25	92.5926	7.06132e-35	6146, 1933, 6124, 6206, 6208, 6168, 6167, 6139, 6138, 6136, 6135, 6132, 6155, 6218, 6232, 6235, 6176, 6175, 6233, 8665, 6157, 6228, 6222, 6128, 6194	27	188	5941	29.2602	1.70178e-32	8.50889e-33	9.1204e-32
GOTERM_CC_FAT	GO:0005840~ribosome	23	85.1852	9.65974e-34	6136, 6146, 6135, 6132, 6124, 6155, 6218, 6232, 6206, 6168, 6235, 6208, 6167, 6176, 6157, 6233, 6175, 6228, 6222, 6139, 6138, 6194, 6128	27	119	5303	37.9611	3.7673e-32	3.7673e-32	8.78451e-31
GOTERM_CC_FAT	GO:0022626~cytosolic ribosome	18	66.6667	2.70131e-32	6146, 6135, 6132, 6124, 6218, 6232, 6206, 6235, 6208, 6167, 6176, 6157, 6233, 6175, 6228, 6222, 6194, 6128	27	39	5303	90.6496	1.05351e-30	5.26755e-31	2.45655e-29
GOTERM_CC_FAT	GO:0033279~ribosomal subunit	19	70.3704	4.73347e-29	6146, 6135, 6132, 6124, 6218, 6232, 6206, 6235, 6208, 6167, 6176, 6157, 6233, 6175, 6228, 6222, 6139, 6194, 6128	27	73	5303	51.1197	1.84605e-27	6.15351e-28	4.30459e-26
GOTERM_MF_FAT	GO:0005198~structural molecule activity	23	85.1852	5.29447e-27	6136, 6146, 6135, 6132, 6124, 6155, 6218, 6232, 6206, 6168, 6235, 6208, 6167, 6176, 6157, 6233, 6175, 6228, 6222, 6139, 6138, 6194, 6128	26	262	5569	18.8031	2.59429e-25	1.29715e-25	5.07633e-24
GOTERM_CC_FAT	GO:0044445~cytosolic part	18	66.6667	1.4769e-26	6146, 6135, 6132, 6124, 6218, 6232, 6206, 6235, 6208, 6167, 6176, 6157, 6233, 6175, 6228, 6222, 6194, 6128	27	75	5303	47.1378	5.75993e-25	1.43998e-25	1.34309e-23
GOTERM_CC_FAT	GO:0030529~ribonucleoprotein complex	24	88.8889	2.94878e-26	6136, 10412, 6146, 6135, 6132, 6124, 6155, 6218, 6232, 6206, 6168, 6235, 6208, 6167, 6176, 6157, 6233, 6175, 6228, 6222, 6139, 6138, 6194, 6128	27	305	5303	15.455	1.15003e-24	2.30005e-25	2.68161e-23
GOTERM_CC_FAT	GO:0005829~cytosol	25	92.5926	1.7922e-18	6146, 1933, 6124, 6206, 6208, 6168, 6167, 6139, 6138, 6136, 6135, 6132, 6155, 6218, 6232, 6235, 6176, 6175, 6233, 8665, 6157, 6228, 6222, 6128, 6194	27	779	5303	6.30319	6.98958e-17	1.16493e-17	1.62982e-15
GOTERM_CC_FAT	GO:0022625~cytosolic large ribosomal subunit	9	33.3333	4.28209e-15	6146, 6135, 6132, 6124, 6167, 6176, 6157, 6175, 6128	27	18	5303	98.2037	1.68865e-13	2.40918e-14	3.94129e-12
GOTERM_CC_FAT	GO:0022627~cytosolic small ribosomal subunit	9	33.3333	7.37114e-15	6228, 6222, 6232, 6218, 6206, 6235, 6208, 6194, 6233	27	19	5303	93.0351	2.85771e-13	3.57492e-14	6.66134e-12
GOTERM_CC_FAT	GO:0015934~large ribosomal subunit	10	37.037	2.99241e-14	6146, 6135, 6132, 6124, 6139, 6167, 6176, 6157, 6175, 6128	27	36	5303	54.5576	1.16906e-12	1.29896e-13	2.7256e-11
GOTERM_CC_FAT	GO:0015935~small ribosomal subunit	9	33.3333	4.52104e-12	6228, 6222, 6232, 6218, 6206, 6235, 6208, 6194, 6233	27	38	5303	46.5175	1.76321e-10	1.76321e-11	4.11142e-09
GOTERM_CC_FAT	GO:0043232~intracellular non-membrane-bounded organelle	24	88.8889	8.1614e-12	6136, 10412, 6146, 6135, 6132, 6124, 6155, 6218, 6232, 6206, 6168, 6235, 6208, 6167, 6176, 6157, 6233, 6175, 6228, 6222, 6139, 6138, 6194, 6128	27	1293	5303	3.64561	3.18293e-10	2.89357e-11	7.4219e-09
GOTERM_CC_FAT	GO:0043228~non-membrane-bounded organelle	24	88.8889	8.1614e-12	6136, 10412, 6146, 6135, 6132, 6124, 6155, 6218, 6232, 6206, 6168, 6235, 6208, 6167, 6176, 6157, 6233, 6175, 6228, 6222, 6139, 6138, 6194, 6128	27	1293	5303	3.64561	3.18293e-10	2.89357e-11	7.4219e-09
GOTERM_MF_FAT	GO:0003723~RNA binding	13	48.1481	2.58381e-08	6136, 6146, 6135, 6132, 6124, 6208, 6176, 6167, 6175, 6157, 6222, 6138, 6128	26	389	5569	7.1581	1.26607e-06	4.22023e-07	2.47735e-05
GOTERM_BP_FAT	GO:0042254~ribosome biogenesis	6	22.2222	6.84132e-06	10412, 6135, 6218, 6208, 6194, 6175	27	64	5941	20.6285	0.00164741	0.000549437	0.00883589
GOTERM_BP_FAT	GO:0006364~rRNA processing	5	18.5185	3.80317e-05	10412, 6135, 6218, 6208, 6194	27	45	5941	24.4486	0.00912393	0.00228883	0.0491106
GOTERM_MF_FAT	GO:0019843~rRNA binding	4	14.8148	4.30738e-05	6135, 6132, 6222, 6167	26	16	5569	53.5481	0.00210844	0.000527527	0.0412914
GOTERM_BP_FAT	GO:0016072~rRNA metabolic process	5	18.5185	4.52588e-05	10412, 6135, 6218, 6208, 6194	27	47	5941	23.4082	0.0108483	0.00217915	0.0584405
GOTERM_BP_FAT	GO:0022613~ribonucleoprotein complex biogenesis	6	22.2222	9.58127e-05	10412, 6135, 6218, 6208, 6194, 6175	27	110	5941	12.002	0.0228274	0.00384126	0.123681
GOTERM_BP_FAT	GO:0042274~ribosomal small subunit biogenesis	3	11.1111	0.000273321	6218, 6208, 6194	27	6	5941	110.019	0.0637563	0.00936721	0.352448
GOTERM_BP_FAT	GO:0034470~ncRNA processing	5	18.5185	0.00102093	10412, 6135, 6218, 6208, 6194	27	105	5941	10.478	0.218211	0.0303027	1.31065
GOTERM_BP_FAT	GO:0034660~ncRNA metabolic process	5	18.5185	0.00200836	10412, 6135, 6218, 6208, 6194	27	126	5941	8.73163	0.383996	0.0524101	2.56318
GOTERM_BP_FAT	GO:0006396~RNA processing	5	18.5185	0.0516767	10412, 6135, 6218, 6208, 6194	27	327	5941	3.36448	0.999997	0.721613	49.6071
GOTERM_BP_FAT	GO:0006413~translational initiation	2	7.40741	0.088133	6218, 8665	27	21	5941	20.9559	1	0.867525	69.6279
GOTERM_BP_FAT	GO:0034101~erythrocyte homeostasis	2	7.40741	0.0961257	6218, 6208	27	23	5941	19.1337	1	0.868628	72.8924
Table S7.8: PPI Module 8
Category	Term	Count	%	PValue	Genes	List Total	Pop Hits	Pop Total	Fold Enrichment	Bonferroni	Benjamini	FDR
GOTERM_CC_FAT	GO:0005654~nucleoplasm	9	50	9.67813e-06	5501, 4089, 51068, 5925, 3181, 25957, 11260, 1024, 10772	14	546	5303	6.24372	0.000541831	0.000541831	0.00955614
GOTERM_CC_FAT	GO:0031981~nuclear lumen	9	50	0.000287259	5501, 4089, 51068, 5925, 3181, 25957, 11260, 1024, 10772	14	864	5303	3.94568	0.0159601	0.00801214	0.283289
GOTERM_CC_FAT	GO:0044451~nucleoplasm part	6	33.3333	0.000686577	5501, 4089, 5925, 25957, 1024, 10772	14	322	5303	7.05812	0.0377313	0.0127387	0.675891
GOTERM_CC_FAT	GO:0070013~intracellular organelle lumen	9	50	0.00144612	5501, 4089, 51068, 5925, 3181, 25957, 11260, 1024, 10772	14	1086	5303	3.13911	0.0778445	0.0200565	1.41883
GOTERM_CC_FAT	GO:0043233~organelle lumen	9	50	0.00169252	5501, 4089, 51068, 5925, 3181, 25957, 11260, 1024, 10772	14	1111	5303	3.06847	0.0905008	0.0187934	1.65876
GOTERM_CC_FAT	GO:0031974~membrane-enclosed lumen	9	50	0.00192538	5501, 4089, 51068, 5925, 3181, 25957, 11260, 1024, 10772	14	1132	5303	3.01155	0.102305	0.0178267	1.88503
GOTERM_BP_FAT	GO:0051236~establishment of RNA localization	3	16.6667	0.0106405	3181, 11260, 10772	17	59	5941	17.7697	0.946663	0.946663	13.1488
GOTERM_BP_FAT	GO:0050657~nucleic acid transport	3	16.6667	0.0106405	3181, 11260, 10772	17	59	5941	17.7697	0.946663	0.946663	13.1488
GOTERM_BP_FAT	GO:0050658~RNA transport	3	16.6667	0.0106405	3181, 11260, 10772	17	59	5941	17.7697	0.946663	0.946663	13.1488
GOTERM_BP_FAT	GO:0008380~RNA splicing	4	22.2222	0.0114505	9406, 8899, 3181, 10772	17	180	5941	7.76601	0.957385	0.793566	14.0812
GOTERM_BP_FAT	GO:0006403~RNA localization	3	16.6667	0.0117048	3181, 11260, 10772	17	62	5941	16.9099	0.960285	0.658819	14.3719
GOTERM_BP_FAT	GO:0015931~nucleobase, nucleoside, nucleotide and nucleic acid transport	3	16.6667	0.0124395	3181, 11260, 10772	17	64	5941	16.3814	0.967606	0.575757	15.207
GOTERM_MF_FAT	GO:0003723~RNA binding	5	27.7778	0.0133759	9406, 7072, 3181, 11260, 10772	15	389	5569	4.77207	0.65019	0.65019	13.2763
GOTERM_BP_FAT	GO:0006397~mRNA processing	4	22.2222	0.0160536	9406, 8899, 3181, 10772	17	204	5941	6.85236	0.988138	0.58806	19.2065
GOTERM_BP_FAT	GO:0016071~mRNA metabolic process	4	22.2222	0.0236251	9406, 8899, 3181, 10772	17	236	5941	5.92323	0.998571	0.664397	27.0263
GOTERM_CC_FAT	GO:0016604~nuclear body	3	16.6667	0.0286515	5925, 25957, 10772	14	110	5303	10.3305	0.803662	0.207497	24.9524
GOTERM_BP_FAT	GO:0008361~regulation of cell size	3	16.6667	0.0321566	4089, 5925, 900	17	106	5941	9.89068	0.999871	0.721792	34.9965
GOTERM_BP_FAT	GO:0006396~RNA processing	4	22.2222	0.0542801	9406, 8899, 3181, 10772	17	327	5941	4.27487	1	0.852135	52.0714
GOTERM_BP_FAT	GO:0032535~regulation of cellular component size	3	16.6667	0.054693	4089, 5925, 900	17	142	5941	7.38318	1	0.819561	52.3464
GOTERM_MF_FAT	GO:0000166~nucleotide binding	7	38.8889	0.055556	8899, 10054, 10097, 7072, 3181, 1024, 10772	15	1177	5569	2.20804	0.988419	0.892385	45.3715
GOTERM_BP_FAT	GO:0006405~RNA export from nucleus	2	11.1111	0.0678528	11260, 10772	17	26	5941	26.8824	1	0.85416	60.3848
GOTERM_BP_FAT	GO:0051301~cell division	3	16.6667	0.0736059	5501, 5925, 900	17	168	5941	6.24055	1	0.851094	63.4885
GOTERM_BP_FAT	GO:0051253~negative regulation of RNA metabolic process	3	16.6667	0.0886041	4089, 5925, 10772	17	187	5941	5.60648	1	0.87978	70.5549
GOTERM_BP_FAT	GO:0010605~negative regulation of macromolecule metabolic process	4	22.2222	0.0934809	7072, 4089, 5925, 10772	17	410	5941	3.40947	1	0.873632	72.5649
GOTERM_BP_FAT	GO:0051168~nuclear export	2	11.1111	0.0952394	11260, 10772	17	37	5941	18.8903	1	0.858973	73.258
Table S7.9: PPI Module 9 (PPI Module A in Figure 2)
Category	Term	Count	%	PValue	Genes	List Total	Pop Hits	Pop Total	Fold Enrichment	Bonferroni	Benjamini	FDR
GOTERM_BP_FAT	GO:0006955~immune response	8	44.4444	3.01367e-05	596, 1236, 940, 29851, 6932, 664, 939, 3329	18	356	5941	7.41698	0.0220252	0.0220252	0.045768
GOTERM_BP_FAT	GO:0042110~T cell activation	5	27.7778	9.23338e-05	596, 1803, 940, 915, 3329	18	88	5941	18.7532	0.0659617	0.0335434	0.140164
GOTERM_BP_FAT	GO:0043066~negative regulation of apoptosis	6	33.3333	0.000210134	596, 2308, 664, 4609, 939, 3329	18	206	5941	9.61327	0.143846	0.0504513	0.318719
GOTERM_BP_FAT	GO:0043069~negative regulation of programmed cell death	6	33.3333	0.000214966	596, 2308, 664, 4609, 939, 3329	18	207	5941	9.56683	0.146899	0.0389407	0.326036
GOTERM_BP_FAT	GO:0060548~negative regulation of cell death	6	33.3333	0.000219882	596, 2308, 664, 4609, 939, 3329	18	208	5941	9.52083	0.149993	0.0319797	0.333482
GOTERM_MF_FAT	GO:0043565~sequence-specific DNA binding	6	33.3333	0.000330478	4306, 2308, 60468, 51176, 4609, 3329	16	245	5569	8.52398	0.0267396	0.0267396	0.35249
GOTERM_BP_FAT	GO:0006916~anti-apoptosis	5	27.7778	0.000348595	596, 2308, 664, 4609, 939	18	124	5941	13.3087	0.227139	0.0420338	0.528209
GOTERM_BP_FAT	GO:0046649~lymphocyte activation	5	27.7778	0.000442677	596, 1803, 940, 915, 3329	18	132	5941	12.5021	0.279068	0.0456687	0.67032
GOTERM_BP_FAT	GO:0045321~leukocyte activation	5	27.7778	0.000833564	596, 1803, 940, 915, 3329	18	156	5941	10.5787	0.46004	0.0741403	1.25873
GOTERM_BP_FAT	GO:0002252~immune effector process	4	22.2222	0.00111285	596, 664, 939, 3329	18	74	5941	17.8408	0.560823	0.0873731	1.67714
GOTERM_BP_FAT	GO:0006873~cellular ion homeostasis	5	27.7778	0.00115044	596, 1236, 4306, 664, 4609	18	170	5941	9.70752	0.572869	0.0815487	1.73333
GOTERM_BP_FAT	GO:0055082~cellular chemical homeostasis	5	27.7778	0.00122804	596, 1236, 4306, 664, 4609	18	173	5941	9.53918	0.596703	0.0792372	1.84924
GOTERM_BP_FAT	GO:0050801~ion homeostasis	5	27.7778	0.00145298	596, 1236, 4306, 664, 4609	18	181	5941	9.11756	0.658543	0.0856524	2.18448
GOTERM_BP_FAT	GO:0001775~cell activation	5	27.7778	0.00145298	596, 1803, 940, 915, 3329	18	181	5941	9.11756	0.658543	0.0856524	2.18448
GOTERM_BP_FAT	GO:0006915~apoptosis	6	33.3333	0.00230738	10913, 596, 664, 4609, 939, 3329	18	348	5941	5.69061	0.818613	0.12306	3.44812
GOTERM_BP_FAT	GO:0012501~programmed cell death	6	33.3333	0.00248838	10913, 596, 664, 4609, 939, 3329	18	354	5941	5.59416	0.841374	0.123234	3.71385
GOTERM_BP_FAT	GO:0019725~cellular homeostasis	5	27.7778	0.00307639	596, 1236, 4306, 664, 4609	18	222	5941	7.43368	0.897404	0.140838	4.57242
GOTERM_BP_FAT	GO:0043473~pigmentation	3	16.6667	0.00319848	10913, 596, 4609	18	30	5941	33.0056	0.906282	0.13754	4.74978
GOTERM_BP_FAT	GO:0048878~chemical homeostasis	5	27.7778	0.00323	596, 1236, 4306, 664, 4609	18	225	5941	7.33457	0.908447	0.131196	4.79553
GOTERM_BP_FAT	GO:0010033~response to organic substance	6	33.3333	0.00359524	596, 2308, 51176, 4609, 939, 3329	18	385	5941	5.14372	0.930168	0.137457	5.32406
GOTERM_BP_FAT	GO:0030003~cellular cation homeostasis	4	22.2222	0.0037511	596, 1236, 4306, 4609	18	113	5941	11.6834	0.937792	0.135991	5.54876
GOTERM_BP_FAT	GO:0055080~cation homeostasis	4	22.2222	0.00476313	596, 1236, 4306, 4609	18	123	5941	10.7335	0.970647	0.161733	6.99576
GOTERM_BP_FAT	GO:0007166~cell surface receptor linked signal transduction	7	38.8889	0.00479434	1236, 2308, 51176, 940, 915, 6932, 939	18	599	5941	3.85708	0.97132	0.155593	7.04005
GOTERM_BP_FAT	GO:0008219~cell death	6	33.3333	0.00482126	10913, 596, 664, 4609, 939, 3329	18	412	5941	4.80663	0.971887	0.14985	7.07823
GOTERM_BP_FAT	GO:0016265~death	6	33.3333	0.00492274	10913, 596, 664, 4609, 939, 3329	18	414	5941	4.78341	0.973928	0.146629	7.22206
GOTERM_BP_FAT	GO:0043065~positive regulation of apoptosis	5	27.7778	0.00565747	596, 664, 4609, 939, 3329	18	263	5941	6.27482	0.984895	0.160289	8.2572
GOTERM_BP_FAT	GO:0043068~positive regulation of programmed cell death	5	27.7778	0.00565747	596, 664, 4609, 939, 3329	18	263	5941	6.27482	0.984895	0.160289	8.2572
GOTERM_BP_FAT	GO:0010942~positive regulation of cell death	5	27.7778	0.00573428	596, 664, 4609, 939, 3329	18	264	5941	6.25105	0.985733	0.156329	8.36479
GOTERM_MF_FAT	GO:0046983~protein dimerization activity	5	27.7778	0.00615037	596, 1803, 60468, 915, 664	16	289	5569	6.02184	0.39703	0.223488	6.37832
GOTERM_MF_FAT	GO:0030528~transcription regulator activity	7	38.8889	0.00785813	596, 4306, 2308, 60468, 51176, 6932, 4609	16	715	5569	3.4076	0.47634	0.193972	8.08273
GOTERM_BP_FAT	GO:0030217~T cell differentiation	3	16.6667	0.00804696	596, 940, 915	18	48	5941	20.6285	0.997448	0.205184	11.5496
GOTERM_BP_FAT	GO:0042981~regulation of apoptosis	6	33.3333	0.00921635	596, 2308, 664, 4609, 939, 3329	18	480	5941	4.12569	0.998933	0.223862	13.1203
GOTERM_BP_FAT	GO:0043067~regulation of programmed cell death	6	33.3333	0.00929678	596, 2308, 664, 4609, 939, 3329	18	481	5941	4.11712	0.998995	0.218481	13.2274
GOTERM_BP_FAT	GO:0010941~regulation of cell death	6	33.3333	0.00945914	596, 2308, 664, 4609, 939, 3329	18	483	5941	4.10007	0.999109	0.215095	13.4431
GOTERM_BP_FAT	GO:0048732~gland development	3	16.6667	0.0101062	10913, 596, 51176	18	54	5941	18.3364	0.999451	0.221368	14.2981
GOTERM_BP_FAT	GO:0002520~immune system development	4	22.2222	0.0107406	596, 940, 915, 3329	18	165	5941	8.00135	0.999658	0.226962	15.1286
GOTERM_MF_FAT	GO:0042802~identical protein binding	5	27.7778	0.0107708	596, 1803, 940, 664, 3945	16	339	5569	5.13367	0.588519	0.199083	10.9249
GOTERM_BP_FAT	GO:0002697~regulation of immune effector process	3	16.6667	0.011596	1803, 940, 3329	18	58	5941	17.0718	0.999819	0.236132	16.2366
GOTERM_CC_FAT	GO:0009986~cell surface	4	22.2222	0.0129485	1803, 940, 29851, 3329	16	180	5303	7.36528	0.682382	0.682382	13.1657
GOTERM_BP_FAT	GO:0051251~positive regulation of lymphocyte activation	3	16.6667	0.014001	940, 939, 3329	18	64	5941	15.4714	0.99997	0.270761	19.2796
GOTERM_BP_FAT	GO:0008544~epidermis development	3	16.6667	0.0148471	10913, 596, 51176	18	66	5941	15.0025	0.999984	0.277563	20.3253
GOTERM_BP_FAT	GO:0002696~positive regulation of leukocyte activation	3	16.6667	0.0157149	940, 939, 3329	18	68	5941	14.5613	0.999992	0.284264	21.3848
GOTERM_BP_FAT	GO:0042592~homeostatic process	5	27.7778	0.0169644	596, 1236, 4306, 664, 4609	18	361	5941	4.57141	0.999997	0.296178	22.8872
GOTERM_BP_FAT	GO:0008634~negative regulation of survival gene product expression	2	11.1111	0.0170536	664, 4609	18	6	5941	110.019	0.999997	0.290751	22.9934
GOTERM_BP_FAT	GO:0032880~regulation of protein localization	3	16.6667	0.017057	10913, 596, 939	18	71	5941	13.946	0.999997	0.284358	22.9974
GOTERM_BP_FAT	GO:0007398~ectoderm development	3	16.6667	0.017057	10913, 596, 51176	18	71	5941	13.946	0.999997	0.284358	22.9974
GOTERM_BP_FAT	GO:0050867~positive regulation of cell activation	3	16.6667	0.017057	940, 939, 3329	18	71	5941	13.946	0.999997	0.284358	22.9974
GOTERM_BP_FAT	GO:0030098~lymphocyte differentiation	3	16.6667	0.0175149	596, 940, 915	18	72	5941	13.7523	0.999998	0.284538	23.5406
GOTERM_BP_FAT	GO:0001666~response to hypoxia	3	16.6667	0.0189204	596, 1803, 664	18	75	5941	13.2022	0.999999	0.297355	25.1852
GOTERM_BP_FAT	GO:0042346~positive regulation of NF-kappaB import into nucleus	2	11.1111	0.0198691	10913, 939	18	7	5941	94.3016	1	0.303533	26.2767
GOTERM_BP_FAT	GO:0043368~positive T cell selection	2	11.1111	0.0198691	596, 915	18	7	5941	94.3016	1	0.303533	26.2767
GOTERM_BP_FAT	GO:0070482~response to oxygen levels	3	16.6667	0.0203723	596, 1803, 664	18	78	5941	12.6944	1	0.303828	26.8496
GOTERM_BP_FAT	GO:0006875~cellular metal ion homeostasis	3	16.6667	0.0218701	596, 1236, 4306	18	81	5941	12.2243	1	0.31616	28.5301
GOTERM_MF_FAT	GO:0003700~transcription factor activity	5	27.7778	0.0226733	4306, 2308, 60468, 51176, 4609	16	422	5569	4.12396	0.847503	0.313482	21.7304
GOTERM_BP_FAT	GO:0042993~positive regulation of transcription factor import into nucleus	2	11.1111	0.022677	10913, 939	18	8	5941	82.5139	1	0.319724	29.4205
GOTERM_BP_FAT	GO:0055065~metal ion homeostasis	3	16.6667	0.0239369	596, 1236, 4306	18	85	5941	11.649	1	0.328256	30.79
GOTERM_BP_FAT	GO:0007005~mitochondrion organization	3	16.6667	0.0249997	596, 664, 4609	18	87	5941	11.3812	1	0.334177	31.9259
GOTERM_BP_FAT	GO:0042307~positive regulation of protein import into nucleus	2	11.1111	0.0254774	10913, 939	18	9	5941	73.3457	1	0.333545	32.4308
GOTERM_BP_FAT	GO:0042100~B cell proliferation	2	11.1111	0.0254774	596, 3329	18	9	5941	73.3457	1	0.333545	32.4308
GOTERM_BP_FAT	GO:0051249~regulation of lymphocyte activation	3	16.6667	0.0255383	940, 939, 3329	18	88	5941	11.2519	1	0.328534	32.495
GOTERM_BP_FAT	GO:0002521~leukocyte differentiation	3	16.6667	0.0260818	596, 940, 915	18	89	5941	11.1255	1	0.328725	33.0646
GOTERM_BP_FAT	GO:0007346~regulation of mitotic cell cycle	3	16.6667	0.0271829	596, 940, 4609	18	91	5941	10.881	1	0.334572	34.205
GOTERM_BP_FAT	GO:0045069~regulation of viral genome replication	2	11.1111	0.0282702	596, 940	18	10	5941	66.0111	1	0.340018	35.3131
GOTERM_BP_FAT	GO:0046902~regulation of mitochondrial membrane permeability	2	11.1111	0.0282702	596, 664	18	10	5941	66.0111	1	0.340018	35.3131
GOTERM_MF_FAT	GO:0003677~DNA binding	7	38.8889	0.0298206	4306, 2308, 60468, 51176, 6932, 4609, 3329	16	947	5569	2.5728	0.916465	0.338833	27.6334
GOTERM_CC_FAT	GO:0005886~plasma membrane	9	50	0.0298856	10913, 1236, 1803, 940, 29851, 915, 3702, 939, 3329	16	1455	5303	2.05013	0.93075	0.736846	28.0101
GOTERM_BP_FAT	GO:0002694~regulation of leukocyte activation	3	16.6667	0.0305986	940, 939, 3329	18	97	5941	10.2079	1	0.357022	37.628
GOTERM_BP_FAT	GO:0002709~regulation of T cell mediated immunity	2	11.1111	0.0310555	1803, 3329	18	11	5941	60.0101	1	0.355889	38.073
GOTERM_BP_FAT	GO:0051607~defense response to virus	2	11.1111	0.0310555	596, 664	18	11	5941	60.0101	1	0.355889	38.073
GOTERM_BP_FAT	GO:0030005~cellular di-, tri-valent inorganic cation homeostasis	3	16.6667	0.0329669	596, 1236, 4609	18	101	5941	9.80363	1	0.367935	39.903
GOTERM_BP_FAT	GO:0050865~regulation of cell activation	3	16.6667	0.0335702	940, 939, 3329	18	102	5941	9.70752	1	0.367962	40.4699
GOTERM_BP_FAT	GO:0006309~DNA fragmentation involved in apoptosis	2	11.1111	0.0338332	664, 4609	18	12	5941	55.0093	1	0.365048	40.7155
GOTERM_BP_FAT	GO:0051402~neuron apoptosis	2	11.1111	0.0338332	596, 664	18	12	5941	55.0093	1	0.365048	40.7155
GOTERM_CC_FAT	GO:0016021~integral to membrane	10	55.5556	0.0352221	10913, 596, 1236, 1803, 940, 29851, 915, 664, 939, 3329	16	1806	5303	1.8352	0.957381	0.650697	32.1854
GOTERM_MF_FAT	GO:0046982~protein heterodimerization activity	3	16.6667	0.0354888	596, 915, 664	16	112	5569	9.3231	0.948335	0.345106	32.0245
GOTERM_BP_FAT	GO:0055066~di-, tri-valent inorganic cation homeostasis	3	16.6667	0.0360269	596, 1236, 4609	18	106	5941	9.34119	1	0.378555	42.7276
GOTERM_BP_FAT	GO:0050792~regulation of viral reproduction	2	11.1111	0.0366035	596, 940	18	13	5941	50.7778	1	0.378195	43.2457
GOTERM_BP_FAT	GO:0042345~regulation of NF-kappaB import into nucleus	2	11.1111	0.0366035	10913, 939	18	13	5941	50.7778	1	0.378195	43.2457
GOTERM_BP_FAT	GO:0046824~positive regulation of nucleocytoplasmic transport	2	11.1111	0.0366035	10913, 939	18	13	5941	50.7778	1	0.378195	43.2457
GOTERM_BP_FAT	GO:0010604~positive regulation of macromolecule metabolic process	5	27.7778	0.0368051	596, 2308, 51176, 940, 4609	18	457	5941	3.61111	1	0.374808	43.4259
GOTERM_BP_FAT	GO:0045058~T cell selection	2	11.1111	0.0393662	596, 915	18	14	5941	47.1508	1	0.390223	45.6683
GOTERM_BP_FAT	GO:0045884~regulation of survival gene product expression	2	11.1111	0.0393662	664, 4609	18	14	5941	47.1508	1	0.390223	45.6683
GOTERM_CC_FAT	GO:0044459~plasma membrane part	7	38.8889	0.0400122	1236, 1803, 940, 29851, 915, 939, 3329	16	963	5303	2.4092	0.972497	0.592764	35.7446
GOTERM_BP_FAT	GO:0001836~release of cytochrome c from mitochondria	2	11.1111	0.0421216	596, 4609	18	15	5941	44.0074	1	0.406282	47.9879
GOTERM_BP_FAT	GO:0006952~defense response	4	22.2222	0.0435217	596, 1236, 3702, 664	18	281	5941	4.6983	1	0.411617	49.1309
GOTERM_BP_FAT	GO:0006921~cell structure disassembly during apoptosis	2	11.1111	0.0448694	664, 4609	18	16	5941	41.2569	1	0.416376	50.2088
GOTERM_BP_FAT	GO:0042475~odontogenesis of dentine-containing tooth	2	11.1111	0.0448694	10913, 51176	18	16	5941	41.2569	1	0.416376	50.2088
GOTERM_BP_FAT	GO:0008633~activation of pro-apoptotic gene products	2	11.1111	0.0448694	596, 4609	18	16	5941	41.2569	1	0.416376	50.2088
GOTERM_BP_FAT	GO:0000737~DNA catabolic process, endonucleolytic	2	11.1111	0.0448694	664, 4609	18	16	5941	41.2569	1	0.416376	50.2088
GOTERM_CC_FAT	GO:0031224~intrinsic to membrane	10	55.5556	0.046293	10913, 596, 1236, 1803, 940, 29851, 915, 664, 939, 3329	16	1885	5303	1.75829	0.984565	0.565786	40.1545
GOTERM_BP_FAT	GO:0042633~hair cycle	2	11.1111	0.0476099	10913, 596	18	17	5941	38.8301	1	0.430652	52.3353
GOTERM_BP_FAT	GO:0022404~molting cycle process	2	11.1111	0.0476099	10913, 596	18	17	5941	38.8301	1	0.430652	52.3353
GOTERM_BP_FAT	GO:0030262~apoptotic nuclear changes	2	11.1111	0.0476099	664, 4609	18	17	5941	38.8301	1	0.430652	52.3353
GOTERM_BP_FAT	GO:0042303~molting cycle	2	11.1111	0.0476099	10913, 596	18	17	5941	38.8301	1	0.430652	52.3353
GOTERM_BP_FAT	GO:0001942~hair follicle development	2	11.1111	0.0476099	10913, 596	18	17	5941	38.8301	1	0.430652	52.3353
GOTERM_BP_FAT	GO:0022405~hair cycle process	2	11.1111	0.0476099	10913, 596	18	17	5941	38.8301	1	0.430652	52.3353
GOTERM_BP_FAT	GO:0010608~posttranscriptional regulation of gene expression	3	16.6667	0.0479098	596, 940, 3329	18	124	5941	7.98522	1	0.42775	52.5628
GOTERM_BP_FAT	GO:0032388~positive regulation of intracellular transport	2	11.1111	0.050343	10913, 939	18	18	5941	36.6728	1	0.43919	54.3712
GOTERM_BP_FAT	GO:0042990~regulation of transcription factor import into nucleus	2	11.1111	0.050343	10913, 939	18	18	5941	36.6728	1	0.43919	54.3712
GOTERM_BP_FAT	GO:0006355~regulation of transcription, DNA-dependent	6	33.3333	0.0509243	4306, 2308, 60468, 51176, 6932, 4609	18	740	5941	2.67613	1	0.438135	54.7937
GOTERM_BP_FAT	GO:0002684~positive regulation of immune system process	3	16.6667	0.0521545	940, 939, 3329	18	130	5941	7.61667	1	0.441283	55.6756
GOTERM_BP_FAT	GO:0008637~apoptotic mitochondrial changes	2	11.1111	0.0530686	596, 4609	18	19	5941	34.7427	1	0.442342	56.3206
GOTERM_BP_FAT	GO:0033077~T cell differentiation in the thymus	2	11.1111	0.0530686	596, 915	18	19	5941	34.7427	1	0.442342	56.3206
GOTERM_BP_FAT	GO:0051252~regulation of RNA metabolic process	6	33.3333	0.0575113	4306, 2308, 60468, 51176, 6932, 4609	18	765	5941	2.58867	1	0.464906	59.3319
GOTERM_BP_FAT	GO:0002831~regulation of response to biotic stimulus	2	11.1111	0.0584979	940, 3329	18	21	5941	31.4339	1	0.466026	59.9738
GOTERM_BP_FAT	GO:0043279~response to alkaloid	2	11.1111	0.0638979	596, 4609	18	23	5941	28.7005	1	0.492233	63.3226
GOTERM_BP_FAT	GO:0006800~oxygen and reactive oxygen species metabolic process	2	11.1111	0.0638979	596, 664	18	23	5941	28.7005	1	0.492233	63.3226
GOTERM_BP_FAT	GO:0030097~hemopoiesis	3	16.6667	0.0641094	596, 940, 915	18	146	5941	6.78196	1	0.488668	63.4483
GOTERM_BP_FAT	GO:0042476~odontogenesis	2	11.1111	0.0665869	10913, 51176	18	24	5941	27.5046	1	0.497492	64.8908
GOTERM_BP_FAT	GO:0007006~mitochondrial membrane organization	2	11.1111	0.0665869	596, 664	18	24	5941	27.5046	1	0.497492	64.8908
GOTERM_BP_FAT	GO:0010557~positive regulation of macromolecule biosynthetic process	4	22.2222	0.0676194	2308, 51176, 940, 4609	18	336	5941	3.92923	1	0.49836	65.4761
GOTERM_BP_FAT	GO:0042306~regulation of protein import into nucleus	2	11.1111	0.0692687	10913, 939	18	25	5941	26.4044	1	0.502426	66.3922
GOTERM_BP_FAT	GO:0031647~regulation of protein stability	2	11.1111	0.0692687	596, 3329	18	25	5941	26.4044	1	0.502426	66.3922
GOTERM_BP_FAT	GO:0048534~hemopoietic or lymphoid organ development	3	16.6667	0.0704112	596, 940, 915	18	154	5941	6.42965	1	0.50378	67.0134
GOTERM_BP_FAT	GO:0001816~cytokine production	2	11.1111	0.0719432	940, 3329	18	26	5941	25.3889	1	0.507065	67.8296
GOTERM_BP_FAT	GO:0031328~positive regulation of cellular biosynthetic process	4	22.2222	0.0730653	2308, 51176, 940, 4609	18	347	5941	3.80467	1	0.508228	68.4154
GOTERM_BP_FAT	GO:0046651~lymphocyte proliferation	2	11.1111	0.0746105	596, 3329	18	27	5941	24.4486	1	0.511434	69.2058
GOTERM_BP_FAT	GO:0009891~positive regulation of biosynthetic process	4	22.2222	0.0756069	2308, 51176, 940, 4609	18	352	5941	3.75063	1	0.511916	69.7057
GOTERM_BP_FAT	GO:0016064~immunoglobulin mediated immune response	2	11.1111	0.0772705	939, 3329	18	28	5941	23.5754	1	0.515556	70.5233
GOTERM_BP_FAT	GO:0032943~mononuclear cell proliferation	2	11.1111	0.0799234	596, 3329	18	29	5941	22.7625	1	0.523676	71.7847
GOTERM_BP_FAT	GO:0019724~B cell mediated immunity	2	11.1111	0.0799234	939, 3329	18	29	5941	22.7625	1	0.523676	71.7847
GOTERM_BP_FAT	GO:0070661~leukocyte proliferation	2	11.1111	0.0799234	596, 3329	18	29	5941	22.7625	1	0.523676	71.7847
GOTERM_BP_FAT	GO:0014031~mesenchymal cell development	2	11.1111	0.0852076	596, 51176	18	31	5941	21.2939	1	0.543195	74.1484
GOTERM_BP_FAT	GO:0048634~regulation of muscle development	2	11.1111	0.0852076	596, 51176	18	31	5941	21.2939	1	0.543195	74.1484
GOTERM_BP_FAT	GO:0048762~mesenchymal cell differentiation	2	11.1111	0.0852076	596, 51176	18	31	5941	21.2939	1	0.543195	74.1484
GOTERM_BP_FAT	GO:0002706~regulation of lymphocyte mediated immunity	2	11.1111	0.0852076	1803, 3329	18	31	5941	21.2939	1	0.543195	74.1484
GOTERM_BP_FAT	GO:0016202~regulation of striated muscle tissue development	2	11.1111	0.0852076	596, 51176	18	31	5941	21.2939	1	0.543195	74.1484
GOTERM_MF_FAT	GO:0042803~protein homodimerization activity	3	16.6667	0.0860217	596, 1803, 664	16	184	5569	5.67493	0.999374	0.602266	61.7464
GOTERM_BP_FAT	GO:0033157~regulation of intracellular protein transport	2	11.1111	0.087839	10913, 939	18	32	5941	20.6285	1	0.550368	75.2552
GOTERM_BP_FAT	GO:0006997~nucleus organization	2	11.1111	0.087839	664, 4609	18	32	5941	20.6285	1	0.550368	75.2552
GOTERM_BP_FAT	GO:0060485~mesenchyme development	2	11.1111	0.087839	596, 51176	18	32	5941	20.6285	1	0.550368	75.2552
GOTERM_BP_FAT	GO:0045471~response to ethanol	2	11.1111	0.087839	596, 939	18	32	5941	20.6285	1	0.550368	75.2552
GOTERM_BP_FAT	GO:0045944~positive regulation of transcription from RNA polymerase II promoter	3	16.6667	0.0887435	2308, 51176, 4609	18	176	5941	5.62595	1	0.550022	75.6253
GOTERM_BP_FAT	GO:0002822~regulation of adaptive immune response based on somatic recombination of immune receptors built from immunoglobulin superfamily domains	2	11.1111	0.0904633	1803, 3329	18	33	5941	20.0034	1	0.553102	76.3148
GOTERM_BP_FAT	GO:0002819~regulation of adaptive immune response	2	11.1111	0.0904633	1803, 3329	18	33	5941	20.0034	1	0.553102	76.3148
GOTERM_BP_FAT	GO:0006357~regulation of transcription from RNA polymerase II promoter	4	22.2222	0.0911408	2308, 51176, 6932, 4609	18	381	5941	3.46515	1	0.551806	76.5814
GOTERM_BP_FAT	GO:0006959~humoral immune response	2	11.1111	0.0930804	596, 940	18	34	5941	19.415	1	0.555698	77.3291
GOTERM_BP_FAT	GO:0046822~regulation of nucleocytoplasmic transport	2	11.1111	0.0956905	10913, 939	18	35	5941	18.8603	1	0.562161	78.3002
GOTERM_BP_FAT	GO:0002703~regulation of leukocyte mediated immunity	2	11.1111	0.0956905	1803, 3329	18	35	5941	18.8603	1	0.562161	78.3002
GOTERM_BP_FAT	GO:0051222~positive regulation of protein transport	2	11.1111	0.0982935	10913, 939	18	36	5941	18.3364	1	0.568391	79.2299
Table S7.10: PPI Module 10
Category	Term	Count	%	PValue	Genes	List Total	Pop Hits	Pop Total	Fold Enrichment	Bonferroni	Benjamini	FDR
GOTERM_BP_FAT	GO:0006091~generation of precursor metabolites and energy	8	47.0588	5.05453e-08	522, 55967, 1350, 4697, 4708, 539, 10063, 4711	16	161	5941	18.4503	6.97523e-06	6.97523e-06	5.94879e-05
GOTERM_CC_FAT	GO:0005740~mitochondrial envelope	8	47.0588	9.61185e-07	522, 55967, 1350, 4697, 4708, 539, 10063, 4711	16	221	5303	11.9977	5.76695e-05	5.76695e-05	0.000963263
GOTERM_CC_FAT	GO:0005743~mitochondrial inner membrane	7	41.1765	2.0317e-06	522, 55967, 1350, 4697, 4708, 539, 4711	16	152	5303	15.2636	0.000121895	6.09493e-05	0.00203608
GOTERM_CC_FAT	GO:0019866~organelle inner membrane	7	41.1765	3.40488e-06	522, 55967, 1350, 4697, 4708, 539, 4711	16	166	5303	13.9763	0.000204272	6.80954e-05	0.0034122
GOTERM_BP_FAT	GO:0006119~oxidative phosphorylation	5	29.4118	6.13449e-06	522, 4697, 4708, 539, 4711	16	51	5941	36.4032	0.000846204	0.000423192	0.00721958
GOTERM_CC_FAT	GO:0031966~mitochondrial membrane	7	41.1765	1.09582e-05	522, 55967, 1350, 4697, 4708, 539, 4711	16	203	5303	11.4289	0.000657281	0.000164361	0.0109814
GOTERM_MF_FAT	GO:0003954~NADH dehydrogenase activity	4	23.5294	1.25954e-05	55967, 4697, 4708, 4711	16	18	5569	77.3472	0.000554046	0.000554046	0.0117833
GOTERM_MF_FAT	GO:0008137~NADH dehydrogenase (ubiquinone) activity	4	23.5294	1.25954e-05	55967, 4697, 4708, 4711	16	18	5569	77.3472	0.000554046	0.000554046	0.0117833
GOTERM_MF_FAT	GO:0050136~NADH dehydrogenase (quinone) activity	4	23.5294	1.25954e-05	55967, 4697, 4708, 4711	16	18	5569	77.3472	0.000554046	0.000554046	0.0117833
GOTERM_CC_FAT	GO:0044429~mitochondrial part	8	47.0588	1.78935e-05	522, 55967, 1350, 4697, 4708, 539, 10063, 4711	16	342	5303	7.75292	0.00107304	0.0002147	0.0179308
GOTERM_CC_FAT	GO:0044455~mitochondrial membrane part	5	29.4118	1.84215e-05	522, 4697, 4708, 539, 4711	16	60	5303	27.6198	0.00110469	0.000184199	0.0184598
GOTERM_CC_FAT	GO:0031967~organelle envelope	8	47.0588	2.1629e-05	522, 55967, 1350, 4697, 4708, 539, 10063, 4711	16	352	5303	7.53267	0.00129691	0.000185376	0.0216737
GOTERM_CC_FAT	GO:0031975~envelope	8	47.0588	2.20359e-05	522, 55967, 1350, 4697, 4708, 539, 10063, 4711	16	353	5303	7.51133	0.00132129	0.000165257	0.0220814
GOTERM_MF_FAT	GO:0016655~oxidoreductase activity, acting on NADH or NADPH, quinone or similar compound as acceptor	4	23.5294	2.71158e-05	55967, 4697, 4708, 4711	16	23	5569	60.5326	0.0011924	0.000596378	0.025366
GOTERM_CC_FAT	GO:0070469~respiratory chain	4	23.5294	7.85047e-05	55967, 4697, 4708, 4711	16	31	5303	42.7661	0.00469939	0.000523249	0.0786469
GOTERM_MF_FAT	GO:0016651~oxidoreductase activity, acting on NADH or NADPH	4	23.5294	9.82817e-05	55967, 4697, 4708, 4711	16	35	5569	39.7786	0.00431527	0.0014405	0.0919121
GOTERM_CC_FAT	GO:0005739~mitochondrion	9	52.9412	0.000108687	522, 11315, 55967, 1350, 4697, 4708, 539, 10063, 4711	16	626	5303	4.76508	0.00650038	0.000651948	0.10887
GOTERM_BP_FAT	GO:0022900~electron transport chain	4	23.5294	0.000315792	55967, 4697, 4708, 4711	16	55	5941	27.0045	0.04265	0.0144237	0.371032
GOTERM_BP_FAT	GO:0006120~mitochondrial electron transport, NADH to ubiquinone	3	17.6471	0.000791777	4697, 4708, 4711	16	17	5941	65.5257	0.103546	0.0269571	0.927897
GOTERM_CC_FAT	GO:0045271~respiratory chain complex I	3	17.6471	0.000875981	4697, 4708, 4711	16	16	5303	62.1445	0.0512234	0.00476877	0.874418
GOTERM_CC_FAT	GO:0005747~mitochondrial respiratory chain complex I	3	17.6471	0.000875981	4697, 4708, 4711	16	16	5303	62.1445	0.0512234	0.00476877	0.874418
GOTERM_CC_FAT	GO:0030964~NADH dehydrogenase complex	3	17.6471	0.000875981	4697, 4708, 4711	16	16	5303	62.1445	0.0512234	0.00476877	0.874418
GOTERM_CC_FAT	GO:0030529~ribonucleoprotein complex	6	35.2941	0.00113314	6229, 6637, 6629, 27258, 27257, 51121	16	305	5303	6.52008	0.0657647	0.00565287	1.12981
GOTERM_BP_FAT	GO:0042773~ATP synthesis coupled electron transport	3	17.6471	0.00159052	4697, 4708, 4711	16	24	5941	46.4141	0.197213	0.0429821	1.85596
GOTERM_BP_FAT	GO:0042775~mitochondrial ATP synthesis coupled electron transport	3	17.6471	0.00159052	4697, 4708, 4711	16	24	5941	46.4141	0.197213	0.0429821	1.85596
GOTERM_CC_FAT	GO:0005746~mitochondrial respiratory chain	3	17.6471	0.00198858	4697, 4708, 4711	16	24	5303	41.4297	0.112577	0.00914515	1.97511
GOTERM_BP_FAT	GO:0022904~respiratory electron transport chain	3	17.6471	0.00248495	4697, 4708, 4711	16	30	5941	37.1313	0.29061	0.0556185	2.88578
GOTERM_CC_FAT	GO:0031090~organelle membrane	7	41.1765	0.00438562	522, 55967, 1350, 4697, 4708, 539, 4711	16	606	5303	3.82849	0.231808	0.0186606	4.30919
GOTERM_MF_FAT	GO:0015078~hydrogen ion transmembrane transporter activity	3	17.6471	0.00547915	522, 1350, 539	16	42	5569	24.8616	0.214744	0.0586464	5.01038
GOTERM_MF_FAT	GO:0015077~monovalent inorganic cation transmembrane transporter activity	3	17.6471	0.00654563	522, 1350, 539	16	46	5569	22.6997	0.250954	0.0561527	5.95911
GOTERM_BP_FAT	GO:0045333~cellular respiration	3	17.6471	0.00706399	4697, 4708, 4711	16	51	5941	21.8419	0.624047	0.130429	8.00471
GOTERM_BP_FAT	GO:0006396~RNA processing	5	29.4118	0.00758084	6229, 6637, 6629, 27258, 27257	16	327	5941	5.67756	0.650112	0.123017	8.5667
GOTERM_BP_FAT	GO:0008380~RNA splicing	4	23.5294	0.00951255	6637, 6629, 27258, 27257	16	180	5941	8.25139	0.732601	0.136324	10.6395
GOTERM_MF_FAT	GO:0022890~inorganic cation transmembrane transporter activity	3	17.6471	0.0131508	522, 1350, 539	16	66	5569	15.821	0.441485	0.0925156	11.6489
GOTERM_BP_FAT	GO:0006397~mRNA processing	4	23.5294	0.0133764	6637, 6629, 27258, 27257	16	204	5941	7.28064	0.844078	0.169593	14.657
GOTERM_BP_FAT	GO:0015980~energy derivation by oxidation of organic compounds	3	17.6471	0.0141014	4697, 4708, 4711	16	73	5941	15.2594	0.85912	0.163198	15.3922
GOTERM_CC_FAT	GO:0000276~mitochondrial proton-transporting ATP synthase complex, coupling factor F(o)	2	11.7647	0.0168599	522, 539	16	6	5303	110.479	0.639483	0.065753	15.6676
GOTERM_BP_FAT	GO:0016071~mRNA metabolic process	4	23.5294	0.0197632	6637, 6629, 27258, 27257	16	236	5941	6.29343	0.936368	0.205111	20.9372
GOTERM_BP_FAT	GO:0016310~phosphorylation	5	29.4118	0.0199198	522, 4697, 4708, 539, 4711	16	433	5941	4.28767	0.937756	0.192322	21.0857
GOTERM_CC_FAT	GO:0005681~spliceosome	3	17.6471	0.0259126	6637, 6629, 27258	16	90	5303	11.0479	0.793046	0.0937622	23.1344
GOTERM_MF_FAT	GO:0046933~hydrogen ion transporting ATP synthase activity, rotational mechanism	2	11.7647	0.026632	522, 539	16	10	5569	69.6125	0.695076	0.156057	22.3175
GOTERM_CC_FAT	GO:0045263~proton-transporting ATP synthase complex, coupling factor F(o)	2	11.7647	0.027952	522, 539	16	10	5303	66.2875	0.8175	0.095216	24.732
GOTERM_CC_FAT	GO:0005753~mitochondrial proton-transporting ATP synthase complex	2	11.7647	0.0361943	522, 539	16	13	5303	50.9904	0.890511	0.115635	30.8888
GOTERM_BP_FAT	GO:0055114~oxidation reduction	4	23.5294	0.0362932	55967, 4697, 4708, 4711	16	298	5941	4.98406	0.993913	0.305387	35.2791
GOTERM_CC_FAT	GO:0045259~proton-transporting ATP synthase complex	2	11.7647	0.0389272	522, 539	16	14	5303	47.3482	0.907663	0.117842	32.8278
GOTERM_BP_FAT	GO:0006796~phosphate metabolic process	5	29.4118	0.0390991	522, 4697, 4708, 539, 4711	16	532	5941	3.48978	0.995929	0.307144	37.4625
GOTERM_BP_FAT	GO:0006793~phosphorus metabolic process	5	29.4118	0.0390991	522, 4697, 4708, 539, 4711	16	532	5941	3.48978	0.995929	0.307144	37.4625
GOTERM_MF_FAT	GO:0046961~proton-transporting ATPase activity, rotational mechanism	2	11.7647	0.0396983	522, 539	16	15	5569	46.4083	0.831756	0.199719	31.5441
GOTERM_CC_FAT	GO:0033177~proton-transporting two-sector ATPase complex, proton-transporting domain	2	11.7647	0.0443713	522, 539	16	16	5303	41.4297	0.934332	0.127295	36.5452
GOTERM_MF_FAT	GO:0019829~cation-transporting ATPase activity	2	11.7647	0.0500333	522, 539	16	19	5569	36.6382	0.895487	0.22193	38.1349
GOTERM_CC_FAT	GO:0030532~small nuclear ribonucleoprotein complex	2	11.7647	0.0524836	6637, 6629	16	19	5303	34.8882	0.960626	0.142755	41.7414
GOTERM_BP_FAT	GO:0015986~ATP synthesis coupled proton transport	2	11.7647	0.0613651	522, 539	16	25	5941	29.705	0.99984	0.420859	52.5422
GOTERM_BP_FAT	GO:0015985~energy coupled proton transport, down electrochemical gradient	2	11.7647	0.0613651	522, 539	16	25	5941	29.705	0.99984	0.420859	52.5422
GOTERM_BP_FAT	GO:0034220~ion transmembrane transport	2	11.7647	0.0684879	522, 539	16	28	5941	26.5223	0.999944	0.43781	56.6117
GOTERM_BP_FAT	GO:0015992~proton transport	2	11.7647	0.0732084	522, 539	16	30	5941	24.7542	0.999972	0.441706	59.13
GOTERM_BP_FAT	GO:0006818~hydrogen transport	2	11.7647	0.0755603	522, 539	16	31	5941	23.9556	0.99998	0.434841	60.3341
GOTERM_CC_FAT	GO:0016469~proton-transporting two-sector ATPase complex	2	11.7647	0.0764364	522, 539	16	28	5303	23.6741	0.991528	0.194958	54.9266
GOTERM_MF_FAT	GO:0042625~ATPase activity, coupled to transmembrane movement of ions	2	11.7647	0.0779217	522, 539	16	30	5569	23.2042	0.97183	0.300193	53.1859
GOTERM_MF_FAT	GO:0003723~RNA binding	4	23.5294	0.0821873	6637, 6629, 27258, 27257	16	389	5569	3.57905	0.977029	0.290396	55.1733
GOTERM_BP_FAT	GO:0006812~cation transport	3	17.6471	0.0973641	522, 539, 10063	16	211	5941	5.27932	0.999999	0.506784	70.0486
Table S7.11: PPI Module 11
Category	Term	Count	%	PValue	Genes	List Total	Pop Hits	Pop Total	Fold Enrichment	Bonferroni	Benjamini	FDR
GOTERM_BP_FAT	GO:0000279~M phase	8	57.1429	1.0164e-08	56992, 9133, 890, 64151, 84057, 332, 891, 259266	13	171	5941	21.3801	2.49017e-06	2.49017e-06	1.3162e-05
GOTERM_BP_FAT	GO:0007049~cell cycle	10	71.4286	1.05006e-08	56992, 9133, 890, 64151, 84057, 332, 55355, 891, 8318, 259266	13	437	5941	10.4577	2.57265e-06	1.28633e-06	1.3598e-05
GOTERM_BP_FAT	GO:0022403~cell cycle phase	8	57.1429	5.69346e-08	56992, 9133, 890, 64151, 84057, 332, 891, 259266	13	219	5941	16.6941	1.39489e-05	4.64965e-06	7.37283e-05
GOTERM_BP_FAT	GO:0007067~mitosis	7	50	6.11007e-08	56992, 9133, 890, 64151, 332, 891, 259266	13	124	5941	25.7984	1.49696e-05	3.74241e-06	7.91234e-05
GOTERM_BP_FAT	GO:0000280~nuclear division	7	50	6.11007e-08	56992, 9133, 890, 64151, 332, 891, 259266	13	124	5941	25.7984	1.49696e-05	3.74241e-06	7.91234e-05
GOTERM_BP_FAT	GO:0000087~M phase of mitotic cell cycle	7	50	6.4125e-08	56992, 9133, 890, 64151, 332, 891, 259266	13	125	5941	25.592	1.57105e-05	3.14212e-06	8.30396e-05
GOTERM_BP_FAT	GO:0048285~organelle fission	7	50	8.11669e-08	56992, 9133, 890, 64151, 332, 891, 259266	13	130	5941	24.6077	1.98857e-05	3.31431e-06	0.000105108
GOTERM_BP_FAT	GO:0022402~cell cycle process	8	57.1429	5.82323e-07	56992, 9133, 890, 64151, 84057, 332, 891, 259266	13	307	5941	11.9088	0.000142659	2.03811e-05	0.000754087
GOTERM_BP_FAT	GO:0000278~mitotic cell cycle	7	50	1.44526e-06	56992, 9133, 890, 64151, 332, 891, 259266	13	211	5941	15.1611	0.000354026	4.42602e-05	0.00187155
GOTERM_BP_FAT	GO:0051301~cell division	6	42.8571	1.14911e-05	9133, 890, 64151, 332, 891, 259266	13	168	5941	16.3214	0.00281136	0.000312765	0.0148795
GOTERM_CC_FAT	GO:0015630~microtubule cytoskeleton	6	42.8571	8.15557e-05	56992, 9133, 332, 891, 8318, 259266	11	281	5303	10.2938	0.0035009	0.0035009	0.0758699
GOTERM_CC_FAT	GO:0005813~centrosome	4	28.5714	0.00159158	56992, 332, 891, 8318	11	132	5303	14.6088	0.0661996	0.0336665	1.47137
GOTERM_CC_FAT	GO:0005815~microtubule organizing center	4	28.5714	0.00212828	56992, 332, 891, 8318	11	146	5303	13.208	0.0875425	0.0300763	1.96316
GOTERM_CC_FAT	GO:0043228~non-membrane-bounded organelle	8	57.1429	0.00297607	56992, 9133, 64151, 332, 55355, 891, 8318, 259266	11	1293	5303	2.98277	0.120289	0.0315326	2.73554
GOTERM_CC_FAT	GO:0043232~intracellular non-membrane-bounded organelle	8	57.1429	0.00297607	56992, 9133, 64151, 332, 55355, 891, 8318, 259266	11	1293	5303	2.98277	0.120289	0.0315326	2.73554
GOTERM_CC_FAT	GO:0005856~cytoskeleton	6	42.8571	0.00302068	56992, 9133, 332, 891, 8318, 259266	11	609	5303	4.74966	0.12198	0.0256817	2.77604
GOTERM_BP_FAT	GO:0007059~chromosome segregation	3	21.4286	0.00337551	64151, 332, 55355	13	44	5941	31.1591	0.563251	0.0795014	4.28408
GOTERM_CC_FAT	GO:0044430~cytoskeletal part	5	35.7143	0.00477023	56992, 332, 891, 8318, 259266	11	403	5303	5.98128	0.18585	0.0336879	4.35224
GOTERM_BP_FAT	GO:0000075~cell cycle checkpoint	3	21.4286	0.00504909	890, 332, 8318	13	54	5941	25.3889	0.710662	0.106619	6.34474
GOTERM_BP_FAT	GO:0051726~regulation of cell cycle	4	28.5714	0.00624169	890, 332, 891, 8318	13	196	5941	9.32653	0.78433	0.12	7.78811
GOTERM_CC_FAT	GO:0005819~spindle	3	21.4286	0.0089042	56992, 332, 259266	11	78	5303	18.542	0.319274	0.0534601	7.98637
GOTERM_BP_FAT	GO:0006259~DNA metabolic process	4	28.5714	0.0212227	84057, 7298, 51659, 8318	13	307	5941	5.9544	0.994781	0.332537	24.254
GOTERM_BP_FAT	GO:0006260~DNA replication	3	21.4286	0.0226694	7298, 51659, 8318	13	118	5941	11.6186	0.996368	0.330538	25.6911
GOTERM_BP_FAT	GO:0000086~G2/M transition of mitotic cell cycle	2	14.2857	0.02794	332, 891	13	14	5941	65.2857	0.999034	0.370513	30.7165
GOTERM_CC_FAT	GO:0044427~chromosomal part	3	21.4286	0.0535961	64151, 332, 55355	11	203	5303	7.1245	0.906397	0.256277	40.1081
GOTERM_BP_FAT	GO:0031570~DNA integrity checkpoint	2	14.2857	0.0609044	890, 8318	13	31	5941	29.4839	1	0.617951	55.6799
GOTERM_CC_FAT	GO:0031981~nuclear lumen	5	35.7143	0.0647744	890, 332, 55355, 891, 8318	11	864	5303	2.78988	0.943843	0.273819	46.3773
GOTERM_BP_FAT	GO:0031099~regeneration	2	14.2857	0.072292	890, 891	13	37	5941	24.7027	1	0.660891	62.1569
GOTERM_CC_FAT	GO:0005694~chromosome	3	21.4286	0.0770538	64151, 332, 55355	11	249	5303	5.80832	0.968188	0.291633	52.5832
GOTERM_CC_FAT	GO:0005875~microtubule associated complex	2	14.2857	0.0904583	56992, 332	11	50	5303	19.2836	0.983042	0.309706	58.6187
Table S7.12: PPI Module 12
Category	Term	Count	%	PValue	Genes	List Total	Pop Hits	Pop Total	Fold Enrichment	Bonferroni	Benjamini	FDR
GOTERM_BP_FAT	GO:0006909~phagocytosis	3	23.0769	0.00114769	929, 2219, 6556	12	28	5941	53.0446	0.252993	0.252993	1.48441
GOTERM_BP_FAT	GO:0034220~ion transmembrane transport	3	23.0769	0.00114769	9114, 535, 6556	12	28	5941	53.0446	0.252993	0.252993	1.48441
GOTERM_BP_FAT	GO:0006952~defense response	5	38.4615	0.00124141	929, 7305, 10288, 6556, 2268	12	281	5941	8.80931	0.270586	0.145943	1.60473
GOTERM_CC_FAT	GO:0005886~plasma membrane	9	69.2308	0.00227619	126014, 929, 7305, 9114, 535, 10288, 6556, 124599, 27180	12	1455	5303	2.73351	0.131758	0.131758	2.2734
GOTERM_BP_FAT	GO:0006955~immune response	5	38.4615	0.00298635	929, 2219, 10288, 6556, 124599	12	356	5941	6.95342	0.532179	0.223705	3.82018
GOTERM_MF_FAT	GO:0022890~inorganic cation transmembrane transporter activity	3	23.0769	0.00369941	9114, 535, 6556	9	66	5569	28.1263	0.214086	0.214086	3.70697
GOTERM_BP_FAT	GO:0009617~response to bacterium	3	23.0769	0.0109388	929, 6556, 2268	12	88	5941	16.8778	0.93881	0.50264	13.3459
GOTERM_BP_FAT	GO:0006811~ion transport	4	30.7692	0.0141787	9114, 535, 2219, 6556	12	290	5941	6.82874	0.973408	0.515885	16.9707
GOTERM_CC_FAT	GO:0016023~cytoplasmic membrane-bounded vesicle	4	30.7692	0.018887	9114, 535, 6556, 1509	12	288	5303	6.13773	0.693395	0.446281	17.5041
GOTERM_BP_FAT	GO:0010324~membrane invagination	3	23.0769	0.0200657	929, 2219, 6556	12	121	5941	12.2748	0.994192	0.576027	23.2012
GOTERM_BP_FAT	GO:0006897~endocytosis	3	23.0769	0.0200657	929, 2219, 6556	12	121	5941	12.2748	0.994192	0.576027	23.2012
GOTERM_MF_FAT	GO:0030246~carbohydrate binding	3	23.0769	0.0202564	929, 2219, 27180	9	159	5569	11.6751	0.735571	0.485773	18.8258
GOTERM_CC_FAT	GO:0031988~membrane-bounded vesicle	4	30.7692	0.0210624	9114, 535, 6556, 1509	12	300	5303	5.89222	0.732816	0.355924	19.3315
GOTERM_CC_FAT	GO:0031410~cytoplasmic vesicle	4	30.7692	0.0290827	9114, 535, 6556, 1509	12	339	5303	5.21436	0.839565	0.367115	25.758
GOTERM_CC_FAT	GO:0033177~proton-transporting two-sector ATPase complex, proton-transporting domain	2	15.3846	0.032723	9114, 535	12	16	5303	55.2396	0.872898	0.338042	28.5197
GOTERM_CC_FAT	GO:0031982~vesicle	4	30.7692	0.0335212	9114, 535, 6556, 1509	12	358	5303	4.93762	0.879239	0.296948	29.1127
GOTERM_CC_FAT	GO:0005773~vacuole	3	23.0769	0.0342989	9114, 6556, 1509	12	144	5303	9.2066	0.885119	0.265909	29.6862
GOTERM_CC_FAT	GO:0016021~integral to membrane	8	61.5385	0.0431861	126014, 929, 7305, 535, 10288, 6556, 124599, 27180	12	1806	5303	1.95755	0.935241	0.289747	35.9498
GOTERM_BP_FAT	GO:0015985~energy coupled proton transport, down electrochemical gradient	2	15.3846	0.0453642	9114, 535	12	25	5941	39.6067	0.999992	0.814477	45.3716
GOTERM_BP_FAT	GO:0015986~ATP synthesis coupled proton transport	2	15.3846	0.0453642	9114, 535	12	25	5941	39.6067	0.999992	0.814477	45.3716
GOTERM_BP_FAT	GO:0015992~proton transport	2	15.3846	0.0542093	9114, 535	12	30	5941	33.0056	0.999999	0.829591	51.6085
GOTERM_CC_FAT	GO:0031224~intrinsic to membrane	8	61.5385	0.0542207	126014, 929, 7305, 535, 10288, 6556, 124599, 27180	12	1885	5303	1.87551	0.968452	0.318888	43.0252
GOTERM_BP_FAT	GO:0006812~cation transport	3	23.0769	0.055914	9114, 535, 6556	12	211	5941	7.0391	1	0.802862	52.7322
GOTERM_BP_FAT	GO:0006818~hydrogen transport	2	15.3846	0.0559693	9114, 535	12	31	5941	31.9409	1	0.768449	52.7682
GOTERM_CC_FAT	GO:0016469~proton-transporting two-sector ATPase complex	2	15.3846	0.056623	9114, 535	12	28	5303	31.5655	0.973054	0.303295	44.4689
GOTERM_BP_FAT	GO:0006968~cellular defense response	2	15.3846	0.0577264	7305, 10288	12	32	5941	30.9427	1	0.746648	53.9004
GOTERM_BP_FAT	GO:0016044~membrane organization	3	23.0769	0.0583068	929, 2219, 6556	12	216	5941	6.87616	1	0.719619	54.2689
GOTERM_MF_FAT	GO:0015078~hydrogen ion transmembrane transporter activity	2	15.3846	0.0588012	9114, 535	9	42	5569	29.4656	0.980533	0.730993	46.0786
GOTERM_BP_FAT	GO:0015698~inorganic anion transport	2	15.3846	0.0594805	2219, 6556	12	33	5941	30.0051	1	0.69825	55.0056
GOTERM_MF_FAT	GO:0015077~monovalent inorganic cation transmembrane transporter activity	2	15.3846	0.0642402	9114, 535	9	46	5569	26.9034	0.986644	0.660045	49.1714
GOTERM_BP_FAT	GO:0055085~transmembrane transport	3	23.0769	0.0692648	9114, 535, 6556	12	238	5941	6.24055	1	0.728095	60.7346
GOTERM_BP_FAT	GO:0006754~ATP biosynthetic process	2	15.3846	0.0751344	9114, 535	12	42	5941	23.5754	1	0.733561	63.84
GOTERM_BP_FAT	GO:0042742~defense response to bacterium	2	15.3846	0.076859	6556, 2268	12	43	5941	23.0271	1	0.719049	64.7084
GOTERM_BP_FAT	GO:0032496~response to lipopolysaccharide	2	15.3846	0.0785807	929, 6556	12	44	5941	22.5038	1	0.705592	65.556
GOTERM_CC_FAT	GO:0005887~integral to plasma membrane	4	30.7692	0.0790897	7305, 10288, 6556, 27180	12	504	5303	3.50728	0.993954	0.371485	56.4589
GOTERM_BP_FAT	GO:0002237~response to molecule of bacterial origin	2	15.3846	0.0802995	929, 6556	12	45	5941	22.0037	1	0.69309	66.3835
GOTERM_CC_FAT	GO:0031226~intrinsic to plasma membrane	4	30.7692	0.0829248	7305, 10288, 6556, 27180	12	514	5303	3.43904	0.995332	0.36062	58.2545
GOTERM_BP_FAT	GO:0009206~purine ribonucleoside triphosphate biosynthetic process	2	15.3846	0.0837283	9114, 535	12	47	5941	21.0674	1	0.689312	67.9796
GOTERM_BP_FAT	GO:0009201~ribonucleoside triphosphate biosynthetic process	2	15.3846	0.0837283	9114, 535	12	47	5941	21.0674	1	0.689312	67.9796
GOTERM_BP_FAT	GO:0009145~purine nucleoside triphosphate biosynthetic process	2	15.3846	0.0854383	9114, 535	12	48	5941	20.6285	1	0.678334	68.7492
GOTERM_BP_FAT	GO:0009142~nucleoside triphosphate biosynthetic process	2	15.3846	0.0871455	9114, 535	12	49	5941	20.2075	1	0.668069	69.5004
GOTERM_BP_FAT	GO:0006119~oxidative phosphorylation	2	15.3846	0.0905511	9114, 535	12	51	5941	19.415	1	0.665746	70.9495
GOTERM_BP_FAT	GO:0046034~ATP metabolic process	2	15.3846	0.0922495	9114, 535	12	52	5941	19.0417	1	0.656597	71.6482
GOTERM_BP_FAT	GO:0001819~positive regulation of cytokine production	2	15.3846	0.0939451	929, 6556	12	53	5941	18.6824	1	0.647993	72.3302
GOTERM_BP_FAT	GO:0009152~purine ribonucleotide biosynthetic process	2	15.3846	0.0990146	9114, 535	12	56	5941	17.6815	1	0.653317	74.28
Table S7.13: PPI Module 13 (PPI Module C in Figure 2)
Category	Term	Count	%	PValue	Genes	List Total	Pop Hits	Pop Total	Fold Enrichment	Bonferroni	Benjamini	FDR
GOTERM_BP_FAT	GO:0019835~cytolysis	4	30.7692	2.63189e-07	5551, 3002, 3001, 3004	12	8	5941	247.542	9.39542e-05	9.39542e-05	0.000361018
GOTERM_BP_FAT	GO:0008219~cell death	6	46.1538	0.000509696	5551, 2149, 356, 3002, 3001, 3004	12	412	5941	7.20995	0.166405	0.0869859	0.696891
GOTERM_BP_FAT	GO:0016265~death	6	46.1538	0.000521326	5551, 2149, 356, 3002, 3001, 3004	12	414	5941	7.17512	0.169861	0.0601678	0.71274
GOTERM_CC_FAT	GO:0005886~plasma membrane	9	69.2308	0.00227619	53637, 5551, 3824, 2149, 356, 3002, 919, 3001, 4818	12	1455	5303	2.73351	0.068205	0.068205	1.93864
GOTERM_BP_FAT	GO:0006915~apoptosis	5	38.4615	0.00274716	5551, 2149, 356, 3002, 3001	12	348	5941	7.11327	0.62547	0.217703	3.70316
GOTERM_BP_FAT	GO:0032496~response to lipopolysaccharide	3	23.0769	0.00282619	6352, 2149, 356	12	44	5941	33.7557	0.635919	0.182967	3.80779
GOTERM_BP_FAT	GO:0012501~programmed cell death	5	38.4615	0.00292524	5551, 2149, 356, 3002, 3001	12	354	5941	6.9927	0.648604	0.159961	3.93878
GOTERM_BP_FAT	GO:0002237~response to molecule of bacterial origin	3	23.0769	0.00295465	6352, 2149, 356	12	45	5941	33.0056	0.652285	0.140075	3.97764
GOTERM_CC_FAT	GO:0005576~extracellular region	6	46.1538	0.00411023	5551, 6352, 2149, 356, 3001, 3004	12	582	5303	4.55584	0.119865	0.0618447	3.47645
GOTERM_MF_FAT	GO:0004252~serine-type endopeptidase activity	3	23.0769	0.00445702	3002, 3001, 3004	12	52	5569	26.774	0.140906	0.140906	3.85214
GOTERM_BP_FAT	GO:0006923~cleavage of cytoskeletal proteins during apoptosis	2	15.3846	0.00554527	3002, 3001	12	3	5941	330.056	0.862643	0.219754	7.344
GOTERM_BP_FAT	GO:0006922~cleavage of lamin	2	15.3846	0.00554527	3002, 3001	12	3	5941	330.056	0.862643	0.219754	7.344
GOTERM_MF_FAT	GO:0008236~serine-type peptidase activity	3	23.0769	0.00689409	3002, 3001, 3004	12	65	5569	21.4192	0.209596	0.110953	5.90234
GOTERM_CC_FAT	GO:0044459~plasma membrane part	7	53.8462	0.00710196	3824, 2149, 356, 3002, 919, 3001, 4818	12	963	5303	3.21227	0.19824	0.0710021	5.93927
GOTERM_MF_FAT	GO:0017171~serine hydrolase activity	3	23.0769	0.00731249	3002, 3001, 3004	12	67	5569	20.7799	0.22084	0.079814	6.25041
GOTERM_BP_FAT	GO:0009617~response to bacterium	3	23.0769	0.0109388	6352, 2149, 356	12	88	5941	16.8778	0.980291	0.353574	14.0045
GOTERM_CC_FAT	GO:0001772~immunological synapse	2	15.3846	0.0185284	3002, 3001	12	9	5303	98.2037	0.439972	0.134928	14.8425
GOTERM_BP_FAT	GO:0007166~cell surface receptor linked signal transduction	5	38.4615	0.0189525	53637, 6352, 3824, 2149, 919	12	599	5941	4.13258	0.99892	0.49495	23.0848
GOTERM_BP_FAT	GO:0006955~immune response	4	30.7692	0.0245509	8320, 6352, 356, 3001	12	356	5941	5.56273	0.99986	0.553686	28.8919
GOTERM_BP_FAT	GO:0006921~cell structure disassembly during apoptosis	2	15.3846	0.0292532	3002, 3001	12	16	5941	61.8854	0.999975	0.58657	33.4525
GOTERM_BP_FAT	GO:0010033~response to organic substance	4	30.7692	0.0301546	5551, 6352, 2149, 356	12	385	5941	5.14372	0.999982	0.568649	34.2951
GOTERM_MF_FAT	GO:0004175~endopeptidase activity	3	23.0769	0.0363282	3002, 3001, 3004	12	156	5569	8.92468	0.715821	0.269874	27.7776
GOTERM_CC_FAT	GO:0005901~caveola	2	15.3846	0.0546521	2149, 356	12	27	5303	32.7346	0.824877	0.294222	38.2962
GOTERM_BP_FAT	GO:0006968~cellular defense response	2	15.3846	0.0577264	5551, 6352	12	32	5941	30.9427	1	0.78046	55.7631
GOTERM_BP_FAT	GO:0007186~G-protein coupled receptor protein signaling pathway	3	23.0769	0.0641992	53637, 6352, 2149	12	228	5941	6.51425	1	0.793859	59.7541
GOTERM_BP_FAT	GO:0022411~cellular component disassembly	2	15.3846	0.069943	3002, 3001	12	39	5941	25.3889	1	0.801678	63.0134
GOTERM_MF_FAT	GO:0070011~peptidase activity, acting on L-amino acid peptides	3	23.0769	0.0741907	3002, 3001, 3004	12	232	5569	6.00108	0.927267	0.407966	49.2322
GOTERM_MF_FAT	GO:0008233~peptidase activity	3	23.0769	0.0816077	3002, 3001, 3004	12	245	5569	5.68265	0.94467	0.382704	52.6993
GOTERM_BP_FAT	GO:0006952~defense response	3	23.0769	0.092517	5551, 6352, 2149	12	281	5941	5.28559	1	0.869801	73.5961
Table S7.14: PPI Module 14
Category	Term	Count	%	PValue	Genes	List Total	Pop Hits	Pop Total	Fold Enrichment	Bonferroni	Benjamini	FDR
GOTERM_BP_FAT	GO:0042113~B cell activation	4	30.7692	0.000110115	931, 643, 55024, 973	13	49	5941	37.3061	0.0160575	0.0160575	0.130957
GOTERM_CC_FAT	GO:0044459~plasma membrane part	8	61.5385	0.000459042	115650, 25780, 931, 2208, 643, 151888, 973, 974	11	963	5303	4.00491	0.0163934	0.0163934	0.408689
GOTERM_CC_FAT	GO:0009897~external side of plasma membrane	4	30.7692	0.000610164	115650, 2208, 151888, 973	11	95	5303	20.2986	0.021733	0.0109262	0.54291
GOTERM_CC_FAT	GO:0005886~plasma membrane	9	69.2308	0.000817887	115650, 25780, 79368, 931, 2208, 643, 151888, 973, 974	11	1455	5303	2.98201	0.0290264	0.00977062	0.727139
GOTERM_CC_FAT	GO:0005887~integral to plasma membrane	6	46.1538	0.00127786	25780, 931, 2208, 643, 151888, 974	11	504	5303	5.73918	0.0449888	0.0114421	1.13401
GOTERM_CC_FAT	GO:0031226~intrinsic to plasma membrane	6	46.1538	0.00139844	25780, 931, 2208, 643, 151888, 974	11	514	5303	5.62752	0.049131	0.0100252	1.24042
GOTERM_BP_FAT	GO:0046649~lymphocyte activation	4	30.7692	0.00203656	931, 643, 55024, 973	13	132	5941	13.8485	0.258944	0.139154	2.39677
GOTERM_BP_FAT	GO:0045321~leukocyte activation	4	30.7692	0.00328198	931, 643, 55024, 973	13	156	5941	11.7179	0.383221	0.148777	3.83642
GOTERM_CC_FAT	GO:0009986~cell surface	4	30.7692	0.00386958	115650, 2208, 151888, 973	11	180	5303	10.7131	0.130272	0.022994	3.39897
GOTERM_CC_FAT	GO:0016021~integral to membrane	9	69.2308	0.0039376	115650, 25780, 79368, 931, 2208, 643, 151888, 973, 974	11	1806	5303	2.40245	0.132408	0.020086	3.45779
GOTERM_BP_FAT	GO:0006955~immune response	5	38.4615	0.00427005	115650, 931, 151888, 973, 974	13	356	5941	6.41854	0.466897	0.145518	4.96472
GOTERM_BP_FAT	GO:0001775~cell activation	4	30.7692	0.00499459	931, 643, 55024, 973	13	181	5941	10.0994	0.520995	0.136886	5.78437
GOTERM_CC_FAT	GO:0031224~intrinsic to membrane	9	69.2308	0.00534241	115650, 25780, 79368, 931, 2208, 643, 151888, 973, 974	11	1885	5303	2.30176	0.175388	0.0238171	4.66548
GOTERM_BP_FAT	GO:0050778~positive regulation of immune response	3	23.0769	0.00813939	115650, 2208, 973	13	69	5941	19.8696	0.699223	0.181458	9.26749
GOTERM_BP_FAT	GO:0048584~positive regulation of response to stimulus	3	23.0769	0.0219534	115650, 2208, 973	13	116	5941	11.819	0.96173	0.372591	23.2144
GOTERM_BP_FAT	GO:0007166~cell surface receptor linked signal transduction	5	38.4615	0.0262085	5368, 643, 151888, 973, 974	13	599	5941	3.81469	0.97984	0.38615	27.0969
GOTERM_BP_FAT	GO:0002684~positive regulation of immune system process	3	23.0769	0.0271685	115650, 2208, 973	13	130	5941	10.5462	0.982561	0.362303	27.9476
GOTERM_BP_FAT	GO:0030888~regulation of B cell proliferation	2	15.3846	0.0318724	115650, 151888	13	16	5941	57.125	0.991448	0.378832	31.9859
GOTERM_BP_FAT	GO:0002821~positive regulation of adaptive immune response	2	15.3846	0.0318724	115650, 2208	13	16	5941	57.125	0.991448	0.378832	31.9859
GOTERM_BP_FAT	GO:0002824~positive regulation of adaptive immune response based on somatic recombination of immune receptors built from immunoglobulin superfamily domains	2	15.3846	0.0318724	115650, 2208	13	16	5941	57.125	0.991448	0.378832	31.9859
GOTERM_BP_FAT	GO:0002768~immune response-regulating cell surface receptor signaling pathway	2	15.3846	0.0493888	151888, 973	13	25	5941	36.56	0.999416	0.491795	45.2686
GOTERM_BP_FAT	GO:0050864~regulation of B cell activation	2	15.3846	0.0551627	115650, 151888	13	28	5941	32.6429	0.999762	0.500973	49.0961
GOTERM_BP_FAT	GO:0002764~immune response-regulating signal transduction	2	15.3846	0.0628112	151888, 973	13	32	5941	28.5625	0.999928	0.519792	53.7891
GOTERM_BP_FAT	GO:0002819~regulation of adaptive immune response	2	15.3846	0.0647144	115650, 2208	13	33	5941	27.697	0.999946	0.504647	54.8935
GOTERM_BP_FAT	GO:0002822~regulation of adaptive immune response based on somatic recombination of immune receptors built from immunoglobulin superfamily domains	2	15.3846	0.0647144	115650, 2208	13	33	5941	27.697	0.999946	0.504647	54.8935
GOTERM_BP_FAT	GO:0042129~regulation of T cell proliferation	2	15.3846	0.072292	115650, 151888	13	37	5941	24.7027	0.999984	0.520674	59.0554
GOTERM_BP_FAT	GO:0050670~regulation of lymphocyte proliferation	2	15.3846	0.0909905	115650, 151888	13	47	5941	19.4468	0.999999	0.583757	67.8658
GOTERM_BP_FAT	GO:0032944~regulation of mononuclear cell proliferation	2	15.3846	0.0909905	115650, 151888	13	47	5941	19.4468	0.999999	0.583757	67.8658
GOTERM_BP_FAT	GO:0070663~regulation of leukocyte proliferation	2	15.3846	0.0909905	115650, 151888	13	47	5941	19.4468	0.999999	0.583757	67.8658
Table S7.15: PPI Module 15
Category	Term	Count	%	PValue	Genes	List Total	Pop Hits	Pop Total	Fold Enrichment	Bonferroni	Benjamini	FDR
GOTERM_BP_FAT	GO:0042254~ribosome biogenesis	4	40	6.42627e-05	9790, 55651, 92856, 4809	9	64	5941	41.2569	0.00800091	0.00800091	0.0742889
GOTERM_BP_FAT	GO:0022613~ribonucleoprotein complex biogenesis	4	40	0.000323274	9790, 55651, 92856, 4809	9	110	5941	24.004	0.03961	0.0200051	0.373201
GOTERM_CC_FAT	GO:0070013~intracellular organelle lumen	7	70	0.00139244	9790, 1892, 27339, 5245, 55651, 92856, 4809	9	1086	5303	3.79793	0.0594685	0.0594685	1.29518
GOTERM_CC_FAT	GO:0043233~organelle lumen	7	70	0.00158115	9790, 1892, 27339, 5245, 55651, 92856, 4809	9	1111	5303	3.71247	0.0672569	0.0342137	1.46955
GOTERM_CC_FAT	GO:0031974~membrane-enclosed lumen	7	70	0.00175507	9790, 1892, 27339, 5245, 55651, 92856, 4809	9	1132	5303	3.6436	0.0743793	0.0254345	1.63001
GOTERM_CC_FAT	GO:0031981~nuclear lumen	6	60	0.00412757	9790, 27339, 5245, 55651, 92856, 4809	9	864	5303	4.09182	0.16639	0.0444778	3.79573
GOTERM_MF_FAT	GO:0030515~snoRNA binding	2	20	0.00627126	55651, 4809	8	5	5569	278.45	0.207662	0.207662	5.49221
GOTERM_BP_FAT	GO:0006396~RNA processing	4	40	0.0075206	27339, 55651, 92856, 4809	9	327	5941	8.07475	0.610787	0.269877	8.35959
GOTERM_CC_FAT	GO:0030529~ribonucleoprotein complex	4	40	0.00849568	27339, 55651, 92856, 4809	9	305	5303	7.7275	0.31299	0.072332	7.67202
GOTERM_CC_FAT	GO:0005730~nucleolus	4	40	0.0190289	9790, 55651, 92856, 4809	9	409	5303	5.76256	0.570588	0.131415	16.4517
GOTERM_CC_FAT	GO:0005732~small nucleolar ribonucleoprotein complex	2	20	0.0238995	55651, 4809	9	16	5303	73.6528	0.655048	0.141055	20.2532
GOTERM_BP_FAT	GO:0006364~rRNA processing	2	20	0.0590474	55651, 92856	9	45	5941	29.3383	0.999503	0.850723	50.5309
GOTERM_BP_FAT	GO:0016072~rRNA metabolic process	2	20	0.0615994	55651, 92856	9	47	5941	28.0898	0.999646	0.795964	52.0603
GOTERM_CC_FAT	GO:0044429~mitochondrial part	3	30	0.0896825	1892, 5245, 516	9	342	5303	5.16862	0.983986	0.403568	58.4837
Table S7.16: PPI Module 16
Category	Term	Count	%	PValue	Genes	List Total	Pop Hits	Pop Total	Fold Enrichment	Bonferroni	Benjamini	FDR
GOTERM_BP_FAT	GO:0051384~response to glucocorticoid stimulus	4	44.4444	1.12101e-05	1843, 3553, 2353, 3557	9	36	5941	73.3457	0.00487572	0.00487572	0.0158308
GOTERM_BP_FAT	GO:0031960~response to corticosteroid stimulus	4	44.4444	1.54728e-05	1843, 3553, 2353, 3557	9	40	5941	66.0111	0.00672349	0.00336741	0.0218498
GOTERM_BP_FAT	GO:0009628~response to abiotic stimulus	5	55.5556	5.65616e-05	1843, 7832, 5008, 3553, 2353	9	184	5941	17.9378	0.0243599	0.00818682	0.0798517
GOTERM_BP_FAT	GO:0009725~response to hormone stimulus	5	55.5556	7.694e-05	1843, 7832, 3553, 2353, 3557	9	199	5941	16.5857	0.0329907	0.00835172	0.108607
GOTERM_BP_FAT	GO:0009719~response to endogenous stimulus	5	55.5556	0.000106052	1843, 7832, 3553, 2353, 3557	9	216	5941	15.2803	0.0451884	0.00920561	0.149672
GOTERM_BP_FAT	GO:0048545~response to steroid hormone stimulus	4	44.4444	0.000196493	1843, 3553, 2353, 3557	9	93	5941	28.3919	0.0821115	0.0141784	0.277147
GOTERM_BP_FAT	GO:0009611~response to wounding	5	55.5556	0.000224892	1316, 64332, 3553, 2353, 3557	9	262	5941	12.5975	0.0934091	0.0139115	0.317144
GOTERM_BP_FAT	GO:0006954~inflammatory response	4	44.4444	0.000919674	64332, 3553, 2353, 3557	9	157	5941	16.8181	0.330459	0.0489088	1.29104
GOTERM_BP_FAT	GO:0010033~response to organic substance	5	55.5556	0.000986047	1843, 7832, 3553, 2353, 3557	9	385	5941	8.57287	0.349575	0.046668	1.38361
GOTERM_BP_FAT	GO:0009266~response to temperature stimulus	3	33.3333	0.00132994	5008, 3553, 2353	9	42	5941	47.1508	0.440236	0.0563726	1.86196
GOTERM_MF_FAT	GO:0005125~cytokine activity	3	33.3333	0.00309185	5008, 3553, 3557	7	82	5569	29.1063	0.113761	0.113761	2.77678
GOTERM_BP_FAT	GO:0014070~response to organic cyclic substance	3	33.3333	0.00316335	7832, 3553, 2353	9	65	5941	30.4667	0.748775	0.118017	4.37602
GOTERM_BP_FAT	GO:0006952~defense response	4	44.4444	0.00490959	64332, 3553, 2353, 3557	9	281	5941	9.3966	0.883032	0.163745	6.71477
GOTERM_MF_FAT	GO:0005149~interleukin-1 receptor binding	2	22.2222	0.0053773	3553, 3557	7	5	5569	318.229	0.189643	0.0998017	4.78501
GOTERM_BP_FAT	GO:0051173~positive regulation of nitrogen compound metabolic process	4	44.4444	0.00764991	1316, 5008, 3553, 2353	9	329	5941	8.02567	0.964852	0.227059	10.278
GOTERM_BP_FAT	GO:0010557~positive regulation of macromolecule biosynthetic process	4	44.4444	0.00811316	1316, 5008, 3553, 2353	9	336	5941	7.85847	0.971326	0.224074	10.8677
GOTERM_BP_FAT	GO:0045449~regulation of transcription	6	66.6667	0.00842018	7832, 1316, 5008, 64332, 3553, 2353	9	1134	5941	3.49265	0.974947	0.217908	11.2566
GOTERM_BP_FAT	GO:0009991~response to extracellular stimulus	3	33.3333	0.00884425	1843, 3553, 2353	9	110	5941	18.003	0.979209	0.215005	11.7911
GOTERM_BP_FAT	GO:0031328~positive regulation of cellular biosynthetic process	4	44.4444	0.00887506	1316, 5008, 3553, 2353	9	347	5941	7.60935	0.979489	0.204381	11.8298
GOTERM_BP_FAT	GO:0009891~positive regulation of biosynthetic process	4	44.4444	0.00923525	1316, 5008, 3553, 2353	9	352	5941	7.50126	0.982495	0.201274	12.2812
GOTERM_CC_FAT	GO:0005615~extracellular space	3	33.3333	0.0116134	5008, 3553, 3557	5	241	5303	13.2025	0.303803	0.303803	9.54821
GOTERM_BP_FAT	GO:0046888~negative regulation of hormone secretion	2	22.2222	0.0147253	5008, 3553	9	11	5941	120.02	0.998448	0.288528	18.9019
GOTERM_BP_FAT	GO:0010604~positive regulation of macromolecule metabolic process	4	44.4444	0.0189035	1316, 5008, 3553, 2353	9	457	5941	5.77778	0.999757	0.340346	23.626
GOTERM_CC_FAT	GO:0044421~extracellular region part	3	33.3333	0.0198401	5008, 3553, 3557	5	318	5303	10.0057	0.462715	0.267002	15.8153
GOTERM_BP_FAT	GO:0045944~positive regulation of transcription from RNA polymerase II promoter	3	33.3333	0.0217256	1316, 5008, 2353	9	176	5941	11.2519	0.999931	0.36621	26.6708
GOTERM_BP_FAT	GO:0051781~positive regulation of cell division	2	22.2222	0.0239969	5008, 3553	9	18	5941	73.3457	0.999975	0.382066	29.0388
GOTERM_BP_FAT	GO:0008285~negative regulation of cell proliferation	3	33.3333	0.0263426	7832, 5008, 3553	9	195	5941	10.1556	0.999991	0.397133	31.4099
GOTERM_BP_FAT	GO:0045768~positive regulation of anti-apoptosis	2	22.2222	0.0266318	1843, 7832	9	20	5941	66.0111	0.999992	0.3876	31.6971
GOTERM_BP_FAT	GO:0007243~protein kinase cascade	3	33.3333	0.0281388	7538, 5008, 3553	9	202	5941	9.80363	0.999996	0.39212	33.1755
GOTERM_BP_FAT	GO:0051591~response to cAMP	2	22.2222	0.0292605	1843, 2353	9	22	5941	60.0101	0.999998	0.392254	34.2565
GOTERM_BP_FAT	GO:0007610~behavior	3	33.3333	0.029985	5008, 3553, 2353	9	209	5941	9.47528	0.999998	0.388359	34.946
GOTERM_BP_FAT	GO:0051048~negative regulation of secretion	2	22.2222	0.0305726	5008, 3553	9	23	5941	57.401	0.999999	0.383371	35.5004
GOTERM_BP_FAT	GO:0051302~regulation of cell division	2	22.2222	0.0305726	5008, 3553	9	23	5941	57.401	0.999999	0.383371	35.5004
GOTERM_BP_FAT	GO:0045767~regulation of anti-apoptosis	2	22.2222	0.0344994	1843, 7832	9	26	5941	50.7778	1	0.410121	39.0937
GOTERM_BP_FAT	GO:0032355~response to estradiol stimulus	2	22.2222	0.0371095	1843, 3553	9	28	5941	47.1508	1	0.422811	41.3783
GOTERM_BP_FAT	GO:0009408~response to heat	2	22.2222	0.0384122	5008, 3553	9	29	5941	45.5249	1	0.423569	42.4885
GOTERM_BP_FAT	GO:0045893~positive regulation of transcription, DNA-dependent	3	33.3333	0.0387395	1316, 5008, 2353	9	240	5941	8.25139	1	0.416273	42.7644
GOTERM_BP_FAT	GO:0009612~response to mechanical stimulus	2	22.2222	0.0397134	7832, 2353	9	30	5941	44.0074	1	0.414566	43.5779
GOTERM_BP_FAT	GO:0051254~positive regulation of RNA metabolic process	3	33.3333	0.0399356	1316, 5008, 2353	9	244	5941	8.11612	1	0.407036	43.762
GOTERM_BP_FAT	GO:0043410~positive regulation of MAPKKK cascade	2	22.2222	0.0410131	5008, 3553	9	31	5941	42.5878	1	0.406476	44.6468
GOTERM_BP_FAT	GO:0046883~regulation of hormone secretion	2	22.2222	0.0423112	5008, 3553	9	32	5941	41.2569	1	0.407611	45.6957
GOTERM_BP_FAT	GO:0033273~response to vitamin	2	22.2222	0.0461963	1843, 3553	9	35	5941	37.7206	1	0.427271	48.7255
GOTERM_BP_FAT	GO:0000302~response to reactive oxygen species	2	22.2222	0.0474883	1843, 2353	9	36	5941	36.6728	1	0.427778	49.6977
GOTERM_BP_FAT	GO:0050727~regulation of inflammatory response	2	22.2222	0.0526409	7538, 5008	9	40	5941	33.0056	1	0.453682	53.4072
GOTERM_BP_FAT	GO:0043414~biopolymer methylation	2	22.2222	0.0526409	7832, 2353	9	40	5941	33.0056	1	0.453682	53.4072
GOTERM_BP_FAT	GO:0007242~intracellular signaling cascade	4	44.4444	0.0530067	1843, 7538, 5008, 3553	9	676	5941	3.90598	1	0.447692	53.6607
GOTERM_BP_FAT	GO:0045941~positive regulation of transcription	3	33.3333	0.0536914	1316, 5008, 2353	9	287	5941	6.90012	1	0.44393	54.1316
GOTERM_BP_FAT	GO:0032259~methylation	2	22.2222	0.0539253	7832, 2353	9	41	5941	32.2005	1	0.437551	54.2914
GOTERM_BP_FAT	GO:0019221~cytokine-mediated signaling pathway	2	22.2222	0.0539253	1316, 3553	9	41	5941	32.2005	1	0.437551	54.2914
GOTERM_BP_FAT	GO:0001934~positive regulation of protein amino acid phosphorylation	2	22.2222	0.0552081	5008, 3553	9	42	5941	31.4339	1	0.437762	55.159
GOTERM_BP_FAT	GO:0007611~learning or memory	2	22.2222	0.0552081	3553, 2353	9	42	5941	31.4339	1	0.437762	55.159
GOTERM_MF_FAT	GO:0003690~double-stranded DNA binding	2	22.2222	0.0557848	1316, 2353	7	53	5569	30.0216	0.893397	0.525842	40.6669
GOTERM_BP_FAT	GO:0010628~positive regulation of gene expression	3	33.3333	0.0567686	1316, 5008, 2353	9	296	5941	6.69032	1	0.439611	56.1937
GOTERM_BP_FAT	GO:0032496~response to lipopolysaccharide	2	22.2222	0.0577692	3553, 2353	9	44	5941	30.0051	1	0.438159	56.8455
GOTERM_MF_FAT	GO:0008083~growth factor activity	2	22.2222	0.0588632	5008, 3553	7	56	5569	28.4133	0.906145	0.446504	42.403
GOTERM_BP_FAT	GO:0002237~response to molecule of bacterial origin	2	22.2222	0.0590474	3553, 2353	9	45	5941	29.3383	1	0.438347	57.6649
GOTERM_BP_FAT	GO:0042327~positive regulation of phosphorylation	2	22.2222	0.0603241	5008, 3553	9	46	5941	28.7005	1	0.438528	58.469
GOTERM_CC_FAT	GO:0005576~extracellular region	3	33.3333	0.0620632	5008, 3553, 3557	5	582	5303	5.46701	0.862791	0.484225	42.3303
GOTERM_BP_FAT	GO:0045937~positive regulation of phosphate metabolic process	2	22.2222	0.0628731	5008, 3553	9	48	5941	27.5046	1	0.445584	60.032
GOTERM_BP_FAT	GO:0010562~positive regulation of phosphorus metabolic process	2	22.2222	0.0628731	5008, 3553	9	48	5941	27.5046	1	0.445584	60.032
GOTERM_BP_FAT	GO:0043627~response to estrogen stimulus	2	22.2222	0.0641452	1843, 3553	9	49	5941	26.9433	1	0.445612	60.7915
GOTERM_BP_FAT	GO:0045935~positive regulation of nucleobase, nucleoside, nucleotide and nucleic acid metabolic process	3	33.3333	0.0649241	1316, 5008, 2353	9	319	5941	6.20794	1	0.44309	61.2498
GOTERM_BP_FAT	GO:0007565~female pregnancy	2	22.2222	0.0654159	3553, 2353	9	50	5941	26.4044	1	0.43919	61.5367
GOTERM_BP_FAT	GO:0051252~regulation of RNA metabolic process	4	44.4444	0.0723864	7538, 1316, 5008, 2353	9	765	5941	3.45156	1	0.467419	65.3958
GOTERM_BP_FAT	GO:0006730~one-carbon metabolic process	2	22.2222	0.0730083	7832, 2353	9	56	5941	23.5754	1	0.464016	65.722
GOTERM_BP_FAT	GO:0048585~negative regulation of response to stimulus	2	22.2222	0.0742685	7538, 3553	9	57	5941	23.1618	1	0.463712	66.3743
GOTERM_BP_FAT	GO:0006955~immune response	3	33.3333	0.0788691	5008, 3553, 3557	9	356	5941	5.56273	1	0.478606	68.6589
GOTERM_BP_FAT	GO:0043408~regulation of MAPKKK cascade	2	22.2222	0.0792941	5008, 3553	9	61	5941	21.643	1	0.474399	68.8625
GOTERM_BP_FAT	GO:0007568~aging	2	22.2222	0.0855425	3553, 2353	9	66	5941	20.0034	1	0.495414	71.7176
GOTERM_BP_FAT	GO:0009416~response to light stimulus	2	22.2222	0.0880314	1843, 2353	9	68	5941	19.415	1	0.499782	72.7855
GOTERM_BP_FAT	GO:0010564~regulation of cell cycle process	2	22.2222	0.0880314	5008, 3553	9	68	5941	19.415	1	0.499782	72.7855
GOTERM_BP_FAT	GO:0006357~regulation of transcription from RNA polymerase II promoter	3	33.3333	0.0888229	1316, 5008, 2353	9	381	5941	5.19773	1	0.497112	73.1172
GOTERM_MF_FAT	GO:0043566~structure-specific DNA binding	2	22.2222	0.08919	1316, 2353	7	86	5569	18.5017	0.973837	0.517456	57.2399
GOTERM_BP_FAT	GO:0051051~negative regulation of transport	2	22.2222	0.0917538	5008, 3553	9	71	5941	18.5947	1	0.503088	74.313
GOTERM_BP_FAT	GO:0007584~response to nutrient	2	22.2222	0.0917538	1843, 3553	9	71	5941	18.5947	1	0.503088	74.313
GOTERM_BP_FAT	GO:0032101~regulation of response to external stimulus	2	22.2222	0.0966962	7538, 5008	9	75	5941	17.603	1	0.516584	76.2181
Table S7.17: PPI Module 17
Category	Term	Count	%	PValue	Genes	List Total	Pop Hits	Pop Total	Fold Enrichment	Bonferroni	Benjamini	FDR
GOTERM_BP_FAT	GO:0006091~generation of precursor metabolites and energy	5	62.5	1.70699e-05	3420, 374291, 1537, 4191, 126328	8	161	5941	23.0629	0.00223368	0.00223368	0.0199041
GOTERM_BP_FAT	GO:0055114~oxidation reduction	5	62.5	0.000192564	3420, 374291, 1537, 4191, 126328	8	298	5941	12.4602	0.0249127	0.0125349	0.224326
GOTERM_CC_FAT	GO:0044429~mitochondrial part	5	62.5	0.000509141	3420, 374291, 1537, 4191, 126328	8	342	5303	9.69115	0.0126511	0.0126511	0.41233
GOTERM_CC_FAT	GO:0070469~respiratory chain	3	37.5	0.000682043	374291, 1537, 126328	8	31	5303	64.1492	0.0169123	0.00849218	0.552016
GOTERM_CC_FAT	GO:0005743~mitochondrial inner membrane	4	50	0.000742529	374291, 1537, 4191, 126328	8	152	5303	17.4441	0.0183988	0.00617092	0.600842
GOTERM_CC_FAT	GO:0019866~organelle inner membrane	4	50	0.000961023	374291, 1537, 4191, 126328	8	166	5303	15.9729	0.0237505	0.00599126	0.777039
GOTERM_BP_FAT	GO:0045333~cellular respiration	3	37.5	0.00147622	3420, 374291, 4191	8	51	5941	43.6838	0.175953	0.0624724	1.70799
GOTERM_BP_FAT	GO:0022900~electron transport chain	3	37.5	0.00171549	374291, 1537, 126328	8	55	5941	40.5068	0.201422	0.0546789	1.98231
GOTERM_CC_FAT	GO:0031966~mitochondrial membrane	4	50	0.00172605	374291, 1537, 4191, 126328	8	203	5303	13.0616	0.0422693	0.00860053	1.39182
GOTERM_CC_FAT	GO:0005740~mitochondrial envelope	4	50	0.00220667	374291, 1537, 4191, 126328	8	221	5303	11.9977	0.0537304	0.0091624	1.77634
GOTERM_BP_FAT	GO:0015980~energy derivation by oxidation of organic compounds	3	37.5	0.00300527	3420, 374291, 4191	8	73	5941	30.5188	0.325837	0.0758276	3.44896
GOTERM_BP_FAT	GO:0006734~NADH metabolic process	2	25	0.00470587	3420, 4191	8	4	5941	371.312	0.460938	0.0978617	5.3521
GOTERM_CC_FAT	GO:0005739~mitochondrion	5	62.5	0.00501982	3420, 374291, 1537, 4191, 126328	8	626	5303	5.29453	0.118219	0.0178125	4.00072
GOTERM_CC_FAT	GO:0031967~organelle envelope	4	50	0.00830108	374291, 1537, 4191, 126328	8	352	5303	7.53267	0.188112	0.0257128	6.53934
GOTERM_CC_FAT	GO:0031975~envelope	4	50	0.0083673	374291, 1537, 4191, 126328	8	353	5303	7.51133	0.189466	0.02307	6.58996
GOTERM_MF_FAT	GO:0004298~threonine-type endopeptidase activity	2	25	0.0139308	5690, 5694	7	13	5569	122.396	0.482814	0.482814	12.4752
GOTERM_MF_FAT	GO:0070003~threonine-type peptidase activity	2	25	0.0139308	5690, 5694	7	13	5569	122.396	0.482814	0.482814	12.4752
GOTERM_BP_FAT	GO:0019674~NAD metabolic process	2	25	0.0152247	3420, 4191	8	13	5941	114.25	0.865982	0.249572	16.3816
GOTERM_CC_FAT	GO:0005839~proteasome core complex	2	25	0.0157418	5690, 5694	8	12	5303	110.479	0.327448	0.0388911	12.0791
GOTERM_BP_FAT	GO:0006099~tricarboxylic acid cycle	2	25	0.0210273	3420, 4191	8	18	5941	82.5139	0.938206	0.293896	21.9501
GOTERM_BP_FAT	GO:0009109~coenzyme catabolic process	2	25	0.0210273	3420, 4191	8	18	5941	82.5139	0.938206	0.293896	21.9501
GOTERM_BP_FAT	GO:0046356~acetyl-CoA catabolic process	2	25	0.0210273	3420, 4191	8	18	5941	82.5139	0.938206	0.293896	21.9501
GOTERM_BP_FAT	GO:0051187~cofactor catabolic process	2	25	0.0256482	3420, 4191	8	22	5941	67.5114	0.966752	0.314903	26.1398
GOTERM_BP_FAT	GO:0043648~dicarboxylic acid metabolic process	2	25	0.0256482	3420, 4191	8	22	5941	67.5114	0.966752	0.314903	26.1398
GOTERM_BP_FAT	GO:0006084~acetyl-CoA metabolic process	2	25	0.0279516	3420, 4191	8	24	5941	61.8854	0.975616	0.310219	28.1505
GOTERM_BP_FAT	GO:0009060~aerobic respiration	2	25	0.0279516	3420, 4191	8	24	5941	61.8854	0.975616	0.310219	28.1505
GOTERM_BP_FAT	GO:0006769~nicotinamide metabolic process	2	25	0.0291016	3420, 4191	8	25	5941	59.41	0.979118	0.29652	29.1355
GOTERM_BP_FAT	GO:0009820~alkaloid metabolic process	2	25	0.0291016	3420, 4191	8	25	5941	59.41	0.979118	0.29652	29.1355
GOTERM_BP_FAT	GO:0046496~nicotinamide nucleotide metabolic process	2	25	0.0291016	3420, 4191	8	25	5941	59.41	0.979118	0.29652	29.1355
GOTERM_BP_FAT	GO:0019362~pyridine nucleotide metabolic process	2	25	0.0302504	3420, 4191	8	26	5941	57.125	0.982118	0.284899	30.1071
GOTERM_CC_FAT	GO:0031090~organelle membrane	4	50	0.036523	374291, 1537, 4191, 126328	8	606	5303	4.37541	0.605513	0.0810841	26.0563
GOTERM_BP_FAT	GO:0043603~cellular amide metabolic process	2	25	0.0393989	3420, 4191	8	34	5941	43.6838	0.994834	0.333058	37.421
GOTERM_BP_FAT	GO:0006733~oxidoreduction coenzyme metabolic process	2	25	0.0393989	3420, 4191	8	34	5941	43.6838	0.994834	0.333058	37.421
GOTERM_CC_FAT	GO:0000502~proteasome complex	2	25	0.0503862	5690, 5694	8	39	5303	33.9936	0.725416	0.10211	34.2594
GOTERM_BP_FAT	GO:0019748~secondary metabolic process	2	25	0.0507304	3420, 4191	8	44	5941	33.7557	0.998908	0.385629	45.5082
GOTERM_BP_FAT	GO:0031145~anaphase-promoting complex-dependent proteasomal ubiquitin-dependent protein catabolic process	2	25	0.0507304	5690, 5694	8	44	5941	33.7557	0.998908	0.385629	45.5082
GOTERM_BP_FAT	GO:0051436~negative regulation of ubiquitin-protein ligase activity during mitotic cell cycle	2	25	0.0518572	5690, 5694	8	45	5941	33.0056	0.999066	0.371897	46.2577
GOTERM_BP_FAT	GO:0051352~negative regulation of ligase activity	2	25	0.0529829	5690, 5694	8	46	5941	32.288	0.9992	0.359632	46.9971
GOTERM_BP_FAT	GO:0051444~negative regulation of ubiquitin-protein ligase activity	2	25	0.0529829	5690, 5694	8	46	5941	32.288	0.9992	0.359632	46.9971
GOTERM_BP_FAT	GO:0051437~positive regulation of ubiquitin-protein ligase activity during mitotic cell cycle	2	25	0.0541075	5690, 5694	8	47	5941	31.6011	0.999316	0.348612	47.7264
GOTERM_BP_FAT	GO:0051443~positive regulation of ubiquitin-protein ligase activity	2	25	0.0563531	5690, 5694	8	49	5941	30.3112	0.999499	0.344354	49.1555
GOTERM_BP_FAT	GO:0051439~regulation of ubiquitin-protein ligase activity during mitotic cell cycle	2	25	0.0563531	5690, 5694	8	49	5941	30.3112	0.999499	0.344354	49.1555
GOTERM_BP_FAT	GO:0031397~negative regulation of protein ubiquitination	2	25	0.0574742	5690, 5694	8	50	5941	29.705	0.999571	0.335096	49.8554
GOTERM_BP_FAT	GO:0051351~positive regulation of ligase activity	2	25	0.0585941	5690, 5694	8	51	5941	29.1225	0.999633	0.326653	50.5459
GOTERM_BP_FAT	GO:0051438~regulation of ubiquitin-protein ligase activity	2	25	0.0630626	5690, 5694	8	55	5941	27.0045	0.999803	0.333918	53.215
GOTERM_BP_FAT	GO:0031398~positive regulation of protein ubiquitination	2	25	0.06529	5690, 5694	8	57	5941	26.057	0.999856	0.331049	54.4957
GOTERM_BP_FAT	GO:0051340~regulation of ligase activity	2	25	0.06529	5690, 5694	8	57	5941	26.057	0.999856	0.331049	54.4957
GOTERM_BP_FAT	GO:0031396~regulation of protein ubiquitination	2	25	0.076359	5690, 5694	8	67	5941	22.1679	0.99997	0.36391	60.3977
GOTERM_BP_FAT	GO:0010498~proteasomal protein catabolic process	2	25	0.0774597	5690, 5694	8	68	5941	21.8419	0.999974	0.356011	60.9446
GOTERM_BP_FAT	GO:0043161~proteasomal ubiquitin-dependent protein catabolic process	2	25	0.0774597	5690, 5694	8	68	5941	21.8419	0.999974	0.356011	60.9446
GOTERM_BP_FAT	GO:0031400~negative regulation of protein modification process	2	25	0.0916668	5690, 5694	8	81	5941	18.3364	0.999997	0.395766	67.4102
GOTERM_BP_FAT	GO:0006732~coenzyme metabolic process	2	25	0.0992387	3420, 4191	8	88	5941	16.8778	0.999999	0.409387	70.4412
Table S7.18: PPI Module 18 (PPI Module E in Figure 2)
Category	Term	Count	%	PValue	Genes	List Total	Pop Hits	Pop Total	Fold Enrichment	Bonferroni	Benjamini	FDR
GOTERM_BP_FAT	GO:0006839~mitochondrial transport	2	25	0.0364984	9804, 3320	6	44	5941	45.0076	0.992882	0.992882	35.2574
GOTERM_MF_FAT	GO:0005524~ATP binding	4	50	0.038082	7334, 3320, 1974, 8886	7	770	5569	4.13284	0.844895	0.844895	30.9639
GOTERM_MF_FAT	GO:0032559~adenyl ribonucleotide binding	4	50	0.0392778	7334, 3320, 1974, 8886	7	779	5569	4.08509	0.853885	0.61775	31.7785
GOTERM_MF_FAT	GO:0030554~adenyl nucleotide binding	4	50	0.0451376	7334, 3320, 1974, 8886	7	821	5569	3.87611	0.891067	0.522413	35.6478
GOTERM_MF_FAT	GO:0001883~purine nucleoside binding	4	50	0.0467486	7334, 3320, 1974, 8886	7	832	5569	3.82486	0.899548	0.437024	36.6765
GOTERM_MF_FAT	GO:0001882~nucleoside binding	4	50	0.0474913	7334, 3320, 1974, 8886	7	837	5569	3.80201	0.903237	0.373182	37.1458
GOTERM_MF_FAT	GO:0008026~ATP-dependent helicase activity	2	25	0.0557848	1974, 8886	7	53	5569	30.0216	0.936407	0.368217	42.1787
GOTERM_MF_FAT	GO:0070035~purine NTP-dependent helicase activity	2	25	0.0557848	1974, 8886	7	53	5569	30.0216	0.936407	0.368217	42.1787
GOTERM_CC_FAT	GO:0042470~melanosome	2	25	0.064955	3320, 4673	7	59	5303	25.6804	0.90469	0.90469	44.8373
GOTERM_CC_FAT	GO:0048770~pigment granule	2	25	0.064955	3320, 4673	7	59	5303	25.6804	0.90469	0.90469	44.8373
GOTERM_MF_FAT	GO:0051082~unfolded protein binding	2	25	0.0670314	9804, 3320	7	64	5569	24.8616	0.964222	0.378596	48.4269
GOTERM_MF_FAT	GO:0032553~ribonucleotide binding	4	50	0.0687381	7334, 3320, 1974, 8886	7	965	5569	3.29771	0.967232	0.347725	49.3202
GOTERM_MF_FAT	GO:0032555~purine ribonucleotide binding	4	50	0.0687381	7334, 3320, 1974, 8886	7	965	5569	3.29771	0.967232	0.347725	49.3202
GOTERM_BP_FAT	GO:0007005~mitochondrion organization	2	25	0.07113	9804, 3320	6	87	5941	22.7625	0.999945	0.992604	57.8008
GOTERM_MF_FAT	GO:0017076~purine nucleotide binding	4	50	0.0768349	7334, 3320, 1974, 8886	7	1008	5569	3.15703	0.978452	0.347135	53.3726
GOTERM_MF_FAT	GO:0004386~helicase activity	2	25	0.0781662	1974, 8886	7	75	5569	21.2152	0.979894	0.323399	54.0104
Table S7.19: PPI Module 19
Category	Term	Count	%	PValue	Genes	List Total	Pop Hits	Pop Total	Fold Enrichment	Bonferroni	Benjamini	FDR
GOTERM_BP_FAT	GO:0042742~defense response to bacterium	5	71.4286	3.53246e-08	1511, 1668, 671, 566, 4057	7	43	5941	98.6877	6.85294e-06	6.85294e-06	4.40548e-05
GOTERM_BP_FAT	GO:0009617~response to bacterium	5	71.4286	6.59364e-07	1511, 1668, 671, 566, 4057	7	88	5941	48.2224	0.000127908	6.39563e-05	0.000822318
GOTERM_BP_FAT	GO:0006952~defense response	6	85.7143	1.31952e-06	1511, 4353, 1668, 671, 566, 4057	7	281	5941	18.122	0.000255954	8.53253e-05	0.00164562
GOTERM_MF_FAT	GO:0004252~serine-type endopeptidase activity	4	57.1429	7.58041e-06	1511, 1991, 566, 4057	6	52	5569	71.3974	0.000219809	0.000219809	0.00640029
GOTERM_MF_FAT	GO:0008236~serine-type peptidase activity	4	57.1429	1.49297e-05	1511, 1991, 566, 4057	6	65	5569	57.1179	0.000432871	0.000216459	0.0126051
GOTERM_MF_FAT	GO:0017171~serine hydrolase activity	4	57.1429	1.63649e-05	1511, 1991, 566, 4057	6	67	5569	55.4129	0.000474473	0.000158183	0.0138168
GOTERM_CC_FAT	GO:0005576~extracellular region	6	85.7143	8.55412e-05	1991, 4353, 1668, 671, 566, 4057	7	582	5303	7.81001	0.00170944	0.00170944	0.0650863
GOTERM_MF_FAT	GO:0004175~endopeptidase activity	4	57.1429	0.000206917	1511, 1991, 566, 4057	6	156	5569	23.7991	0.00598325	0.00149918	0.174575
GOTERM_MF_FAT	GO:0070011~peptidase activity, acting on L-amino acid peptides	4	57.1429	0.000670708	1511, 1991, 566, 4057	6	232	5569	16.0029	0.019269	0.00388385	0.564896
GOTERM_MF_FAT	GO:0008233~peptidase activity	4	57.1429	0.000787589	1511, 1991, 566, 4057	6	245	5569	15.1537	0.02259	0.00380094	0.66305
GOTERM_BP_FAT	GO:0001817~regulation of cytokine production	3	42.8571	0.00468276	1991, 671, 566	7	108	5941	23.5754	0.597713	0.203595	5.68575
GOTERM_BP_FAT	GO:0032677~regulation of interleukin-8 production	2	28.5714	0.00504116	1991, 671	7	5	5941	339.486	0.624861	0.178063	6.10842
GOTERM_BP_FAT	GO:0045073~regulation of chemokine biosynthetic process	2	28.5714	0.00805568	1991, 566	7	8	5941	212.179	0.791774	0.230121	9.59519
GOTERM_BP_FAT	GO:0032642~regulation of chemokine production	2	28.5714	0.0120632	1991, 566	7	12	5941	141.452	0.905058	0.285631	14.0462
GOTERM_BP_FAT	GO:0050920~regulation of chemotaxis	2	28.5714	0.01506	1991, 566	7	15	5941	113.162	0.947338	0.30787	17.2419
GOTERM_BP_FAT	GO:0050795~regulation of behavior	2	28.5714	0.0180492	1991, 566	7	18	5941	94.3016	0.970798	0.32471	20.3203
GOTERM_BP_FAT	GO:0032680~regulation of tumor necrosis factor production	2	28.5714	0.0200378	671, 566	7	20	5941	84.8714	0.980293	0.324755	22.3095
GOTERM_BP_FAT	GO:0042108~positive regulation of cytokine biosynthetic process	2	28.5714	0.031899	1991, 566	7	32	5941	53.0446	0.998144	0.435463	33.2562
GOTERM_BP_FAT	GO:0050900~leukocyte migration	2	28.5714	0.0368057	1991, 566	7	37	5941	45.8764	0.999307	0.454609	37.3546
GOTERM_BP_FAT	GO:0042035~regulation of cytokine biosynthetic process	2	28.5714	0.0455856	1991, 566	7	46	5941	36.9006	0.999883	0.501559	44.1155
GOTERM_BP_FAT	GO:0006955~immune response	3	42.8571	0.0457332	1511, 671, 4057	7	356	5941	7.15209	0.999886	0.477265	44.2232
GOTERM_BP_FAT	GO:0032101~regulation of response to external stimulus	2	28.5714	0.0734241	1991, 566	7	75	5941	22.6324	1	0.627041	61.367
GOTERM_BP_FAT	GO:0006508~proteolysis	3	42.8571	0.0844726	1511, 1991, 566	7	500	5941	5.09229	1	0.657023	66.7351
GOTERM_BP_FAT	GO:0040012~regulation of locomotion	2	28.5714	0.095948	1991, 566	7	99	5941	17.1457	1	0.683707	71.5771
GOTERM_BP_FAT	GO:0030005~cellular di-, tri-valent inorganic cation homeostasis	2	28.5714	0.0978042	1991, 4057	7	101	5941	16.8062	1	0.670207	72.2964
Table S7.20: PPI Module 20
Category	Term	Count	%	PValue	Genes	List Total	Pop Hits	Pop Total	Fold Enrichment	Bonferroni	Benjamini	FDR
GOTERM_BP_FAT	GO:0042981~regulation of apoptosis	6	85.7143	1.89123e-05	10673, 114769, 837, 8743, 3428, 834	7	480	5941	10.6089	0.00273855	0.00273855	0.0224496
GOTERM_BP_FAT	GO:0043067~regulation of programmed cell death	6	85.7143	1.91081e-05	10673, 114769, 837, 8743, 3428, 834	7	481	5941	10.5869	0.00276686	0.00138439	0.0226819
GOTERM_BP_FAT	GO:0010941~regulation of cell death	6	85.7143	1.95044e-05	10673, 114769, 837, 8743, 3428, 834	7	483	5941	10.543	0.00282418	0.00094228	0.0231524
GOTERM_BP_FAT	GO:0012502~induction of programmed cell death	4	57.1429	0.000618482	837, 8743, 3428, 834	7	192	5941	17.6815	0.0858016	0.0221773	0.731774
GOTERM_BP_FAT	GO:0006917~induction of apoptosis	4	57.1429	0.000618482	837, 8743, 3428, 834	7	192	5941	17.6815	0.0858016	0.0221773	0.731774
GOTERM_MF_FAT	GO:0004197~cysteine-type endopeptidase activity	3	42.8571	0.000704293	114769, 837, 834	7	39	5569	61.1978	0.021604	0.021604	0.603433
GOTERM_BP_FAT	GO:0043065~positive regulation of apoptosis	4	57.1429	0.00155295	837, 8743, 3428, 834	7	263	5941	12.9082	0.201766	0.0440701	1.82812
GOTERM_BP_FAT	GO:0043068~positive regulation of programmed cell death	4	57.1429	0.00155295	837, 8743, 3428, 834	7	263	5941	12.9082	0.201766	0.0440701	1.82812
GOTERM_BP_FAT	GO:0010942~positive regulation of cell death	4	57.1429	0.00157019	837, 8743, 3428, 834	7	264	5941	12.8593	0.203762	0.0372641	1.84824
GOTERM_MF_FAT	GO:0008234~cysteine-type peptidase activity	3	42.8571	0.00219784	114769, 837, 834	7	69	5569	34.5901	0.065934	0.0335291	1.87246
GOTERM_MF_FAT	GO:0004175~endopeptidase activity	3	42.8571	0.0108603	114769, 837, 834	7	156	5569	15.2995	0.28717	0.106704	8.95442
GOTERM_MF_FAT	GO:0005164~tumor necrosis factor receptor binding	2	28.5714	0.0160596	10673, 8743	7	15	5569	106.076	0.394614	0.11792	12.9846
GOTERM_MF_FAT	GO:0032813~tumor necrosis factor receptor superfamily binding	2	28.5714	0.022423	10673, 8743	7	21	5569	75.7687	0.504914	0.131168	17.7021
GOTERM_MF_FAT	GO:0070011~peptidase activity, acting on L-amino acid peptides	3	42.8571	0.0231979	114769, 837, 834	7	232	5569	10.2876	0.516936	0.114203	18.2609
GOTERM_MF_FAT	GO:0008233~peptidase activity	3	42.8571	0.025713	114769, 837, 834	7	245	5569	9.74169	0.554041	0.108956	20.0514
GOTERM_BP_FAT	GO:0006915~apoptosis	3	42.8571	0.0438591	837, 8743, 834	7	348	5941	7.3165	0.998501	0.605065	41.283
GOTERM_BP_FAT	GO:0012501~programmed cell death	3	42.8571	0.0452617	837, 8743, 834	7	354	5941	7.19249	0.998789	0.568079	42.2974
GOTERM_BP_FAT	GO:0009615~response to virus	2	28.5714	0.0552627	5359, 3428	7	56	5941	30.3112	0.999737	0.59984	49.0783
GOTERM_BP_FAT	GO:0008219~cell death	3	42.8571	0.0597148	837, 8743, 834	7	412	5941	6.17996	0.999867	0.590491	51.8553
GOTERM_BP_FAT	GO:0016265~death	3	42.8571	0.0602411	837, 8743, 834	7	414	5941	6.1501	0.999878	0.559133	52.1742
GOTERM_CC_FAT	GO:0005576~extracellular region	3	42.8571	0.0620632	10673, 8743, 834	5	582	5303	5.46701	0.703996	0.703996	38.1333
GOTERM_BP_FAT	GO:0043123~positive regulation of I-kappaB kinase/NF-kappaB cascade	2	28.5714	0.070576	8743, 834	7	72	5941	23.5754	0.999975	0.587031	58.0581
GOTERM_BP_FAT	GO:0043122~regulation of I-kappaB kinase/NF-kappaB cascade	2	28.5714	0.0743718	8743, 834	7	76	5941	22.3346	0.999986	0.577683	60.0471
GOTERM_BP_FAT	GO:0006508~proteolysis	3	42.8571	0.0844726	114769, 837, 834	7	500	5941	5.09229	0.999997	0.599111	64.9266
GOTERM_MF_FAT	GO:0005125~cytokine activity	2	28.5714	0.0851941	10673, 8743	7	82	5569	19.4042	0.93673	0.29181	53.4647
Table S7.21: PPI Module 21 (PPI Module D in Figure 2)
Category	Term	Count	%	PValue	Genes	List Total	Pop Hits	Pop Total	Fold Enrichment	Bonferroni	Benjamini	FDR
GOTERM_BP_FAT	GO:0006259~DNA metabolic process	5	83.3333	3.3566e-05	11198, 4172, 7374, 1786, 142	6	307	5941	16.1265	0.00361863	0.00361863	0.0377888
GOTERM_BP_FAT	GO:0006350~transcription	5	83.3333	0.00237234	11198, 4172, 81606, 1786, 142	6	907	5941	5.45847	0.226258	0.120374	2.63898
GOTERM_BP_FAT	GO:0006281~DNA repair	3	50	0.00786745	11198, 7374, 142	6	172	5941	17.2703	0.573884	0.247495	8.50976
GOTERM_BP_FAT	GO:0006974~response to DNA damage stimulus	3	50	0.0126777	11198, 7374, 142	6	220	5941	13.5023	0.747903	0.291415	13.3821
GOTERM_BP_FAT	GO:0006284~base-excision repair	2	33.3333	0.0167248	7374, 142	6	20	5941	99.0167	0.838226	0.305325	17.297
GOTERM_BP_FAT	GO:0051276~chromosome organization	3	50	0.0178654	11198, 1786, 142	6	263	5941	11.2947	0.857285	0.2771	18.3708
GOTERM_BP_FAT	GO:0033554~cellular response to stress	3	50	0.027035	11198, 7374, 142	6	327	5941	9.0841	0.94818	0.344826	26.5529
GOTERM_CC_FAT	GO:0005654~nucleoplasm	3	50	0.0295782	11198, 4172, 142	4	546	5303	7.28434	0.593728	0.593728	22.5674
GOTERM_BP_FAT	GO:0045449~regulation of transcription	4	66.6667	0.0510783	11198, 4172, 81606, 1786	6	1134	5941	3.49265	0.996526	0.507269	44.5867
GOTERM_CC_FAT	GO:0031981~nuclear lumen	3	50	0.0709334	11198, 4172, 142	4	864	5303	4.6033	0.889997	0.668333	46.5671
GOTERM_BP_FAT	GO:0006260~DNA replication	2	33.3333	0.0954733	11198, 4172	6	118	5941	16.7825	0.99998	0.700045	67.6924
Table S7.22: PPI Module 22
Category	Term	Count	%	PValue	Genes	List Total	Pop Hits	Pop Total	Fold Enrichment	Bonferroni	Benjamini	FDR
GOTERM_CC_FAT	GO:0030529~ribonucleoprotein complex	2	33.3333	0.0575146	51602, 5411	2	305	5303	17.3869	0.820541	0.820541	39.3558
GOTERM_CC_FAT	GO:0005730~nucleolus	2	33.3333	0.0771262	51602, 5411	2	409	5303	12.9658	0.902472	0.687706	49.2213
GOTERM_BP_FAT	GO:0006366~transcription from RNA polymerase II promoter	2	33.3333	0.0903754	10915, 10153	5	139	5941	17.0964	0.982976	0.982976	58.5836
Table S7.23: PPI Module 23
Category	Term	Count	%	PValue	Genes	List Total	Pop Hits	Pop Total	Fold Enrichment	Bonferroni	Benjamini	FDR
GOTERM_MF_FAT	GO:0030676~Rac guanyl-nucleotide exchange factor activity	2	40	0.00358744	9181, 7409	5	5	5569	445.52	0.0989755	0.0989755	2.9889
GOTERM_CC_FAT	GO:0005886~plasma membrane	5	100	0.00565021	9181, 3678, 7409, 3385, 5829	5	1455	5303	3.64467	0.220665	0.220665	5.16312
GOTERM_CC_FAT	GO:0030054~cell junction	3	60	0.00730555	9181, 3678, 5829	5	190	5303	16.7463	0.275754	0.148973	6.62997
GOTERM_BP_FAT	GO:0007155~cell adhesion	3	60	0.0117019	3678, 3385, 5829	5	271	5941	13.1535	0.729254	0.729254	12.4721
GOTERM_BP_FAT	GO:0022610~biological adhesion	3	60	0.0117859	3678, 3385, 5829	5	272	5941	13.1051	0.731795	0.482115	12.5562
GOTERM_CC_FAT	GO:0044459~plasma membrane part	4	80	0.0206469	9181, 3678, 3385, 5829	5	963	5303	4.4054	0.600673	0.263607	17.7321
GOTERM_MF_FAT	GO:0005178~integrin binding	2	40	0.020673	3678, 3385	5	29	5569	76.8138	0.454362	0.261327	16.1701
GOTERM_BP_FAT	GO:0007229~integrin-mediated signaling pathway	2	40	0.0220396	3678, 7409	5	33	5941	72.0121	0.915732	0.561583	22.2921
GOTERM_MF_FAT	GO:0005089~Rho guanyl-nucleotide exchange factor activity	2	40	0.0249098	9181, 7409	5	35	5569	63.6457	0.51883	0.216391	19.1834
GOTERM_MF_FAT	GO:0019992~diacylglycerol binding	2	40	0.0305375	9181, 7409	5	43	5569	51.8047	0.593183	0.201362	23.0382
GOTERM_MF_FAT	GO:0005088~Ras guanyl-nucleotide exchange factor activity	2	40	0.0319406	9181, 7409	5	45	5569	49.5022	0.609916	0.171616	23.9736
GOTERM_BP_FAT	GO:0035023~regulation of Rho protein signal transduction	2	40	0.0339065	9181, 7409	5	51	5941	46.5961	0.978267	0.616044	32.32
GOTERM_CC_FAT	GO:0005925~focal adhesion	2	40	0.0401249	3678, 5829	5	54	5303	39.2815	0.835014	0.362673	31.8281
GOTERM_BP_FAT	GO:0008624~induction of apoptosis by extracellular signals	2	40	0.0404524	9181, 7409	5	61	5941	38.9574	0.989782	0.600168	37.3321
GOTERM_CC_FAT	GO:0005924~cell-substrate adherens junction	2	40	0.0408564	3678, 5829	5	55	5303	38.5673	0.840456	0.307251	32.3126
GOTERM_CC_FAT	GO:0030055~cell-substrate junction	2	40	0.0423181	3678, 5829	5	57	5303	37.214	0.850811	0.271735	33.2715
GOTERM_CC_FAT	GO:0005911~cell-cell junction	2	40	0.0517784	9181, 3678	5	70	5303	30.3029	0.90361	0.284084	39.1901
GOTERM_BP_FAT	GO:0007166~cell surface receptor linked signal transduction	3	60	0.0530468	3678, 7409, 5829	5	599	5941	5.95092	0.997642	0.635181	46.0356
GOTERM_CC_FAT	GO:0005912~adherens junction	2	40	0.056121	3678, 5829	5	76	5303	27.9105	0.921238	0.272153	41.7463
GOTERM_MF_FAT	GO:0005085~guanyl-nucleotide exchange factor activity	2	40	0.0569372	9181, 7409	5	81	5569	27.5012	0.817325	0.246737	39.0413
GOTERM_BP_FAT	GO:0016337~cell-cell adhesion	2	40	0.0598905	3678, 3385	5	91	5941	26.1143	0.998946	0.624434	50.2884
GOTERM_CC_FAT	GO:0070161~anchoring junction	2	40	0.0604486	3678, 5829	5	82	5303	25.8683	0.935657	0.262755	44.1978
GOTERM_CC_FAT	GO:0016323~basolateral plasma membrane	2	40	0.0618878	3678, 5829	5	84	5303	25.2524	0.939854	0.245045	44.9924
GOTERM_CC_FAT	GO:0031252~cell leading edge	2	40	0.0626068	3678, 5829	5	85	5303	24.9553	0.941849	0.227876	45.3856
GOTERM_BP_FAT	GO:0046578~regulation of Ras protein signal transduction	2	40	0.0694981	9181, 7409	5	106	5941	22.4189	0.999663	0.631912	55.7442
GOTERM_MF_FAT	GO:0032403~protein complex binding	2	40	0.0740088	3678, 3385	5	106	5569	21.0151	0.892453	0.272795	47.7547
GOTERM_BP_FAT	GO:0051056~regulation of small GTPase mediated signal transduction	2	40	0.0790319	9181, 7409	5	121	5941	19.6397	0.999893	0.637743	60.613
GOTERM_MF_FAT	GO:0046872~metal ion binding	4	80	0.0815103	9181, 3678, 7409, 5829	5	1655	5569	2.69196	0.915052	0.265242	51.2224
GOTERM_MF_FAT	GO:0043169~cation binding	4	80	0.0835303	9181, 3678, 7409, 5829	5	1670	5569	2.66778	0.920306	0.245019	52.1209
GOTERM_MF_FAT	GO:0043167~ion binding	4	80	0.0862685	9181, 3678, 7409, 5829	5	1690	5569	2.63621	0.92693	0.230207	53.3153
GOTERM_MF_FAT	GO:0005083~small GTPase regulator activity	2	40	0.0935204	9181, 7409	5	135	5569	16.5007	0.942006	0.228066	56.3529
Table S7.24: PPI Module 24
Category	Term	Count	%	PValue	Genes	List Total	Pop Hits	Pop Total	Fold Enrichment	Bonferroni	Benjamini	FDR
GOTERM_CC_FAT	GO:0005743~mitochondrial inner membrane	4	80	9.04477e-05	29796, 1340, 1337, 9551	5	152	5303	27.9105	0.00243922	0.00243922	0.0749097
GOTERM_CC_FAT	GO:0019866~organelle inner membrane	4	80	0.000117772	29796, 1340, 1337, 9551	5	166	5303	25.5566	0.00317498	0.00158875	0.0975302
GOTERM_CC_FAT	GO:0031966~mitochondrial membrane	4	80	0.000214939	29796, 1340, 1337, 9551	5	203	5303	20.8985	0.00578717	0.00193279	0.177934
GOTERM_CC_FAT	GO:0005740~mitochondrial envelope	4	80	0.000276944	29796, 1340, 1337, 9551	5	221	5303	19.1964	0.00745062	0.00186788	0.229212
GOTERM_MF_FAT	GO:0015078~hydrogen ion transmembrane transporter activity	3	60	0.000330018	29796, 1340, 1337	5	42	5569	79.5571	0.00395304	0.00395304	0.212133
GOTERM_MF_FAT	GO:0015077~monovalent inorganic cation transmembrane transporter activity	3	60	0.000396331	29796, 1340, 1337	5	46	5569	72.6391	0.00474561	0.00237563	0.254712
GOTERM_MF_FAT	GO:0022890~inorganic cation transmembrane transporter activity	3	60	0.000817433	29796, 1340, 1337	5	66	5569	50.6273	0.00976522	0.00326573	0.524743
GOTERM_CC_FAT	GO:0044429~mitochondrial part	4	80	0.00101309	29796, 1340, 1337, 9551	5	342	5303	12.4047	0.0269963	0.00545853	0.836241
GOTERM_CC_FAT	GO:0031967~organelle envelope	4	80	0.00110322	29796, 1340, 1337, 9551	5	352	5303	12.0523	0.0293637	0.00495492	0.910335
GOTERM_CC_FAT	GO:0031975~envelope	4	80	0.00111251	29796, 1340, 1337, 9551	5	353	5303	12.0181	0.0296074	0.0042843	0.91797
GOTERM_CC_FAT	GO:0031090~organelle membrane	4	80	0.00543588	29796, 1340, 1337, 9551	5	606	5303	7.00066	0.136852	0.018228	4.41538
GOTERM_MF_FAT	GO:0016676~oxidoreductase activity, acting on heme group of donors, oxygen as acceptor	2	40	0.00573527	1340, 1337	5	8	5569	278.45	0.0666932	0.0171073	3.63287
GOTERM_MF_FAT	GO:0015002~heme-copper terminal oxidase activity	2	40	0.00573527	1340, 1337	5	8	5569	278.45	0.0666932	0.0171073	3.63287
GOTERM_MF_FAT	GO:0016675~oxidoreductase activity, acting on heme group of donors	2	40	0.00573527	1340, 1337	5	8	5569	278.45	0.0666932	0.0171073	3.63287
GOTERM_MF_FAT	GO:0004129~cytochrome-c oxidase activity	2	40	0.00573527	1340, 1337	5	8	5569	278.45	0.0666932	0.0171073	3.63287
GOTERM_CC_FAT	GO:0005739~mitochondrion	4	80	0.00597445	29796, 1340, 1337, 9551	5	626	5303	6.777	0.149384	0.0178165	4.84336
GOTERM_CC_FAT	GO:0070469~respiratory chain	2	40	0.0231853	29796, 1337	5	31	5303	68.4258	0.469202	0.0613732	17.6628
GOTERM_CC_FAT	GO:0044455~mitochondrial membrane part	2	40	0.0445075	1337, 9551	5	60	5303	35.3533	0.707492	0.105733	31.4217
Table S7.25: PPI Module 25
Category	Term	Count	%	PValue	Genes	List Total	Pop Hits	Pop Total	Fold Enrichment	Bonferroni	Benjamini	FDR
GOTERM_BP_FAT	GO:0002696~positive regulation of leukocyte activation	3	60	0.00076319	22914, 5588, 914	5	68	5941	52.4206	0.146185	0.146185	0.957718
GOTERM_BP_FAT	GO:0050867~positive regulation of cell activation	3	60	0.000831976	22914, 5588, 914	5	71	5941	50.2056	0.158266	0.0825391	1.04362
GOTERM_BP_FAT	GO:0050863~regulation of T cell activation	3	60	0.000928228	22914, 5588, 914	5	75	5941	47.528	0.174885	0.0620677	1.16371
GOTERM_BP_FAT	GO:0051249~regulation of lymphocyte activation	3	60	0.00127669	22914, 5588, 914	5	88	5941	40.5068	0.232367	0.063973	1.59734
GOTERM_BP_FAT	GO:0002694~regulation of leukocyte activation	3	60	0.00154968	22914, 5588, 914	5	97	5941	36.7485	0.2746	0.0621886	1.93583
GOTERM_BP_FAT	GO:0050865~regulation of cell activation	3	60	0.00171249	22914, 5588, 914	5	102	5941	34.9471	0.298679	0.0574172	2.1372
GOTERM_CC_FAT	GO:0009897~external side of plasma membrane	3	60	0.00186136	22914, 914, 925	5	95	5303	33.4926	0.0401593	0.0401593	1.44754
GOTERM_BP_FAT	GO:0002684~positive regulation of immune system process	3	60	0.00276999	22914, 5588, 914	5	130	5941	27.42	0.436836	0.0787522	3.43588
GOTERM_BP_FAT	GO:0046649~lymphocyte activation	3	60	0.00285491	22914, 914, 925	5	132	5941	27.0045	0.446676	0.0713065	3.53948
GOTERM_BP_FAT	GO:0045321~leukocyte activation	3	60	0.00397037	22914, 914, 925	5	156	5941	22.85	0.561108	0.0874389	4.89078
GOTERM_BP_FAT	GO:0001775~cell activation	3	60	0.00531922	22914, 914, 925	5	181	5941	19.6939	0.668463	0.104526	6.50154
GOTERM_CC_FAT	GO:0005886~plasma membrane	5	100	0.00565021	22914, 5588, 914, 925, 5583	5	1455	5303	3.64467	0.1172	0.0604259	4.3377
GOTERM_CC_FAT	GO:0009986~cell surface	3	60	0.0065717	22914, 914, 925	5	180	5303	17.6767	0.135025	0.0472012	5.02933
GOTERM_MF_FAT	GO:0004697~protein kinase C activity	2	40	0.00716522	5588, 5583	5	10	5569	222.76	0.205556	0.205556	6.03803
GOTERM_BP_FAT	GO:0030101~natural killer cell activation	2	40	0.00738748	22914, 914	5	11	5941	216.036	0.784519	0.130237	8.92269
GOTERM_MF_FAT	GO:0042288~MHC class I protein binding	2	40	0.00787962	22914, 925	5	11	5569	202.509	0.223646	0.11889	6.62198
GOTERM_MF_FAT	GO:0042287~MHC protein binding	2	40	0.0100205	22914, 925	5	14	5569	159.114	0.2755	0.101856	8.35278
GOTERM_CC_FAT	GO:0044459~plasma membrane part	4	80	0.0206469	22914, 5588, 914, 925	5	963	5303	4.4054	0.368077	0.108408	15.0648
GOTERM_MF_FAT	GO:0019992~diacylglycerol binding	2	40	0.0305375	5588, 5583	5	43	5569	51.8047	0.629326	0.219724	23.5553
GOTERM_BP_FAT	GO:0050870~positive regulation of T cell activation	2	40	0.0352183	22914, 5588	5	53	5941	44.8377	0.999402	0.461233	36.3593
GOTERM_BP_FAT	GO:0051251~positive regulation of lymphocyte activation	2	40	0.0424096	22914, 5588	5	64	5941	37.1313	0.999873	0.498439	42.0865
GOTERM_CC_FAT	GO:0005887~integral to plasma membrane	3	60	0.0475102	22914, 914, 925	5	504	5303	6.3131	0.65729	0.192792	31.6791
GOTERM_CC_FAT	GO:0031226~intrinsic to plasma membrane	3	60	0.0492848	22914, 914, 925	5	514	5303	6.19027	0.671065	0.169158	32.669
GOTERM_BP_FAT	GO:0007166~cell surface receptor linked signal transduction	3	60	0.0530468	22914, 914, 925	5	599	5941	5.95092	0.999987	0.553316	49.6926
GOTERM_BP_FAT	GO:0042110~T cell activation	2	40	0.0579601	914, 925	5	88	5941	27.0045	0.999996	0.561312	52.8854
GOTERM_BP_FAT	GO:0001817~regulation of cytokine production	2	40	0.0707735	22914, 5588	5	108	5941	22.0037	1	0.613123	60.3551
Table S7.26: PPI Module 26
Category	Term	Count	%	PValue	Genes	List Total	Pop Hits	Pop Total	Fold Enrichment	Bonferroni	Benjamini	FDR
GOTERM_BP_FAT	GO:0034660~ncRNA metabolic process	3	60	0.00260388	55759, 10799, 3376	5	126	5941	28.2905	0.0679757	0.0679757	2.13692
GOTERM_CC_FAT	GO:0044452~nucleolar part	2	40	0.0090259	55759, 10799	4	16	5303	165.719	0.165846	0.165846	6.66801
GOTERM_CC_FAT	GO:0005730~nucleolus	3	60	0.0168937	55759, 55299, 10799	4	409	5303	9.72433	0.288771	0.156656	12.1619
GOTERM_BP_FAT	GO:0042254~ribosome biogenesis	2	40	0.0424096	55759, 55299	5	64	5941	37.1313	0.689648	0.442908	30.1643
GOTERM_BP_FAT	GO:0006399~tRNA metabolic process	2	40	0.0482634	10799, 3376	5	73	5941	32.5534	0.737002	0.359306	33.6234
GOTERM_BP_FAT	GO:0034470~ncRNA processing	2	40	0.0688599	55759, 10799	5	105	5941	22.6324	0.854318	0.382195	44.6274
GOTERM_CC_FAT	GO:0031981~nuclear lumen	3	60	0.0709334	55759, 55299, 10799	4	864	5303	4.6033	0.770419	0.387679	42.8775
GOTERM_BP_FAT	GO:0022613~ribonucleoprotein complex biogenesis	2	40	0.0720476	55759, 55299	5	110	5941	21.6036	0.867201	0.332212	46.1785
Table S7.27: PPI Module 27
Category	Term	Count	%	PValue	Genes	List Total	Pop Hits	Pop Total	Fold Enrichment	Bonferroni	Benjamini	FDR
GOTERM_BP_FAT	GO:0050863~regulation of T cell activation	3	60	0.000928228	7535, 27040, 3932	5	75	5941	47.528	0.137273	0.137273	1.11389
GOTERM_BP_FAT	GO:0051249~regulation of lymphocyte activation	3	60	0.00127669	7535, 27040, 3932	5	88	5941	40.5068	0.183823	0.0965747	1.52911
GOTERM_BP_FAT	GO:0002694~regulation of leukocyte activation	3	60	0.00154968	7535, 27040, 3932	5	97	5941	36.7485	0.218539	0.0789092	1.85328
GOTERM_BP_FAT	GO:0050865~regulation of cell activation	3	60	0.00171249	7535, 27040, 3932	5	102	5941	34.9471	0.238541	0.0658608	2.04614
GOTERM_BP_FAT	GO:0050856~regulation of T cell receptor signaling pathway	2	40	0.00336304	53347, 3932	5	5	5941	475.28	0.414696	0.101586	3.98187
GOTERM_BP_FAT	GO:0045321~leukocyte activation	3	60	0.00397037	7535, 27040, 3932	5	156	5941	22.85	0.468762	0.100057	4.68526
GOTERM_BP_FAT	GO:0050854~regulation of antigen receptor-mediated signaling pathway	2	40	0.00403463	53347, 3932	5	6	5941	396.067	0.474184	0.0877389	4.7594
GOTERM_BP_FAT	GO:0001775~cell activation	3	60	0.00531922	7535, 27040, 3932	5	181	5941	19.6939	0.571735	0.100577	6.23058
GOTERM_MF_FAT	GO:0004715~non-membrane spanning protein tyrosine kinase activity	2	40	0.00895892	7535, 3932	3	25	5569	148.507	0.243444	0.243444	7.43986
GOTERM_BP_FAT	GO:0006955~immune response	3	60	0.0198178	7535, 54923, 27040	5	356	5941	10.0129	0.958525	0.297865	21.4505
GOTERM_MF_FAT	GO:0004713~protein tyrosine kinase activity	2	40	0.0288806	7535, 3932	3	81	5569	45.8354	0.596864	0.36507	22.2571
GOTERM_BP_FAT	GO:0030217~T cell differentiation	2	40	0.0319362	7535, 3932	5	48	5941	49.5083	0.994262	0.403139	32.3957
GOTERM_BP_FAT	GO:0050870~positive regulation of T cell activation	2	40	0.0352183	7535, 3932	5	53	5941	44.8377	0.996656	0.404435	35.1091
GOTERM_BP_FAT	GO:0051251~positive regulation of lymphocyte activation	2	40	0.0424096	7535, 3932	5	64	5941	37.1313	0.998982	0.43684	40.7086
GOTERM_BP_FAT	GO:0002696~positive regulation of leukocyte activation	2	40	0.0450146	7535, 3932	5	68	5941	34.9471	0.99934	0.430696	42.6252
GOTERM_BP_FAT	GO:0050867~positive regulation of cell activation	2	40	0.0469649	7535, 3932	5	71	5941	33.4704	0.999523	0.420923	44.0226
GOTERM_BP_FAT	GO:0030098~lymphocyte differentiation	2	40	0.0476143	7535, 3932	5	72	5941	33.0056	0.999572	0.403767	44.481
GOTERM_BP_FAT	GO:0007166~cell surface receptor linked signal transduction	3	60	0.0530468	7535, 27040, 3932	5	599	5941	5.95092	0.999828	0.418212	48.1826
GOTERM_CC_FAT	GO:0045121~membrane raft	2	40	0.0553982	27040, 3932	5	75	5303	28.2827	0.680129	0.680129	35.1932
GOTERM_BP_FAT	GO:0042110~T cell activation	2	40	0.0579601	7535, 3932	5	88	5941	27.0045	0.999925	0.4279	51.3341
GOTERM_BP_FAT	GO:0002521~leukocyte differentiation	2	40	0.0586039	7535, 3932	5	89	5941	26.7011	0.999932	0.413426	51.7337
GOTERM_CC_FAT	GO:0005886~plasma membrane	4	80	0.0655456	7535, 54923, 27040, 3932	5	1455	5303	2.91574	0.742271	0.49233	40.3074
GOTERM_BP_FAT	GO:0002684~positive regulation of immune system process	2	40	0.0847168	7535, 3932	5	130	5941	18.28	0.999999	0.523262	65.6217
GOTERM_BP_FAT	GO:0046649~lymphocyte activation	2	40	0.0859766	7535, 3932	5	132	5941	18.003	0.999999	0.51066	66.1881
GOTERM_BP_FAT	GO:0030097~hemopoiesis	2	40	0.0947584	7535, 3932	5	146	5941	16.2767	1	0.529407	69.9049
GOTERM_BP_FAT	GO:0048534~hemopoietic or lymphoid organ development	2	40	0.0997481	7535, 3932	5	154	5941	15.4312	1	0.532075	71.8459
Table S7.28: List of 7,353 background genes
381
4074
2101
2288
55471
2519
9957
6405
1080
1595
57646
6362
7748
5166
5898
54972
1856
79657
3475
8935
10942
51226
79090
64847
113000
114881
4706
5164
3675
1407
8993
83930
928
972
6856
10048
920
5536
55148
2067
50865
1355
84220
64132
5662
51507
9821
11215
9091
11285
51306
11345
84908
84245
6894
65078
5685
3937
608
55173
2896
9341
10911
5954
5982
7984
9603
79931
23593
4826
140689
84957
5318
3556
90956
3631
6515
55359
2767
84699
55650
60488
10513
79763
933
3784
28951
55808
53615
29995
5704
84254
23030
3385
51412
23152
634
55810
7132
1951
5526
5837
602
8514
9488
10272
22846
3861
6480
57455
23609
9817
7145
51015
4335
7442
9741
440
26469
6793
80216
57103
83641
8621
55711
9697
51208
4710
63897
27248
10777
64431
54887
28962
56133
55437
23033
5351
81550
5019
7554
54700
27292
27102
51314
55696
9183
6354
6583
1071
6820
81572
23368
6128
8550
51575
80024
51605
51291
10081
51324
7066
2323
2802
10683
57106
132949
1738
54918
9552
2099
26575
84336
54930
1053
55644
55632
7051
124
8086
23468
27252
25837
5711
54187
57715
23430
5603
28978
7414
23411
7049
51100
11018
7593
79629
5714
9274
513
51257
26517
997
5442
4616
8174
3053
9342
8216
80764
4320
1652
5008
83874
10291
6634
5594
6948
22880
6576
3957
3956
113791
129138
4809
79019
11144
150274
25776
56993
7494
51493
9929
9567
25777
10126
25807
638
3162
8508
410
23551
23170
23492
10454
4627
25828
80020
6767
3560
83746
84844
5372
23774
9889
11035
10914
6617
11198
1511
3002
1690
5427
5836
64841
10175
10668
51382
5283
5684
10598
9517
8846
1983
328
8106
51550
6729
5106
5411
5875
6790
55734
5834
4605
1477
7165
1522
81027
22888
1917
57761
1457
128674
55612
51654
6640
128866
191
128869
57136
9352
10627
6880
54
55578
4913
10127
4313
80262
11151
57149
10204
869
23568
51090
1723
6361
50855
79650
4832
5713
55238
9057
23659
56942
4350
83693
9100
4833
26063
9028
4210
6650
57478
4150
10423
10295
366
1445
123263
30844
55192
2137
2222
27161
55824
55290
79752
8767
10404
9694
83988
65263
66036
10671
2936
4741
54793
4849
10908
54623
6813
8857
3972
54938
3743
6625
5971
10535
8175
56729
79735
81576
166
6449
6618
28974
8529
10775
9141
10148
79187
333
7040
10226
973
4818
7087
1048
11140
10567
9545
828
2057
54922
51398
2639
1777
6142
3780
27106
5296
5864
9757
57817
7392
79036
23770
2931
10061
3082
51619
51384
10282
10135
5445
26959
4967
858
3199
3202
3203
23554
1124
55033
6804
10392
6369
11333
8896
1577
29886
8976
7965
7036
64598
5118
55131
8985
6119
95681
4232
57002
26157
5683
64983
165
2645
9275
10652
7461
51510
2218
727
944
55848
8721
23064
1592
11101
54462
657
59
10105
4353
10610
56919
57532
6871
26574
9326
5691
54883
1440
6827
23729
30851
5023
9570
55163
6198
10951
2584
5216
8402
51655
4927
708
1362
9527
57003
1819
11216
218
9144
64149
40
6347
6355
2648
4669
3292
51225
51264
55379
8153
10014
1845
5957
7126
27346
230
952
51056
79960
2798
5197
4790
4126
11275
7466
54433
51166
3732
6688
1075
8882
56253
81622
83480
79080
27339
24145
3587
329
8050
51296
84649
10944
8531
9733
10795
5829
5250
55703
969
11108
9976
41
83892
9761
4598
4618
55846
11272
57097
51184
10635
80824
1389
1027
6337
4055
4940
4256
7421
3458
57122
11103
51258
84519
2784
56994
8078
2026
113246
51026
3945
5564
55907
29915
50856
57379
11021
1337
26127
3820
2729
51522
25842
26271
2178
1432
11329
3111
4172
55776
81491
26235
55856
6206
51053
8724
9841
9896
7942
705
10591
55770
9450
10279
23438
11044
1611
1839
3003
6678
9421
26167
54974
3593
7265
4012
3565
7903
9631
2908
373
5917
662
56920
51364
4057
51185
604
5210
3280
11334
11068
59345
51409
9136
4820
28972
6787
26528
22924
4436
8440
7035
6556
83444
150465
51011
51639
9784
92840
6209
23559
7841
374291
1796
10314
2677
4759
3336
3554
8809
566
4953
26003
10153
23683
6509
4999
5534
5341
5657
84634
1185
2023
8317
6301
607
9528
79084
9927
60672
7799
5997
10352
8574
8934
10969
533
10560
6402
8674
57822
25949
1509
84824
1933
22868
9519
84085
7128
6943
80306
103910
5311
9429
10983
2745
7763
84417
10971
11064
9525
57143
64207
10965
55640
7043
9540
23433
54867
25940
54812
3070
2834
1843
4488
64411
83884
8600
51569
1997
1958
5217
27230
4801
1846
10174
5533
23435
157506
51747
1748
8161
8405
10237
84057
7700
57616
79887
22914
10520
10342
80218
9479
9409
847
2700
2693
8743
2946
92
51426
84248
51116
196
27241
3624
51251
27434
1211
1271
56829
50674
1959
7374
8655
28981
35
26994
8677
10212
976
54800
84650
540
58158
29095
3164
5153
4035
3223
2166
29927
9111
7130
55509
3759
81579
6626
80776
23682
79441
79586
84080
51006
79913
5266
6431
57403
27304
55905
5184
11017
10199
26268
29993
88745
10384
6631
89845
3007
222643
8339
54210
4201
1026
6659
6745
51299
2069
583
2806
56848
5911
1948
6584
3659
51199
5732
51081
23163
79637
79902
57409
30833
55154
79143
80255
51141
23550
8192
8744
970
718
10045
8740
2354
6253
7408
8189
994
22918
55317
8195
11034
6629
6939
56914
83541
140881
57095
2342
10893
63941
22913
5326
826
84306
10054
2867
10870
1340
3860
8687
1236
402
83596
6237
29997
51119
6779
6945
65266
6388
23002
81537
2123
821
1350
29085
92797
8089
4708
57693
5300
54850
58513
10365
9002
57799
22879
83460
8388
14
7979
5782
10875
51657
5189
7978
7538
85378
27128
23753
7533
10739
2781
10738
8484
7263
150275
23780
5880
200315
9296
51691
4189
813
22933
3232
10651
3235
58504
8554
8773
29767
3712
54982
10776
8930
1315
79733
7775
968
9513
9526
79148
6351
79922
8840
23639
81890
[truncated: 6,384 more rows]
