# Supplementary material for: Meta-analysis on blood transcriptomic studies identifies consistently coexpressed protein–protein interaction modules as robust markers of human aging
Source: Aging Cell. 2013 Nov 19;13(2):216–25. doi: 10.1111/acel.12160 (PMC4331790; doi:10.1111/acel.12160)
Supplement: Supplementary file 7 — Table S6 Replication of the identified modules as robust markers of chronological age in the NTR & NESDA cohort. [file acel0013-0216-sd7.xls]

## Sheet: Results
Table S8: Replication of the identified modules as robust markers of chronological age in the NTR & NESDA cohort
Association analyses between the mean expression of a module and chronological age, adjusted for sex and the mean expression of module A ("T-cell activtation")
Table S8.1: Replication results in NESDA & NTR
Module	beta	beta sd	t-stat	p-value
B	0.00181	0.000393	4.59	4.60 x 10-06
C	0.00491	0.000781	6.291	3.57 x 10-10
D	-0.0001	0.000464	-0.225	0.822
E	0.00305	0.000624	4.898	1.02 x 10-06
F	0.00178	0.000496	3.586	3.41 x 10-04
