# Supplementary material for: Meta-analysis on blood transcriptomic studies identifies consistently coexpressed protein–protein interaction modules as robust markers of human aging
Source: Aging Cell. 2013 Nov 19;13(2):216–25. doi: 10.1111/acel.12160 (PMC4331790; doi:10.1111/acel.12160)
Supplement: Supplementary file 8 — Table S7 GenAge enrichment analyses of identified coexpressed PPI modules. [file acel0013-0216-sd8.xls]

## Sheet: Modules with GenAge annotations
Table S9: GenAge enrichment analyses of identified co-expressed PPI modules
GenAge: Build 16: 15/09/2012						In module?							In module?
human: 288 genes; 166 in compendium						YES	NO	TOT					YES	NO	TOT
model: 1,712 genes				In GenAge	YES	x11	x12	166			In GenAge	YES	x11	x12	379
				humans list?	NO	x21	x22	7.187			models list?	NO	x21	x22	6.686
					TOT			7.353				TOT			7.065
			Enrichment GenAge Human List							Enrichment GenAge Models List							Joint Enrichment
			Counts				Fisher's Exact Test			Counts				Fisher's Exact Test			Resampling Statistics
Module A			x11	x12	x21	x22	p	OR	95% CI	x11	x12	x21	x22	p	OR	95% CI	Observed	Beat by trial	# trials	p
BCL2	HAGRID:0069	human	4	162	14	6885	0.000695	12.1	2.9-39.2	0	NA	NA	NA	NA	NA	NA	4	46350	1000000	0.04635
FOXO1	HAGRID:0124	human
HSPD1	HAGRID:0159	human
MYC	HAGRID:0039	human
Module B
RPS18	ID:0575 / ID:0576	yeast	0	NA	NA	NA	NA	NA	NA	13	366	14	6672	2.5e-10	16.9	7.3-39.1	13	2	1000000	2e-06
RPS6	ID:0573 / ID:1607 / ID:0577	worm / yeast
RPL37A	ID:1729 / ID:1730	yeast
RPLP1	ID:1732	yeast
RPL22	ID:1724	yeast
RPS27	ID:1424 / ID:1425	yeast
RPS17	ID:1588	yeast
RPL6	ID:1500 / ID:0563	yeast
RPL17	ID:1588 / ID:1503	yeast
EIF3S5	ID:0218	worm
RPS23	ID:0569	worm
ATP5A1	ID:0331 / ID:1604	worm / yeast
RPL4	ID:1461	yeast
Module C
			0	NA	NA	NA	NA	NA	NA	0	NA	NA	NA	NA	NA	NA	0	1000000	1000000	0.999999
Module D
ADPRT	HAGRID:0060	human	1	165	5	6894	0.133	8.3	0.17-75.2	1	378	5	6681	0.28	3.5	0.07-31.7	2	74096	1000000	0.0740959
ADPRT	ID:1010	mouse
Module E
HSPCA	HAGRID:0074	human	1	165	7	6892	0.17	6	0.13-46.8	2	377	5	6681	0.05	7.1	0.67-43.5	3	16071	1000000	0.016071
DDX18	ID:0036	worm
EIF4A2	ID:0367	worm
Module F
BUB3	HAGRID:0240	human	3	163	30	6869	0.041	4.2	0.81-13.8	5	374	27	6659	0.026	3.3	0.99-8.8	8	2876	1000000	0.002876
BMI1	HAGRID:0188	human
TOP2B	HAGRID:0081	human
BUB3	ID:0051	mouse
DLAT	ID:0400	yeast
IARS2	ID:1706	yeast
ASF1A	ID:1699	yeast
UCHL5	ID:0058	worm
Modules A-F
			9	157	96	6803	0.00077	4.06	1.77-8.23	21	358	82	6604	8.437e-08	4.72	2.74-7.80	30	1	1000000	9.99999e-07

## Sheet: GenAge_human
id_hagr	aliases	symbol_hugo	name_common	entrez_id	why	band	location_start	location_end	orientation	unigene	swissprot	acc_promoter	acc_orf	acc_cds	references	interactions
1		GHR	growth hormone receptor	2690	mammal	5p13-p12	42459782	42757736	1	125180	GHR_HUMAN		NM_000163	NP_000154	10527674,16799137,15919742,10895047,19234595,16282554,15342923,12392795,2233903,12933651,16939484,16129095,15466429,8612101,16682650,10875265,17183314,15985475,15536017,14698816,766467,17173483,16339324,15582293,15295107,11213276,21325617,16524678,9371826,15621211,15308771,19286975	0001;0002,0122;0001,0215;0001,0001;0019,0001;0026,0001;0023,0271;0001,0001;0022,0001;0027,0001;0003,0001;0185,0001;0021	Ghr;Mus musculus,Q95MJ9_PAN;Pan troglodytes,Ghr;Rattus norvegicus
2	GHRF	GHRH	growth hormone releasing hormone	2691	upstream	20q11.2	35312902	35318706	-1	37023	SLIB_HUMAN	HS_GHRH	NM_021081	NP_066567	8.42109e+108	0001;0002,0002;0053,0002;0222	SLIB_BOVIN;Bos taurus,Ghrh;Mus musculus,GHRH;Pan troglodytes,Ghrh;Rattus norvegicus
3	SHC p66	SHC1	SHC (Src homology 2 domain containing) transforming protein 1	6464	mammal	1q21	151747847	151759913	-1	433795	SHC1_HUMAN		NM_003029	NP_003020	20085805,10580504,15295107,16763167,7564569,16439820,12032825,15466429,19327338,15078873,16026332,14530863,15339240,14501182,18413607,15621204,15308771,12571362,15930121,11884717,15036421,12483226,20624962,15992607,19892704,12763525,14698816,15582293,18838380	0003;0057,0001;0003,0015;0003,0003;0037,0003;0051,0003;0137,0034;0003,0003;0041,0003;0054,0003;0170,0215;0003,0003;0046,0003;0052,0003;0169,0003;0122,0003;0160,0003;0042,0003;0056,0003;0019,0216;0003,0003;0049,0003;0165,0003;0021,0003;0040,0003;0166,0003;0033,0003;0171,0003;0032
4	PIT1 GHF-1	POU1F1	POU class 1 homeobox 1	5449	mammal	3p11	87391472	87408427	-1	591654	PIT1_HUMAN		NM_000306	NP_000297	1.05493e+156	0004;0172,0075;0004,0005;0004,0004;0192	F1MHR1_BOV;Bos taurus,pou1f1;Danio rerio,Pou1f1;Mus musculus,POU1F1;Pan troglodytes
5		PROP1	PROP paired-like homeobox 1	5626	mammal	5q35.3	177351841	177355849	-1	158301	PROP1_HUMAN		NM_006261	NP_006252	1.14876e+219	0005;0184,0005;0004	A7TZP9_BOV;Bos taurus,prop1;Danio rerio,Prop1;Mus musculus,PROP1;Pan troglodytes,Prop1;Rattus norvegicus
6	p53 LFS1	TP53	tumor protein p53	7157	mammal,model,cell	17p13.1	7512463	7531642	-1	654481	P53_HUMAN	HS_TP53	NM_000546	NP_000537	15295107,17015833,16054100,1535557,9218725,19239418,10761921,15383658,10710310,11430832,15905204,12960381,9989825,12115733,16728594,15732191,17637672,9716137,16302026,12142523,11331603,12629205,16286925,15361884,15928081,9119221,16443777,7958916,15122989,9312059,17227869,16038709,19718028,8275084,11035041,1511730,14992722,10805805,12032825,18242663,16303568,12914701,15550242,10557106,15466429,108…	0143;0006,0006;0202,0006;0210,0063;0006,0278;0006,0006;0177,0006;0201,0092;0006,0006;0095,0274;0006,0006;0065,0006;0200,0006;0164,0075;0006,0272;0006,0006;0198,0006;0163,0204;0006,0250;0006,0006;0196,0006;0009,0006;0151,0231;0006,0006;0062,0006;0011,0168;0006,0152;0006,0006;0061,0006;0195,0006;0013,0086;0006,0190;0006,0006;0060,0006;0194,0006;0068,0219;0006,0281;0006,0006;0178,0006;0176,0006;0064…	P53_BOVIN;Bos taurus,tp53;Danio rerio,Trp53;Mus musculus,TP53;Pan troglodytes,Tp53;Rattus norvegicus
7	TR hTR TRC3 SCARNA19	TERC	telomerase RNA component	7012	mammal,cell	3q26	127471195	127495720	-1	436182			NR_001566		11574891,11081503,15098033,15235603,15312299,15367665,15466429,15556289,15326392,12174094,20139977,12540856,19915151,7544491,1582420,9335332,2655926,1689810,9849895,9742964,11850781,10568811,12539238,12426399,15189140,14746617,15545322,16284252,9454332,10089885,10973262,9560153,15974869	0106;0007,0007;0008
8	TRT TP2 TCS1 hEST2 EST2	TERT	telomerase reverse transcriptase	7015	cell,functional	5p15.33	1306286	1348159	-1	492203	TERT_HUMAN		NM_003219	NP_003210	11081503,1582420,21113150,15079066,10568811,15814878,12527915,11387197,20643931,15189140,12764382,15974869,12827497,12034875,18184747,10440377,15905204,8692840,9973199,2655926,15184392,15247011,16477310,8618017,9988278,12917625,18843043,15312299,18073191,8710384,11452025,9849895,15843522,14726476,20605919,7727765,11277998,9742964,10606235,19915151,8808676,8978029,12717449,7761406,15556289,1957187…	0008;0099,0008;0074,0008;0112,0007;0008,0008;0117,0008;0143	TERT;Bos taurus,tert;Danio rerio,Tert;Mus musculus,Tert;Rattus norvegicus,EST2;Saccharomyces cerevisiae
9	ATA ATDC ATC ATD TEL1 TELO1	ATM	ataxia telangiectasia mutated	472	mammal	11q22-q23	107599052	107741966	1	367437	ATM_HUMAN		NM_000051	NP_000042	14712078,19524511,2005780,11172010,15122331,9353177,10435585,9733515,15466429,14707289,12526788,2836804,12629512,8843194,12142523,15655364,15073328,9117983,10802669,10691732,15353794,15345673,12215213,10839545,21459046,9363685,15059890,15905204,14745549,10037601,9312059,10783165,12540856,20966255,11331603,10567403,7777860,12919958,15733840,16675955,9733514,21186350	0093;0009,0009;0105,0009;0107,0009;0210,0247;0009,0009;0106,0009;0108,0009;0061,0006;0009,0009;0058,0009;0044,0009;0060,0078;0009	ATM;Bos taurus,atm;Danio rerio,tefu;Drosophila melanogaster,Atm;Mus musculus,ATM;Pan troglodytes,Atm;Rattus norvegicus
10	URK UPA	PLAU	plasminogen activator, urokinase	5328	mammal	10q24	75340940	75347258	1	77274	UROK_HUMAN	HS_PLAU	NM_002658	NP_002649	1.21495e+70	0010;0134	UROK_BOVIN;Bos taurus,PLAU (2 of;Danio rerio,Plau;Mus musculus,PLAU;Pan troglodytes,Plau;Rattus norvegicus
11	XPD MAG EM9 MGC102762 MGC126218 MGC126219	ERCC2	excision repair cross-complementing rodent repair deficiency, complementation group 2	2068	mammal	19q13.3	50546685	50565669	-1	487294	ERCC2_HUMAN		NM_000400	NP_000391	1.04166e+145	0006;0011,0011;0109,0011;0104,0011;0110,0111;0011	Y50D7A.2;Caenorhabditis elegans,ercc2;Danio rerio,Xpd;Drosophila melanogaster,Ercc2;Mus musculus,ERCC2;Pan troglodytes,LOC1003649;Rattus norvegicus,RAD3;Saccharomyces cerevisiae
12	CKN1 CSA	ERCC8	excision repair cross-complementing rodent repair deficiency, complementation group 8	1161	human	5q12.1	60205415	60276628	-1	435237	ERCC8_HUMAN	HS_CKN1	NM_000082	NP_000073	1.47114e+71	0012;0092,0012;0111	ercc8;Danio rerio,Ercc8;Mus musculus,ERCC8;Pan troglodytes,Ercc8;Rattus norvegicus
13	RECQL2 RECQ3	WRN	Werner syndrome, RecQ helicase-like	7486	human,mammal	8p12-p11.2	31010319	31150818	1	632050	WRN_HUMAN	NM_000553	NM_000553	NP_000544	14618025,12202749,11023999,9789047,12200042,9681877,9352493,15353794,9117983,12665521,11257107,15235603,12181313,15946710,12384494,16723399,15026416,15466429,10725663,16339323,10373438,10781066,15292449,12427008,16087220,14712220,20477760,14527998,15367665,20215438,12750383,16714450,15375705,10880505,10757812,12771022,15336909,11152456,12937274,15246744,11087895,16405962,16098926,9288107,11889123…	0013;0106,0013;0113,0236;0013,0060;0013,0013;0083,0006;0013,0013;0170,0061;0013,0013;0116,0013;0211,0013;0044,0085;0013,0013;0147,0013;0117,0013;0112,0013;0212,0013;0118,0013;0068,0013;0071,0013;0114	wrn-1;Caenorhabditis elegans,Wrn;Mus musculus,WRN;Pan troglodytes
14	LMN1 CMD1A LGMD1B PRO1 HGPS	LMNA	lamin A/C	4000	human	1q21.2-q21	152897570	152922944	1	594444	LMNA_HUMAN		NM_170707	NP_733821	18843043,15750600,16492728,14570852,22541428,15756215,16481476,2366592,15980864,16645051,14755333,10579712,16511604,8838815,16079796,16671095,14996929,15843403,12714972,16738054,12735900,12913070,11089984,16801550,15130666,12235369,12927431,18256394,15184648,15145358,11923874,1944388,17469202,15268757,15317753,7862176,20605919,15350402,15972724,12748643,21807766,15353794,16129833,147113,19926845,…	0014;0121,0014;0120,0014;0099,0014;0181	F1MYG5_BOV;Bos taurus,lmn-1;Caenorhabditis elegans,lmna;Danio rerio,Lam;Drosophila melanogaster,LamC;Drosophila melanogaster,Lmna;Mus musculus,Lmna;Rattus norvegicus
15	JTK13 CD221 IGFIR MGC18216 IGFR	IGF1R	insulin-like growth factor 1 receptor	3480	model	15q26.3	97010287	97319034	1	643120	IGF1R_HUMAN		NM_000875	NP_000866	11172010,14745968,10077613,18316725,15339240,15295107,18615585,15342923,16524678,11133160,12483226,14698816,8247153,15345673,15466429,9716402,12843179,1849352,14628051,11292875,15888324,15565107,15308771,16631585,11021802,8402901,22132081,15919742,15621218,14871929,8402902,14657428,18959478,16123266,15956778,15582293	0015;0185,0271;0015,0015;0032,0015;0034,0019;0015,0073;0015,0015;0030,0015;0164,0015;0003,0015;0029,0015;0033,0015;0028	IGF1R_BOVI;Bos taurus,daf-2;Caenorhabditis elegans,igf1ra;Danio rerio,igf1rb;Danio rerio,InR;Drosophila melanogaster,Igf1r;Mus musculus,IGF1R;Pan troglodytes,Igf1r;Rattus norvegicus
16	TRX	TXN	thioredoxin	7295	functional,putative	9q31	110085862	110098327	-1	435136	THIO_HUMAN	HS_TXN	NM_003329	NP_003320	1.22309e+119	0016;0179,0075;0016,0016;0195	THIO_BOVIN;Bos taurus,trx-1;Caenorhabditis elegans,zgc:56493;Danio rerio,zgc:92903;Danio rerio,Trx-2;Drosophila melanogaster,TrxT;Drosophila melanogaster,Txn1;Mus musculus,TXN;Pan troglodytes,Txn1;Rattus norvegicus,TRX1;Saccharomyces cerevisiae,TRX2;Saccharomyces cerevisiae
17		KL	klotho	9365	mammal	13q12	32488570	32538279	1	524953	KLOT_HUMAN		NM_004795	NP_004786	12110410,16186101,17014852,16436465,18762812,21474560,9363890,12119304,14701853,12362891,15466429,15763166,16123266,11016890,17086194,17569864,19635988,14528024,10892339,12475907,15302783,15677572,12669274,16144705,16436388,17690294,18678710,19077115,11792841,10837414,12369777,15295107,15665504		KL;Bos taurus,Kl;Mus musculus,KL;Pan troglodytes,Kl;Rattus norvegicus
18	RBBP3 RBP3	E2F1	E2F transcription factor 1	1869	cell,downstream	20q11.2	31727149	31737854	-1	654393	E2F1_HUMAN		NM_005225	NP_005216	1.25547e+106	0120;0018,0061;0018,0247;0018,0202;0018,0177;0018,0274;0018,0018;0170,0231;0018
19	NS1 BPTP3 SH-PTP2 SHP-2 PTP2C SHP2	PTPN11	protein tyrosine phosphatase, non-receptor type 11	5781	downstream	12q24	111319255	111410436	1	506852	PTN11_HUMAN		NM_002834	NP_002825	1.07002e+53	0019;0023,0001;0019,0019;0122,0019;0042,0019;0040,0019;0015,0003;0019,0019;0047,0019;0034,0019;0022	PTPN11;Bos taurus,ptp-2;Caenorhabditis elegans,csw;Drosophila melanogaster,Ptpn11;Mus musculus
20	LYT-10 p52	NFKB2	nuclear factor of kappa light polypeptide gene enhancer in B-cells 2 (p49/p100)	4791	functional	10q24	104145452	104152257	1	73090	NFKB2_HUMAN		NM_002502	NP_002493	1.2151e+188	0075;0020,0143;0020,0082;0020	NFKB2;Bos taurus,nfkb2;Danio rerio,Rel;Drosophila melanogaster,Nfkb2;Mus musculus,NFKB2;Pan troglodytes,Nfkb2;Rattus norvegicus
21		STAT5B	signal transducer and activator of transcription 5B	6777	downstream	17q11.2	37604721	37681950	-1	632256	STA5B_HUMAN		NM_012448	NP_036580	9.63023e+37	0021;0027,0021;0110,0285;0021,0003;0021,0023;0021,0001;0021	STAT5B;Bos taurus,sta-1;Caenorhabditis elegans,stat6;Danio rerio,Stat92E;Drosophila melanogaster,Stat5b;Mus musculus,Stat5b;Rattus norvegicus
22	APRF	STAT3	signal transducer and activator of transcription 3 (acute-phase response factor)	6774	downstream	17q21.31	37718868	37794039	-1	463059	STAT3_HUMAN		NM_003150	NP_003141	1.63713e+99	0022;0172,0023;0022,0022;0048,0022;0074,0001;0022,0215;0022,0022;0110,0022;0061,0075;0022,0022;0094,0022;0082,0284;0022,0022;0143,0218;0022,0019;0022	STAT3;Bos taurus,sta-1;Caenorhabditis elegans,stat3;Danio rerio,Stat3;Mus musculus,STAT3;Pan troglodytes,Stat3;Rattus norvegicus
23	STAT5 MGF	STAT5A	signal transducer and activator of transcription 5A	6776	downstream	17q11.2	37693090	37717484	1	437058	STA5A_HUMAN		NM_003152	NP_003143	9.63023e+37	0023;0079,0075;0023,0285;0023,0001;0023,0023;0022,0023;0021,0052;0023,0049;0023,0215;0023,0019;0023,0023;0110,0023;0027,0089;0023	STAT5A;Bos taurus,sta-1;Caenorhabditis elegans,stat6;Danio rerio,Stat92E;Drosophila melanogaster,Stat5a;Mus musculus,STAT5A;Pan troglodytes,Stat5a;Rattus norvegicus
24	HGL HRG NDF GGF	NRG1	neuregulin 1	3084	putative	8p21-p12	32624285	32720285	1	453951	NRG1_HUMAN		NM_013959	NP_039253	9.55308e+44	0024;0048,0041;0024,0024;0040	A3KN34_BOV;Bos taurus,nrg1;Danio rerio,Nrg1;Mus musculus
25	RPD3 HD3 RPD3-2	HDAC3	histone deacetylase 3	8841	functional	5q31	140980626	140996596	-1	519632	HDAC3_HUMAN		NM_003883	NP_003874	1.24596e+54	0043;0025,0025;0120,0025;0172,0200;0025,0025;0096,0143;0025,0025;0151	Q6RCM5_BOV;Bos taurus,hdac3;Danio rerio,Hdac3;Drosophila melanogaster,Hdac3;Mus musculus,LOC738624;Pan troglodytes,HDAC3_RAT;Rattus norvegicus
26	GH-N GHN GH hGH-N	GH1	growth hormone 1	2688	mammal	17q24.2	59348294	59349930	-1	655229	SOMA_HUMAN	HS_GH1	NM_000515	NP_000506	15464751,11283314,16682650,12915652,11742825,9630227,14647066,2355952,12610294,12057928,11983714,11855684,15295107,14751587,15342923,15664625,15790724,15621211,15771611,15963853,16129095,16524678,9045866,8350664,11487592,16760634,11994335,17173483,18434714,14583653,12630074,12393957,12011468,10905380,8612101,15308771,15036422,15339240,15860460,15596027,15919742,12663691,16024298,15956085,10654626…	0001;0026	SOMA_BOVIN;Bos taurus,gh1;Danio rerio,Gh;Mus musculus,Gh1;Rattus norvegicus
27	CD127	IL7R	interleukin 7 receptor	3575	putative	5p13	35892747	35912678	1	591742	IL7RA_HUMAN		NM_002185	NP_002176	9.49534e+36	0001;0027,0023;0027,0021;0027,0185;0027,0027;0167,0165;0027	IL7R;Bos taurus,Il7r;Mus musculus,IL7R;Pan troglodytes,Il7r;Rattus norvegicus
28	IGF1A	IGF1	insulin-like growth factor 1 (somatomedin C)	3479	functional	12q22-q23	101292143	101376791	-1	160562	IGF1B_HUMAN		NM_000618	NP_000609	12610294,15247062,16024298,12057928,15190176,16164423,12044358,9593409,15036422,16129095,11983714,10752709,14726476,15956085,10385438,12049864,15192154,16269543,14645858,19896963,15621218,16439206,14602984,3197646,15536017,11172010,16293644,12900169,19103645,15288688,16298247,12882326,19619420,15456908,12559758,12845331,18762812,15718052,16631584,12714272,18434714,10022403,16631585,10077613,15205…	0028;0073,0015;0028	IGF1_BOVIN;Bos taurus,igf1;Danio rerio,Igf1;Mus musculus,Igf1;Rattus norvegicus
29	C11orf43 FLJ44734	IGF2	insulin-like growth factor 2 (somatomedin A)	3481	functional	11p15.5	2110531	2116578	-1	523414	IGF2_HUMAN	HS_IGF2_4	NM_000612	NP_000603	1.99721e+160	0029;0042,0015;0029	igf2b;Danio rerio,Igf2;Mus musculus
30		INS	insulin	3630	functional	11p15.5	2137584	2139000	-1	654579	INS_HUMAN	HS_INS	NM_000207	NP_000198	12900169,17928362,16098826,9888854,11016890,15288688,17652964,11274053,15205477,12882326,11106682,16098828,9353126,16631584,16164423,12169020,15888324,15637588,12882324,19619420,12032158,12933651,12845331,16269543,12543978,16682650,15771611,15295107,12750520,16288288,10747954,10873623,16631585,15820683,16443777,16366736,15919793,10066179,15190176,16611697,11381260,11160162,12610294,16890541,15708…	0015;0030,0217;0030,0030;0134,0034;0030,0042;0030
31	NGFB	NGF	nerve growth factor (beta polypeptide)	4803	putative	1p13.1	115540580	115592899	-1	2561	NGF_HUMAN		NM_002506	NP_002497	8.46383e+98	0037;0031,0031;0139	NGF_BOVIN;Bos taurus,Ngf;Mus musculus,NGF_PANTR;Pan troglodytes,Ngf;Rattus norvegicus
32	HIRS-1	IRS1	insulin receptor substrate 1	3667	model	2q36	227425442	227489980	-1	471508	IRS1_HUMAN		NM_005544	NP_005535	1.26794e+166	0015;0032,0032;0174,0032;0122,0042;0032,0032;0163,0185;0032,0003;0032,0032;0035,0032;0164	IRS1;Danio rerio,chico;Drosophila melanogaster,Irs1;Mus musculus,IRS1;Pan troglodytes,Irs1;Rattus norvegicus
33	PTP1B	PTPN1	protein tyrosine phosphatase, non-receptor type 1	5770	downstream	20q13.1-q1	48560297	48634491	1	417549	PTN1_HUMAN		NM_002827	NP_002818	1.68454e+39	0003;0033,0033;0122,0015;0033,0033;0035,0033;0042,0033;0223	A6QQN2_BOV;Bos taurus,ptpn1;Danio rerio,Ptp61F;Drosophila melanogaster,Ptpn1;Mus musculus,PTPN1;Pan troglodytes,Ptpn1;Rattus norvegicus,PTP1;Saccharomyces cerevisiae
34		IRS2	insulin receptor substrate 2	8660	model,putative	13q34	109204186	109236915	-1	442344	IRS2_HUMAN		NM_003749	NP_003740	1.28824e+127	0034;0122,0034;0030,0034;0042,0015;0034,0286;0034,0164;0034,0034;0003,0019;0034,0185;0034,0034;0052	IRS2;Bos taurus,IRS2;Danio rerio,chico;Drosophila melanogaster,Irs2;Mus musculus,IRS2;Pan troglodytes
35	RAC PKB PRKBA AKT	AKT1	v-akt murine thymoma viral oncogene homolog 1	207	cell,downstream	14q32.32	104306752	104330608	-1	525622	AKT1_HUMAN		NM_005163	NP_005154	11884591,16186101,14985531,21901288,11257494,10364160,15888324,12039436,16631584,11277998,15930121,12110585,12044943,9005851,12719720,14726476,15843522,16675393,11381260,15767565,16170353,9020362,10485710,15492215,15718052,16914869,15295107,11544177,14713953,12782654,12530968,16288288,15860463,12908874,14871929,10051603,10485711,16123266,12237475,9716402,15780592,11154281,16505167,15383658,116070…	0183;0035,0087;0035,0035;0043,0032;0035,0164;0035,0047;0035,0123;0035,0035;0086,0033;0035,0035;0074,0223;0035,0036;0035	akt-1;Caenorhabditis elegans,akt-2;Caenorhabditis elegans,AKT3 (1 of;Danio rerio,Akt1;Drosophila melanogaster,Akt1;Rattus norvegicus
36	PIK3C1	PIK3CB	phosphoinositide-3-kinase, catalytic, beta polypeptide	5291	model,downstream	3q22.3	139856928	139960883	-1	239818	PK3CB_HUMAN		NM_006219	NP_006210	1.11543e+173	0036;0035,0185;0036	PIK3CB;Bos taurus,age-1;Caenorhabditis elegans,Pi3K92E;Drosophila melanogaster,Pik3cb;Mus musculus,PIK3CB;Pan troglodytes,Pik3cb;Rattus norvegicus
37	TNFRSF16 CD271 p75NTR	NGFR	nerve growth factor receptor (TNFR superfamily, member 16)	4804	downstream	17q21-q22	44927665	44947360	1	415768	TNR16_HUMAN		NM_002507	NP_002498	2.16939e+34	0003;0037,0037;0031	A5PJV7_BOV;Bos taurus,Ngfr;Mus musculus,NGFR;Pan troglodytes,Ngfr;Rattus norvegicus
38	HRAS1	HRAS	v-Ha-ras Harvey rat sarcoma viral oncogene homolog	3265	model,cell	11p15.5	522242	525550	1	37003	RASH_HUMAN	HS_HRAS_3	NM_005343	NP_005334	1.25294e+161	0281;0038,0038;0163,0038;0069,0038;0122,0096;0038,0038;0042,0038;0185
39	c-Myc bHLHe39	MYC	v-myc myelocytomatosis viral oncogene homolog (avian)	4609	cell,upstream	8q24.12-q2	128817685	128822853	1	202453	MYC_HUMAN	HS_MYC_2	NM_002467	NP_002458	1.65374e+159	0120;0039,0243;0039,0039;0143,0039;0209,0039;0194,0208;0039,0039;0163,0089;0039,0039;0061,0088;0039,0039;0074,0281;0039	MYC_BOVIN;Bos taurus,mycb;Danio rerio,dm;Drosophila melanogaster,Myc;Mus musculus,MYC;Pan troglodytes,Myc;Rattus norvegicus
40	ERBB ERBB1	EGFR	epidermal growth factor receptor (erythroblastic leukemia viral (v-erb-b) oncogene homolog, avian)	1956	downstream	7p12	54860933	55049239	1	488293	EGFR_HUMAN	HS_EGFR_2	NM_005228	NP_005219	9.27742e+100	0003;0040,0040;0122,0051;0040,0165;0040,0040;0223,0267;0040,0040;0191,0024;0040,0041;0040,0216;0040,0264;0040,0040;0048,0019;0040,0117;0040,0166;0040,0099;0040	EGFR;Bos taurus,Egfr;Drosophila melanogaster,Egfr;Mus musculus,EGFR;Pan troglodytes,Egfr;Rattus norvegicus
41	NGL NEU HER-2 CD340 HER2	ERBB2	v-erb-b2 erythroblastic leukemia viral oncogene homolog 2, neuro/glioblastoma derived oncogene homolog (avian)	2064	downstream	17q11.2-q1	35109921	35138436	1	446352	ERBB2_HUMAN	HS_ERBB2_2	NM_004448	NP_004439	8.10023e+66	0041;0223,0003;0041,0041;0024,0041;0048,0041;0122,0166;0041,0215;0041,0245;0041,0041;0040,0165;0041	ERBB2;Bos taurus,erbb2;Danio rerio,Egfr;Drosophila melanogaster,Erbb2;Mus musculus,ERBB2;Pan troglodytes,Erbb2;Rattus norvegicus
42	CD220	INSR	insulin receptor	3643	model	19p13.3-p1	7067637	7245011	-1	465744	INSR_HUMAN		NM_000208	NP_000199	10025399,15253933,15888324,11021802,18001293,10428762,15190176,11927387,16631585,12530968,8247153,16524678,10066179,15342923,11242085,9716402,16123266,12882356,15466429,15175753,16099946,2544998,12543978,15582274,14698816,12908874,9252323,11292875,15295107,12447443,15565107,9789046,11274053	0042;0054,0042;0032,0038;0042,0099;0042,0034;0042,0029;0042,0003;0042,0175;0042,0033;0042,0019;0042,0042;0030	Q8MII7_BOV;Bos taurus,daf-2;Caenorhabditis elegans,insra;Danio rerio,insrb;Danio rerio,InR;Drosophila melanogaster,Insr;Mus musculus,INSR;Pan troglodytes,Insr;Rattus norvegicus
43	N-CoR hCIT529I10 TRAC1 hN-CoR KIAA1047 MGC104216	NCOR1	nuclear receptor co-repressor 1	9611	downstream	17p11.2	15875983	16059570	-1	462323	NCOR1_HUMAN		NM_006311	NP_006302	1.19318e+47	0075;0043,0043;0151,0184;0043,0035;0043,0055;0043,0216;0043,0043;0025,0043;0098,0200;0043	gei-8;Caenorhabditis elegans,ncor1;Danio rerio,Smr;Drosophila melanogaster,Ncor1;Mus musculus,NCOR1_RAT;Rattus norvegicus
44	NBS NBS1 ATV AT-V2 AT-V1	NBN	nibrin	4683	functional,putative	8q21	91014888	91066072	-1	492208	NBN_HUMAN		NM_002485	NP_002476	9.59018e+172	0247;0044,0061;0044,0009;0044,0108;0044,0044;0068,0044;0113,0044;0116,0044;0105,0013;0044	nbn;Danio rerio,Nbn;Mus musculus,NBN;Pan troglodytes,Nbn;Rattus norvegicus
45	AP-1	JUND	jun D proto-oncogene	3727	mammal,putative	19p13.2	18251569	18253468	-1	2780	JUND_HUMAN		NM_005354	NP_005345	1.13899e+55	0136;0045,0045;0174,0203;0045,0045;0163,0045;0194,0283;0045,0045;0061	jund;Danio rerio,Jra;Drosophila melanogaster,Jund;Mus musculus,GCN4;Saccharomyces cerevisiae
46	IL-2	IL2	interleukin 2	3558	putative	4q26-q27	123730232	123735485	-1	89679	IL2_HUMAN	HS_IL2	NM_000586	NP_000577	1.26339e+52	0049;0046,0003;0046	IL2_BOVIN;Bos taurus,Il2;Mus musculus,IL2;Pan troglodytes,Il2;Rattus norvegicus
47	SIS SSV	PDGFB	platelet-derived growth factor beta polypeptide (simian sarcoma viral (v-sis) oncogene homolog)	5155	upstream	22q12.3-q1	37944218	37965490	-1	1976	PDGFB_HUMAN	HS_PDGFB	NM_002608	NP_002599	8.64557e+52	0051;0047,0019;0047,0047;0035	Q58D48_BOV;Bos taurus,pvf-1;Caenorhabditis elegans,PDGFB (1 o;Danio rerio,Pdgfb;Mus musculus,PDGFB;Pan troglodytes,Pdgfb;Rattus norvegicus
48		EGF	epidermal growth factor (beta-urogastrone)	1950	upstream	4q25	111191653	111291023	1	419815	EGF_HUMAN		NM_001963	NP_001954	8.63197e+114	0048;0122,0022;0048,0040;0048,0041;0048,0024;0048,0089;0048	egf;Danio rerio,Egf;Mus musculus,EGF;Pan troglodytes,Egf;Rattus norvegicus
49	SCIDX1 IMD4 CD132	IL2RG	interleukin 2 receptor, gamma (severe combined immunodeficiency)	3561	downstream	Xq13.1	70110279	70114424	-1	84	IL2RG_HUMAN	HS_IL2RG	NM_000206	NP_000197	1.08405e+15	0049;0046,0003;0049,0049;0023,0049;0167
50	c-fos AP-1	FOS	FBJ murine osteosarcoma viral oncogene homolog	2353	putative	14q24.3	74815283	74818666	1	25647	FOS_HUMAN	HS_FOS	NM_005252	NP_005243	1.46514e+143	0143;0050,0172;0050,0075;0050,0194;0050,0203;0050,0120;0050,0193;0050,0180;0050,0276;0050	FOS_BOVIN;Bos taurus,fos;Danio rerio,Fos;Mus musculus,A5A6H0_PAN;Pan troglodytes,Fos;Rattus norvegicus
51	PDGFR JTK12 CD140b PDGFR1	PDGFRB	platelet-derived growth factor receptor, beta polypeptide	5159	downstream	5q31-q32	149473595	149515503	-1	509067	PGFRB_HUMAN		NM_002609	NP_002600	1.26689e+30	0051;0040,0185;0051,0003;0051,0166;0051,0051;0047,0051;0122,0285;0051	Pdgfrb;Mus musculus,Pdgfrb;Rattus norvegicus
52		EPOR	erythropoietin receptor	2057	downstream	19p13.3-p1	11349474	11356019	-1	631624	EPOR_HUMAN		NM_000121	NP_000112	9.43564e+37	0271;0052,0034;0052,0052;0023,0215;0052,0003;0052,0052;0122	EPOR;Bos taurus,EPOR (2 of;Danio rerio,Epor;Mus musculus,Epor;Rattus norvegicus
53	SMST	SST	somatostatin	6750	upstream	3q28	188869406	188870808	-1	12409	SMS_HUMAN	HS_SST	NM_001048	NP_001039	1.04995e+62	0100;0053,0002;0053	SST;Bos taurus,sst1.1;Danio rerio,Sst;Mus musculus,SST;Pan troglodytes,Sst;Rattus norvegicus
54		PRKCD	protein kinase C, delta	5580	downstream	3p21.31	53170262	53201771	1	155342	KPCD_HUMAN		NM_006254	NP_006245	1.29043e+31	0042;0054,0054;0181,0003;0054,0054;0106,0054;0087,0185;0054,0165;0054	PRKCD;Bos taurus,tpa-1;Caenorhabditis elegans,prkcd;Danio rerio,PRKCD (1 o;Danio rerio,Prkcd;Mus musculus,PRKCD;Pan troglodytes,Prkcd;Rattus norvegicus,PKC1;Saccharomyces cerevisiae
55	PPAR hPPAR NR1C1	PPARA	peroxisome proliferator-activated receptor alpha	5465	putative	22q12-q13	44867017	44958329	1	103110	PPARA_HUMAN		NM_005036	NP_005027	1.65247e+102	0055;0043,0064;0055,0256;0055,0055;0074,0173;0055,0055;0094,0276;0055	Q5EA13_BOV;Bos taurus,pparab;Danio rerio,Ppara;Mus musculus,PPARA;Pan troglodytes,Ppara;Rattus norvegicus
56	HSCR1 MEN2A MTC1 MEN2B PTC CDHF12 RET51 CDHR16	RET	ret proto-oncogene	5979	downstream	10q11.2	42892517	42945799	1	350321	RET_HUMAN		NM_020975	NP_066124	1.03983e+29	0056;0122,0003;0056,0057;0056	RET;Bos taurus,ret1;Danio rerio,Ret;Drosophila melanogaster,Ret;Mus musculus,Q8MJ56_PAN;Pan troglodytes,F1MAG5_RAT;Rattus norvegicus
57		PLCG2	phospholipase C, gamma 2 (phosphatidylinositol-specific)	5336	downstream	16q24.1	80370430	80549399	1	413111	PLCG2_HUMAN		NM_002661	NP_002652	1.07647e+44	0057;0056,0003;0057	PLCG2;Bos taurus,plc-3;Caenorhabditis elegans,sl;Drosophila melanogaster,Plcg2;Mus musculus,PLCG2;Pan troglodytes,Plcg2;Rattus norvegicus,PLC1;Saccharomyces cerevisiae
58	PXR1 PTS1R	PEX5	peroxisomal biogenesis factor 5	5830	functional	12p13.3	7234223	7255342	1	567327	PEX5_HUMAN		NM_000319	NP_000310	1.24759e+29	0160;0058,0009;0058	PEX5_BOVIN;Bos taurus,prx-5;Caenorhabditis elegans,pex5;Danio rerio,CG14815;Drosophila melanogaster,Pex5;Mus musculus,PEX5;Pan troglodytes,Pex5;Rattus norvegicus,PEX5;Saccharomyces cerevisiae
59	E2A ITF1 MGC129647 MGC129648 bHLHb21 VDIR	TCF3	transcription factor 3 (E2A immunoglobulin enhancer binding factors E12/E47)	6929	putative	19p13.3	1560294	1601277	-1	371282	TFE2_HUMAN		NM_003200	NP_003191	8.00113e+54	0059;0094,0059;0064	TCF3;Bos taurus,hlh-2;Caenorhabditis elegans,da;Drosophila melanogaster,Tcf3;Mus musculus,Tcf3;Rattus norvegicus
60	PPOL ADPRT PARP	PARP1	poly (ADP-ribose) polymerase 1	142	functional,putative	1q41-q42	222855240	222902526	-1	177766	PARP1_HUMAN	HS_ADPRT	NM_001618	NP_001609	12543974,19139632,12605957,9312059,16107709,20231360,12114629,15545322,14612404,16302026,2559326,15582275,12470832,15205477,15590998,9325154,11906946,16207712,11707919,14734561,15855340,16628003,3103132,15336909,11121685,20832105,16141234,11016956,15044383,21680843,9587069,12526788,15895395,18835851,1465394,16140981,15292449,10077636,10471503	0060;0113,0092;0060,0106;0060,0009;0060,0095;0060,0060;0013,0006;0060	PARP1;Bos taurus,pme-1;Caenorhabditis elegans,parp1;Danio rerio,Parp;Drosophila melanogaster,Parp1;Mus musculus,PARP1;Pan troglodytes,Parp1;Rattus norvegicus
61	RNF53 BRCC1	BRCA1	breast cancer 1, early onset	672	mammal	17q21	38449843	38530934	-1	194143	BRCA1_HUMAN		NM_007294	NP_009225	1.1935e+163	0061;0071,0243;0061,0061;0084,0061;0094,0061;0013,0061;0082,0061;0227,0006;0061,0039;0061,0216;0061,0274;0061,0061;0110,0143;0061,0009;0061,0177;0061,0247;0061,0061;0044,0061;0064,0061;0068,0215;0061,0061;0108,0061;0018,0061;0151,0022;0061,0231;0061,0045;0061,0061;0170,0061;0207	BRCA1;Bos taurus,BRCA1;Pan troglodytes,Brca1;Rattus norvegicus
62	dod	PIN1	peptidylprolyl cis/trans isomerase, NIMA-interacting 1	5300	upstream	19p13	9807012	9821356	1	465849	PIN1_HUMAN	HS_PIN1	NM_006221	NP_006212	1.28914e+70	0062;0201,0006;0062,0062;0205	PIN1_BOVIN;Bos taurus,Y110A2AL.1;Caenorhabditis elegans,dod;Drosophila melanogaster,Pin1;Mus musculus,PIN1;Pan troglodytes,Pin1;Rattus norvegicus,ESS1;Saccharomyces cerevisiae
63	BZS MHAM MMAC1 TEP1 PTEN1	PTEN	phosphatase and tensin homolog	5728	model	10q23.3	89613174	89716382	1	500466	PTEN_HUMAN		NM_000314	NP_000305	9.35318e+124	0063;0085,0063;0006,0063;0166	PTEN;Bos taurus,tag-83;Caenorhabditis elegans,ptena;Danio rerio,ptenb;Danio rerio,Pten;Drosophila melanogaster,Pten;Mus musculus,PTEN;Pan troglodytes,Pten;Rattus norvegicus
64	RSTS RTS CBP KAT3A	CREBBP	CREB binding protein	1387	upstream	16p13.3	3716569	3870712	-1	459759	CBP_HUMAN		NM_004380	NP_004371	1.18676e+87	0064;0172,0281;0064,0064;0110,0075;0064,0064;0055,0096;0064,0006;0064,0064;0098,0213;0064,0064;0094,0076;0064,0283;0064,0059;0064,0183;0064,0192;0064,0064;0143,0061;0064,0064;0065,0124;0064	cbp-1;Caenorhabditis elegans,crebbpa;Danio rerio,crebbpb;Danio rerio,nej;Drosophila melanogaster,Crebbp;Mus musculus,CREBBP;Pan troglodytes,Crebbp;Rattus norvegicus
65	MOP1 HIF-1alpha PASD8 HIF1 bHLHe78	HIF1A	hypoxia inducible factor 1, alpha subunit (basic helix-loop-helix transcription factor)	3091	functional,downstream	14q21-q24	61231991	61284729	1	597216	HIF1A_HUMAN	HS_HIF1A	NM_001530	NP_001521	1.00745e+135	0065;0074,0064;0065,0065;0251,0065;0094,0006;0065,0065;0210	A0JND0_BOV;Bos taurus,hif1ab;Danio rerio,Hif1a;Mus musculus,A2T772_PAN;Pan troglodytes,Hif1a;Rattus norvegicus
66	MGC8385 FLJ25987	UBB	ubiquitin B	7314	putative	17p12-p11.	16225091	16226779	1	356190	UBIQ_HUMAN	HS_UBB	NM_018955	NP_061828	1.20163e+60	0245;0066	UBB_BOVIN;Bos taurus,F52C6.4;Caenorhabditis elegans,Ubb;Mus musculus,UBB;Pan troglodytes
67	REPA1 RPA70 HSSB RF-A RP-A	RPA1	replication protein A1, 70kDa	6117	upstream	17p13.3	1680094	1748119	1	461925	RFA1_HUMAN		NM_002945	NP_002936	1.13487e+38	0006;0067,0109;0067,0067;0113,0126;0067,0067;0068	Q0VCV0_BOV;Bos taurus,rpa-1;Caenorhabditis elegans,rpa1;Danio rerio,RpA-70;Drosophila melanogaster,Rpa1;Mus musculus,RPA1;Pan troglodytes,Rpa1;Rattus norvegicus,RFA1;Saccharomyces cerevisiae
68	BS RECQL3 RECQ2	BLM	Bloom syndrome, RecQ helicase-like	641	functional	15q26.1	89061605	89159601	1	169348	BLM_HUMAN		NM_000057	NP_000048	1.07832e+116	0068;0084,0006;0068,0013;0068,0243;0068,0061;0068,0067;0068,0108;0068,0044;0068,0116;0068	BLM;Bos taurus,him-6;Caenorhabditis elegans,mus309;Drosophila melanogaster,Blm;Mus musculus,BLM;Pan troglodytes,SGS1;Saccharomyces cerevisiae
69	Bcl-2	BCL2	B-cell CLL/lymphoma 2	596	functional	18q21.33	58941558	59136910	-1	150749	BCL2_HUMAN	HS_BCL2_2	NM_000633	NP_000624	15618488,7946326,8358790,15897889,12161751,9228005,9989825,16026332,16288037,12462383,10656180,17973971,15911345,9315450,9288026,16139996,15013668,8090743,16198025,8170972,15295107,16367931,8692941,12218115,8235659,16567372,11226431,7472523,15489059,9102310	0099;0069,0278;0069,0130;0069,0038;0069,0069;0160,0119;0069,0224;0069	BCL2;Bos taurus,BCL2 (2 of;Danio rerio,Bcl2;Mus musculus,BCL2;Pan troglodytes,Bcl2;Rattus norvegicus
70	S100beta	S100B	S100 calcium binding protein B	6285	upstream,putative	21q22.3	46842958	46849424	-1	422181	S100B_HUMAN	HS_S100B	NM_006272	NP_006263	1.15788e+54	0006;0070,0205;0070
71	IBMPFD p97	VCP	valosin-containing protein	7415	downstream	9p13.3	35046560	35062564	-1	529782	TERA_HUMAN	HS_VCP_2	NM_007126	NP_009057	1.29373e+23	0215;0071,0061;0071,0013;0071,0219;0071	VCP;Bos taurus,cdc-48.1;Caenorhabditis elegans,cdc-48.2;Caenorhabditis elegans,vcp;Danio rerio,TER94;Drosophila melanogaster,Vcp;Mus musculus,Vcp;Rattus norvegicus,CDC48;Saccharomyces cerevisiae
72	POLG1 POLGA	POLG	polymerase (DNA directed), gamma	5428	mammal	15q25	87660552	87679030	-1	702153	DPOG1_HUMAN		NM_002693	NP_002684	1.18978e+85		E1BDI3_BOV;Bos taurus,polg-1;Caenorhabditis elegans,polg;Danio rerio,tam;Drosophila melanogaster,Polg;Mus musculus,Q679Y6_PAN;Pan troglodytes,Polg;Rattus norvegicus,MIP1;Saccharomyces cerevisiae
73	IBP3 BP-53	IGFBP3	insulin-like growth factor binding protein 3	3486	upstream	7p13-p12	45725189	45734057	-1	450230	IBP3_HUMAN	HS_IGFBP3	NM_000598	NP_000589	1.28655e+78	0028;0073,0073;0015	igfbp3;Danio rerio,Igfbp3;Mus musculus,IGFBP3;Pan troglodytes,Igfbp3;Rattus norvegicus
74	HSPC1 HSPCA Hsp89 Hsp90 FLJ31884 HSP90N	HSP90AA1	heat shock protein 90kDa alpha (cytosolic), class A member 1	3320	functional	14q32.33	101617144	101623135	-1	523560	HS90A_HUMAN	HS_HSPCA	NM_005348	NP_005339	9.84507e+76	0065;0074,0075;0074,0074;0125,0074;0087,0074;0199,0008;0074,0110;0074,0006;0074,0039;0074,0216;0074,0074;0251,0035;0074,0074;0160,0022;0074,0055;0074	HS90A_BOVI;Bos taurus,daf-21;Caenorhabditis elegans,hsp90a.2;Danio rerio,Hsp83;Drosophila melanogaster,Hsp90aa1;Mus musculus,Hsp90aa1;Rattus norvegicus,HSC82;Saccharomyces cerevisiae,HSP82;Saccharomyces cerevisiae
75	GRL GR	NR3C1	nuclear receptor subfamily 3, group C, member 1 (glucocorticoid receptor)	2908	downstream	5q31.3	142639324	142763087	-1	122926	GCR_HUMAN		NM_000176	NP_000167	1.66761e+104	0075;0016,0276;0075,0075;0192,0075;0004,0075;0006,0075;0074,0075;0160,0075;0110,0089;0075,0075;0043,0075;0194,0075;0172,0075;0082,0256;0075,0088;0075,0075;0143,0075;0023,0075;0159,0075;0050,0075;0211,0075;0020,0075;0064,0075;0022	F1MN19_BOV;Bos taurus,Nr3c1;Mus musculus,A2T735_PAN;Pan troglodytes,Nr3c1;Rattus norvegicus
76	TIS8 G0S30 NGFI-A KROX-24 ZIF-268 AT225 ZNF225	EGR1	early growth response 1	1958	upstream	5q31.1	137829079	137832903	1	326035	EGR1_HUMAN		NM_001964	NP_001955	1.26292e+36	0076;0094,0006;0076,0089;0076,0076;0064	Q17QJ4_BOV;Bos taurus,egrh-1;Caenorhabditis elegans,egrh-2;Caenorhabditis elegans,egr1;Danio rerio,Egr1;Mus musculus,Egr1;Rattus norvegicus
77	VEGF VEGF-A VPF	VEGFA	vascular endothelial growth factor A	7422	putative	6p12	43845923	43860314	1	73793	VEGFA_HUMAN		NM_003376	NP_003367	1.19787e+117	0171;0077,0077;0206	vegfab;Danio rerio,Vegfa;Mus musculus,Vegfa;Rattus norvegicus
78	ABL JTK7 c-ABL p150	ABL1	c-abl oncogene 1, receptor tyrosine kinase	25	functional,downstream	9q34.1	130619260	130792614	1	431048	ABL1_HUMAN	HS_ABL1_3	NM_007313	NP_009297	1.08058e+38	0006;0078,0078;0009,0078;0153,0078;0106,0078;0117,0120;0078,0078;0122	ABL1;Bos taurus,abl-1;Caenorhabditis elegans,Abl;Drosophila melanogaster,Abl1;Mus musculus,ABL1;Pan troglodytes,Abl1;Rattus norvegicus
79	FANCD1 FACD FANCD FAD FAD1 BRCC2	BRCA2	breast cancer 2, early onset	675	functional	13q12.3	31787616	31871805	1	34012	BRCA2_HUMAN		NM_000059	NP_000050	1.24422e+59	0079;0197,0023;0079,0084;0079,0006;0079	Brca2;Mus musculus,Brca2;Rattus norvegicus
80	TOP2	TOP2A	topoisomerase (DNA) II alpha 170kDa	7153	functional	17q21-q22	35798320	35827695	-1	156346	TOP2A_HUMAN		NM_001067	NP_001058	1.07257e+58	0006;0080,0080;0151,0080;0172,0211;0080,0080;0081,0207;0080	top-2;Caenorhabditis elegans,Top2;Drosophila melanogaster,Top2a;Mus musculus,TOP2A_RAT;Rattus norvegicus,TOP2;Saccharomyces cerevisiae
81		TOP2B	topoisomerase (DNA) II beta 180kDa	7155	functional	3p24	25614478	25680792	-1	475733	TOP2B_HUMAN		NM_001068	NP_001059	1.07257e+58	0080;0081,0006;0081,0211;0081,0151;0081	F1MU48_BOV;Bos taurus,top-2;Caenorhabditis elegans,top2b;Danio rerio,Top2;Drosophila melanogaster,Top2b;Mus musculus,TOP2B;Pan troglodytes,TOP2;Saccharomyces cerevisiae
82	KBF1 p105 NFKB-p50 p50 NF-kappaB	NFKB1	nuclear factor of kappa light polypeptide gene enhancer in B-cells 1	4790	functional	4q24	103779672	103895661	1	654408	NFKB1_HUMAN		NM_003998	NP_003989	1.08945e+195	0176;0082,0082;0020,0089;0082,0274;0082,0276;0082,0022;0082,0219;0082,0082;0151,0061;0082,0097;0082,0075;0082	NFKB1;Bos taurus,Rel;Drosophila melanogaster,Nfkb1;Mus musculus,NFKB1;Pan troglodytes,Nfkb1;Rattus norvegicus
83		TOP1	topoisomerase (DNA) I	7150	functional	20q12-q13.	39090875	39186541	1	472737	TOP1_HUMAN		NM_003286	NP_003277	1.13487e+70	0083;0113,0272;0083,0013;0083,0083;0085,0006;0083,0211;0083	F1MN93_BOV;Bos taurus,top-1;Caenorhabditis elegans,top1l;Danio rerio,Top1;Drosophila melanogaster,Top1;Mus musculus,TOP1;Saccharomyces cerevisiae
84	RAD51A RECA HsRad51 HsT16930 BRCC5	RAD51	RAD51 homolog (RecA homolog, E. coli) (S. cerevisiae)	5888	cell,functional	15q15.1	38774660	38811646	1	631709	RAD51_HUMAN	HS_RAD51	NM_002875	NP_002866	1.24422e+78	0006;0084,0068;0084,0061;0084,0084;0085,0084;0079,0211;0084	RAD51_BOVI;Bos taurus,rad-51;Caenorhabditis elegans,rad51;Danio rerio,spn-A;Drosophila melanogaster,Rad51;Mus musculus,Rad51;Rattus norvegicus,RAD51;Saccharomyces cerevisiae
85	UBC9	UBE2I	ubiquitin-conjugating enzyme E2I (UBC9 homolog, yeast)	7329	upstream	16p13.3	1299638	1315391	1	302903	UBC9_HUMAN		NM_194259	NP_919235	1.29446e+39	0006;0085,0063;0085,0085;0193,0195;0085,0085;0013,0085;0211,0083;0085,0272;0085,0113;0085,0085;0094,0084;0085	A6H744_BOV;Bos taurus,ubc-9;Caenorhabditis elegans,ube2i;Danio rerio,ube2i2;Danio rerio,lwr;Drosophila melanogaster,Ube2i;Mus musculus,UBE2I;Pan troglodytes,Ube2i;Rattus norvegicus,UBC9;Saccharomyces cerevisiae
86	TNFA TNFSF2 DIF TNF-alpha	TNF	tumor necrosis factor (TNF superfamily, member 2)	7124	putative	6p21.3	31651328	31654091	1	241570	TNFA_HUMAN	HS_TNF	NM_000594	NP_000585	9.22332e+155	0035;0086,0172;0086,0179;0086,0086;0144,0086;0006	TNFA_BOVIN;Bos taurus,Tnf;Mus musculus,Tnf;Rattus norvegicus
87	PDK1	PDPK1	3-phosphoinositide dependent protein kinase-1	5170	downstream	16p13.3	2527970	2593189	1	459691	PDPK1_HUMAN		NM_002613	NP_002604	9.7164e+30	0074;0087,0087;0035,0054;0087	PDPK1;Bos taurus,pdk-1;Caenorhabditis elegans,pdpk1a;Danio rerio,Pdpk1;Mus musculus,LOC467875;Pan troglodytes,Pdpk1;Rattus norvegicus
88	CEBP C/EBP-alpha	CEBPA	CCAAT/enhancer binding protein (C/EBP), alpha	1050	functional	19q13.1	38482775	38485160	-1	699463	CEBPA_HUMAN		NM_004364	NP_004355	1.2661e+107	0088;0120,0088;0193,0088;0075,0284;0088,0088;0039,0088;0089,0088;0223
89	TCF5 LAP CRP2 NFIL6 IL6DBP C/EBP-beta	CEBPB	CCAAT/enhancer binding protein (C/EBP), beta	1051	mammal	20q13.1	48240782	48242619	1	517106	CEBPB_HUMAN		NM_005194	NP_005185	1.2531e+69	0089;0124,0089;0048,0089;0076,0089;0039,0089;0203,0089;0143,0089;0094,0089;0170,0089;0075,0088;0089,0089;0192,0089;0023,0089;0125,0089;0082,0089;0193,0089;0120	F17A9.3;Caenorhabditis elegans,cebpb;Danio rerio,Cebpb;Mus musculus,Cebpb;Rattus norvegicus
90	MXD2 MAD2 MXI bHLHc11	MXI1	MAX interactor 1	4601	putative	10q24-q25	111975768	112037111	1	501023	MXI1_HUMAN		NM_005962	NP_005953	9.62401e+20	0200;0090,0090;0208	mxi1;Danio rerio,Mxi1;Mus musculus,Mxi1;Rattus norvegicus
91	TGFB DPD1 CED TGFbeta	TGFB1	transforming growth factor, beta 1	7040	putative	19q13.2	46528067	46551628	-1	645227	TGFB1_HUMAN		NM_000660	NP_000651	9.23069e+187	0139;0091,0091;0206	TGFB1;Bos taurus,tig-3;Caenorhabditis elegans,Tgfb1;Mus musculus,TGFB1;Pan troglodytes,Tgfb1;Rattus norvegicus
92	CKN2 CSB RAD26	ERCC6	excision repair cross-complementing rodent repair deficiency, complementation group 6	2074	functional	10q11.23	50336714	50417078	-1		ERCC6_HUMAN		NM_000124	NP_000115	1.24835e+123	0092;0060,0092;0109,0092;0006,0012;0092,0247;0092	ERCC6;Bos taurus,Ercc6;Mus musculus,Ercc6;Rattus norvegicus,RAD26;Saccharomyces cerevisiae
93	PJS LKB1	STK11	serine/threonine kinase 11	6794	upstream	19p13.3	1157641	1179428	1	515005	STK11_HUMAN		NM_000455	NP_000446	1.15097e+39	0006;0093,0093;0009	STK11;Bos taurus,par-4;Caenorhabditis elegans,stk11;Danio rerio,lkb1;Drosophila melanogaster,Stk11;Mus musculus,STK11;Pan troglodytes,Stk11;Rattus norvegicus
94	p300 KAT3B	EP300	E1A binding protein p300	2033	upstream	22q13.2	39813106	39900578	1	517517	EP300_HUMAN		NM_001429	NP_001420	1.14308e+85	0059;0094,0094;0210,0113;0094,0065;0094,0089;0094,0055;0094,0193;0094,0173;0094,0076;0094,0094;0110,0114;0094,0150;0094,0216;0094,0190;0094,0085;0094,0006;0094,0143;0094,0022;0094,0064;0094,0061;0094	EP300;Bos taurus,cbp-1;Caenorhabditis elegans,ep300a;Danio rerio,nej;Drosophila melanogaster,Ep300;Mus musculus,F1LPY5_RAT;Rattus norvegicus
95	AXA1 FLJ20157 AOA AOA1 EAOH EOAHA	APTX	aprataxin	54840	functional	9p13.3	32962608	32991606	-1	20158	APTX_HUMAN		NM_175073	NP_778243	1.15863e+47	0095;0060,0006;0095,0236;0095	Q5EA08_BOV;Bos taurus,aptx;Danio rerio,APTX;Pan troglodytes,Aptx;Rattus norvegicus
96	MYL TRIM19 RNF71	PML	promyelocytic leukemia	5371	cell,downstream	15q22	72074066	72126162	1	526464	PML_HUMAN		NM_033238	NP_150241	1.61412e+85	0096;0151,0096;0210,0096;0209,0143;0096,0025;0096,0211;0096,0276;0096,0006;0096,0281;0096,0096;0064,0096;0120,0096;0038,0096;0170	PML;Bos taurus,Pml;Mus musculus,Q15JE1_PAN;Pan troglodytes,F1M589_RAT;Rattus norvegicus
97		GSK3B	glycogen synthase kinase 3 beta	2932	downstream	3q13.3	121028237	121295203	-1	445733	GSK3B_HUMAN		NM_002093	NP_002084	1.08945e+54	0172;0097,0006;0097,0097;0082	gsk-3;Caenorhabditis elegans,gsk3b;Danio rerio,gskt;Drosophila melanogaster,Gsk3b;Mus musculus,LOC1006165;Pan troglodytes,Gsk3b;Rattus norvegicus,MRK1;Saccharomyces cerevisiae,RIM11;Saccharomyces cerevisiae
98	HD IT15	HTT	huntingtin	3064	mammal	4p16.3	3113411	3282656	1	518450	HD_HUMAN		NM_002111	NP_002102	8.82487e+127	0098;0122,0098;0194,0064;0098,0043;0098,0098;0170,0006;0098	HTT;Bos taurus,htt;Danio rerio,htt;Drosophila melanogaster,Htt;Mus musculus,HTT;Pan troglodytes,Htt;Rattus norvegicus
99	PKCA	PRKCA	protein kinase C, alpha	5578	downstream	17q22-q23.	61729387	62237324	1	531704	KPCA_HUMAN		NM_002737	NP_002728	1.25547e+28	0006;0099,0008;0099,0099;0040,0099;0176,0099;0165,0099;0164,0099;0042,0255;0099,0014;0099,0181;0099,0099;0069,0250;0099	PRKCA;Bos taurus,pkc-2;Caenorhabditis elegans,prkcba;Danio rerio,Pkc53E;Drosophila melanogaster,Prkca;Mus musculus,PRKCA;Pan troglodytes,Prkca;Rattus norvegicus,PKC1;Saccharomyces cerevisiae
100		SSTR3	somatostatin receptor 3	6753	downstream	22q13.1	35926744	35932853	-1	225995	SSR3_HUMAN		NM_001051	NP_001042	1.04995e+15	0006;0100,0100;0053	R106.2;Caenorhabditis elegans,AlCR2;Drosophila melanogaster,star1;Drosophila melanogaster,Sstr3;Mus musculus,Sstr3;Rattus norvegicus
101	PASG SMARCA6 LSH Nbla10143	HELLS	helicase, lymphoid-specific	3070	mammal	10q24.2	96295563	96351845	1	655830	HELLS_HUMAN		NM_018063	NP_060533	1.07811e+46		HELLS;Bos taurus,hells;Danio rerio,Hells;Mus musculus,HELLS;Pan troglodytes,Hells;Rattus norvegicus,IRC5;Saccharomyces cerevisiae
102		APOC3	apolipoprotein C-III	345	putative	11q23.1-q2	116205833	116208997	1	73849	APOC3_HUMAN	HS_APOC3	NM_000040	NP_000031	1.50137e+55		APOC3_BOVI;Bos taurus,Apoc3;Mus musculus,APOC3;Pan troglodytes
103	EF2 EEF-2	EEF2	eukaryotic translation elongation factor 2	1938	putative	19pter-q12	3927054	3936446	-1	515070	EF2_HUMAN		NM_001961	NP_001952	3.83354e+35	0006;0103	EF2_BOVIN;Bos taurus,eef-2;Caenorhabditis elegans,eef2b;Danio rerio,eef2l2;Danio rerio,Ef2b;Drosophila melanogaster,Eef2;Mus musculus,LOC1006143;Pan troglodytes,Eef2;Rattus norvegicus,EFT1;Saccharomyces cerevisiae,EFT2;Saccharomyces cerevisiae
104	XPB BTF2 RAD25 TFIIH GTF2H	ERCC3	excision repair cross-complementing rodent repair deficiency, complementation group 3 (xeroderma pigmentosum group B complementing)	2071	functional	2q21	127731095	127767982	-1	469872	ERCC3_HUMAN	HS_ERCC3	NM_000122	NP_000113	1.08778e+73	0011;0104,0006;0104,0111;0104,0126;0104	ERCC3_BOVI;Bos taurus,Y66D12A.15;Caenorhabditis elegans,ercc3;Danio rerio,hay;Drosophila melanogaster,Ercc3;Mus musculus,Ercc3;Rattus norvegicus,SSL2;Saccharomyces cerevisiae
105	TRBF1 PIN2 TRF1 TRF	TERF1	telomeric repeat binding factor (NIMA-interacting) 1	7013	functional	8q13	74083662	74122281	1	442707	TERF1_HUMAN		NM_017489	NP_059523	1.06697e+70	0009;0105,0044;0105	TERF1;Bos taurus,terf1;Danio rerio,Terf1;Mus musculus,TERF1;Pan troglodytes,Terf1;Rattus norvegicus
106	HYRC HYRC1 DNPK1 p350 DNAPK XRCC7 DNA-PKcs	PRKDC	protein kinase, DNA-activated, catalytic polypeptide	5591	functional	8q11	48848221	49035296	-1	700597	PRKDC_HUMAN		NM_006904	NP_008835	1.24264e+122	0106;0113,0009;0106,0078;0106,0176;0106,0106;0214,0054;0106,0106;0112,0106;0007,0106;0117,0106;0060,0125;0106,0013;0106	PRKDC;Bos taurus,Prkdc;Mus musculus,PRKDC;Pan troglodytes
107		CAT	catalase	847	model	11p13	34417068	34450183	1	502302	CATA_HUMAN		NM_001752	NP_001743	12743125,11117918,12521602,2308162,15295107,11182520,15879174,16213688,16298747,16581216,15954861,17201740,8108730,10968795,12792161,2268310,11382788,15101064,8655605,16288288,16298100,16563232,14996832,17446436,18772469,11033419,12815103,10767579,1999334,15308771,11479740,16129095,16260109,16518719,10567403,15059885,21109199	0009;0107	CATA_BOVIN;Bos taurus,ctl-1;Caenorhabditis elegans,ctl-2;Caenorhabditis elegans,ctl-3;Caenorhabditis elegans,Cat;Drosophila melanogaster,CG9314;Drosophila melanogaster,Cat;Mus musculus,CAT;Pan troglodytes,Cat;Rattus norvegicus,CTA1;Saccharomyces cerevisiae
108	A1 RFC37	RFC4	replication factor C (activator 1) 4, 37kDa	5984	functional	3q27	187990385	188006992	-1	518475	RFC4_HUMAN		NM_181573	NP_853551	10783165	0009;0108,0108;0044,0108;0068,0108;0151,0061;0108,0108;0113	rfc-4;Caenorhabditis elegans,CG8142;Drosophila melanogaster,Rfc4;Mus musculus,RFC4;Pan troglodytes,Rfc4;Rattus norvegicus,RFC2;Saccharomyces cerevisiae
109	ERCM2 XPGC	ERCC5	excision repair cross-complementing rodent repair deficiency, complementation group 5	2073	functional	13q22	102296420	102326346	1	258429	ERCC5_HUMAN		NM_000123	NP_000114	1.1342e+35	0109;0067,0011;0109,0109;0113,0092;0109	Q3B7N6_BOV;Bos taurus,xpg-1;Caenorhabditis elegans,mus201;Drosophila melanogaster,Ercc5;Mus musculus,ERCC5;Pan troglodytes,RAD2;Saccharomyces cerevisiae
110	DHTR SBMA AIS NR3C4 SMAX1 HUMARA	AR	androgen receptor	367	upstream	Xq11.2-q12	66546894	66727140	1	496240	ANDR_HUMAN		NM_000044	NP_000035	1.59198e+62	0110;0143,0023;0110,0110;0196,0022;0110,0094;0110,0151;0110,0064;0110,0110;0120,0176;0110,0110;0172,0124;0110,0211;0110,0110;0074,0216;0110,0075;0110,0223;0110,0173;0110,0021;0110,0011;0110,0061;0110	ar;Danio rerio,Ar;Mus musculus,Ar;Rattus norvegicus
111	BTF2 TFIIH BTF2P44 T-BTF2P44	GTF2H2	general transcription factor IIH, polypeptide 2, 44kDa	2966	downstream	5q12.2-q13	68891824	68924334	1	191356	TF2H2_HUMAN		NM_001515	NP_001506	1.1342e+23	0012;0111,0111;0104,0111;0011	GTF2H2;Bos taurus,T16H12.4;Caenorhabditis elegans,gtf2h2;Danio rerio,Ssl1;Drosophila melanogaster,GTF2H2;Pan troglodytes,SSL1;Saccharomyces cerevisiae
112	KU80 KARP-1 Ku86 KUB2	XRCC5	X-ray repair complementing defective repair in Chinese hamster cells 5 (double-strand-break rejoining)	7520	mammal	2q35	216799637	216896509	1	388739	KU86_HUMAN		NM_021141	NP_066964	1.13487e+188	0113;0112,0008;0112,0112;0117,0125;0112,0013;0112,0106;0112
113		PCNA	proliferating cell nuclear antigen	5111	functional	20pter-p12	5043598	5048647	-1	147433	PCNA_HUMAN		NM_182649	NP_872590	1.29682e+93	0108;0113,0013;0113,0113;0112,0060;0113,0113;0117,0114;0113,0195;0113,0106;0113,0177;0113,0083;0113,0118;0113,0113;0151,0044;0113,0109;0113,0113;0085,0113;0201,0204;0113,0113;0236,0113;0094,0067;0113	PCNA_BOVIN;Bos taurus,pcna;Danio rerio,mus209;Drosophila melanogaster,Pcna;Mus musculus,PCNA;Pan troglodytes,Pcna;Rattus norvegicus,POL30;Saccharomyces cerevisiae
114	RAD2 FEN-1 MF1	FEN1	flap structure-specific endonuclease 1	2237	downstream	11q12	61316725	61321284	1	409065	FEN1_HUMAN	HS_FEN1	NM_004111	NP_004102	1.21194e+77	0114;0195,0114;0113,0013;0114,0114;0094	FEN1_BOVIN;Bos taurus,crn-1;Caenorhabditis elegans,Fen1;Drosophila melanogaster,Fen1;Mus musculus,FEN1;Pan troglodytes,Fen1;Rattus norvegicus,RAD27;Saccharomyces cerevisiae
115	FAS1 APT1 TNFRSF6 CD95 APO-1	FAS	Fas (TNF receptor superfamily, member 6)	355	putative	10q24.1	90740267	90765521	1	244139	TNR6_HUMAN		NM_000043	NP_000034	1.63679e+196	0115;0211	TNR6_BOVIN;Bos taurus,fas;Danio rerio,Fas;Mus musculus,Fas;Rattus norvegicus
116	TRBF2 TRF2	TERF2	telomeric repeat binding factor 2	7014	functional	16q22.1	67947035	67977374	-1	63335	TERF2_HUMAN		NM_005652	NP_005643	1.00376e+142	0013;0116,0044;0116,0116;0068	TERF2;Bos taurus,terfa;Danio rerio,Terf2;Mus musculus,TERF2;Pan troglodytes,Terf2;Rattus norvegicus
117	G22P1 D22S731 D22S671 KU70 ML8	XRCC6	X-ray repair complementing defective repair in Chinese hamster cells 6	2547	functional	22q13.2-q1	40341853	40384542	1	292493	KU70_HUMAN	HS_G22P1	NM_001469	NP_001460	1.78759e+148	0078;0117,0008;0117,0113;0117,0195;0117,0117;0163,0106;0117,0117;0214,0112;0117,0117;0125,0013;0117,0220;0117,0117;0040	XRCC6;Bos taurus,xrcc6;Danio rerio,Irbp;Drosophila melanogaster,Xrcc6;Mus musculus,Xrcc6;Rattus norvegicus,YKU70;Saccharomyces cerevisiae
118	POLD CDC2	POLD1	polymerase (DNA directed), delta 1, catalytic subunit 125kDa	5424	downstream	19q13.3	55579407	55613082	1	279413	DPOD1_HUMAN		NM_002691	NP_002682	1.24299e+83	0013;0118,0118;0113
119	BCL2L4	BAX	BCL2-associated X protein	581	downstream,putative	19q13.3-q1	54149928	54156331	1	631546	BAX_HUMAN		NM_004324	NP_004315	1.65674e+162	0119;0069,0278;0119,0268;0119	BAX_BOVIN;Bos taurus,baxa;Danio rerio,Bax;Mus musculus,BAX;Pan troglodytes,Bax;Rattus norvegicus
120	OSRC RB	RB1	retinoblastoma 1	5925	cell	13q14.2	47775911	47954023	1	408528	RB_HUMAN		NM_000321	NP_000312	12607001,8885230,2895499,15716376,2673542,10950866,10958660,1641004,8304343,12882406,6320372,10557106,8278403,11035041,1710781,12379853,9537419,8119953,12486224,10199402,2163767,9219514,1881452,3823889,3162593,2673543,1689463,16892051,9353177,2594029,1830372,15688064,9468140,12581156,12530968,1901652,1321348,7736585,8504130,2673546,9491888,1655277,1406932,17664422,12757710,16481476	0120;0050,0110;0120,0193;0120,0025;0120,0172;0120,0120;0204,0089;0120,0180;0120,0088;0120,0176;0120,0210;0120,0120;0018,0120;0170,0120;0151,0120;0039,0177;0120,0120;0078,0014;0120,0196;0120,0096;0120	RB1;Bos taurus,rb1;Danio rerio,Rb1;Mus musculus,RB1;Pan troglodytes,Rb1;Rattus norvegicus
121	STA LEMD5	EMD	emerin	2010	functional	Xq28	153128633	153130728	1	522823	EMD_HUMAN	HS_EMD	NM_000117	NP_000108	7.89448e+30	0014;0121	Q6XZP8_BOV;Bos taurus,Emd;Mus musculus,EMD;Pan troglodytes,Emd;Rattus norvegicus
122	NCKAP2	GRB2	growth factor receptor-bound protein 2	2885	downstream	17q24-q25	70825752	70913384	-1	444356	GRB2_HUMAN		NM_002086	NP_002077	7.56457e+50	0122;0001,0215;0122,0048;0122,0033;0122,0003;0122,0056;0122,0041;0122,0019;0122,0122;0171,0052;0122,0034;0122,0169;0122,0098;0122,0234;0122,0168;0122,0040;0122,0032;0122,0038;0122,0051;0122,0078;0122,0166;0122,0185;0122,0165;0122	Q3T0F9_BOV;Bos taurus,sem-5;Caenorhabditis elegans,grb2;Danio rerio,drk;Drosophila melanogaster,Grb2;Mus musculus,GRB2;Pan troglodytes,Grb2;Rattus norvegicus,LSB1;Saccharomyces cerevisiae,PIN3;Saccharomyces cerevisiae
123	FKHRL1 FOXO3A AF6q21 FOXO2	FOXO3	forkhead box O3	2309	model,human_link	6q21	108988761	109108647	1	220950	FOXO3_HUMAN		NM_001455	NP_001446	12424797,12908874,12801727,9789046,10428762,17254970,11381260,8247153,14976264,22546858,14506287,19196970,11964479,19896443,15175753,15308771,15190176,15192154,15565107,12239572,15888324,11154281,15820683,11884717,15905404,14501182,16186101,12845331,16288288,12763525,14713953,12855809,16631585,12750521,15767565,9353126,16890541,11607034,16288037,9360933,17446436,10783894,21113129,14980222,1876580…	0123;0035,0123;0164	FOXO3;Bos taurus,foxo3a;Danio rerio,Foxo3;Mus musculus,Foxo3;Rattus norvegicus,HCM1;Saccharomyces cerevisiae
124	FKHR FOXO1A FKH1	FOXO1	forkhead box O1	2308	model	13q14.1	40027816	40138734	-1	370666	FOXO1_HUMAN		NM_002015	NP_002006	12801727,17254970,15190176,16186101,16099946,9360933,20222901,15192154,16288288,10428762,19426753,15582274,15546000,11381260,20519497,15220471,16631584,14501182,12750521,21149440,16631585,12882324,9353126,15888324,15767565,12845331,10783894,15905404,11242085,12763525,14506287,15272020,9789046,11607034,15295107,11171995,12219087,18301748,12843179,12530968,12424797,17446436,14871929	0164;0124,0124;0110,0216;0124,0263;0124,0089;0124,0124;0064	foxo1a;Danio rerio,foxo1b;Danio rerio,Foxo1;Mus musculus,FOXO1;Pan troglodytes,Foxo1;Rattus norvegicus,HCM1;Saccharomyces cerevisiae
125	HSTF1	HSF1	heat shock transcription factor 1	3297	model	8q24.3	145486090	145509187	1	530227	HSF1_HUMAN		NM_005526	NP_005517	9.14738e+174	0117;0125,0125;0106,0174;0125,0074;0125,0144;0125,0125;0112,0089;0125,0125;0180,0125;0199,0160;0125
126	XPAC XP1	XPA	xeroderma pigmentosum, complementation group A	7507	functional,putative	9q22.3	97516746	97539194	-1	654364	XPA_HUMAN		NM_000380	NP_000371	9.35318e+113	0126;0104,0126;0149,0126;0067	Q2TBG4_BOV;Bos taurus,xpa-1;Caenorhabditis elegans,Xpac;Drosophila melanogaster,Xpa;Mus musculus,XPA;Pan troglodytes,Xpa;Rattus norvegicus,RAD14;Saccharomyces cerevisiae
127		MSRA	methionine sulfoxide reductase A	4482	mammal,model	8p23.1	9949235	10323803	1	490981	MSRA_HUMAN		NM_012331	NP_036463	1.16068e+85		MSRA_BOVIN;Bos taurus,msra-1;Caenorhabditis elegans,MSRA;Danio rerio,Eip71CD;Drosophila melanogaster,Msra;Mus musculus,MSRA;Pan troglodytes,Msra;Rattus norvegicus,MXR1;Saccharomyces cerevisiae
128	RecQ4	RECQL4	RecQ protein-like 4	9401	functional	8q24.3	145707621	145713976	-1	31442	RECQ4_HUMAN		NM_004260	NP_004251	9.11798e+85
129		SOD2	superoxide dismutase 2, mitochondrial	6648	mammal,model	6q25.3	160073582	160084614	-1	487046	SODM_HUMAN	HS_SOD2	NM_000636	NP_000627	9887369,9774481,10968795,12456885,9927656,11382788,14980699,15664623,16186101,16139868,16213688,16298747,16563232,16281056,15059885,17641201,21108731,19197346,15621215,12743125,12239572,14679299,7493016,12624725,15452146,7593237,12067840,15933380,16288288,16298100,16518719,10425186,16687508,18599449,15130751,19805130,20003469,11514315,12815103,11226230,9462746,15308771,12072463,16129095,8790408,1…		SODM_BOVIN;Bos taurus,sod-2;Caenorhabditis elegans,sod-3;Caenorhabditis elegans,sod2;Danio rerio,Sod2;Drosophila melanogaster,Sod2;Mus musculus,SOD2;Pan troglodytes,Sod2;Rattus norvegicus,SOD2;Saccharomyces cerevisiae
130	ALS ALS1 IPOA	SOD1	superoxide dismutase 1, soluble	6647	model	21q22.1	31953805	31963112	1	443914	SODC_HUMAN	HS_SOD1	NM_000454	NP_000445	12743125,10719757,10968795,11166032,8610185,8351519,12060716,11382788,12072463,1916758,12067840,16260109,16500693,16581216,16723396,8108730,8673102,12871978,12675104,8643599,8592323,9228005,7492966,14993600,15664623,10381207,16213688,16298747,16563232,16636275,9620775,1383769,12815103,11114261,8209258,2960971,8650157,15295107,7593237,15897889,9858546,16298100,16518719,7588627,15130751	0130;0069	SODC_BOVIN;Bos taurus,sod-1;Caenorhabditis elegans,sod-5;Caenorhabditis elegans,sod1;Danio rerio,Sod;Drosophila melanogaster,Sod1;Mus musculus,SOD1;Saccharomyces cerevisiae
131	FKHL16 HFH-11 trident HNF-3 INS-1 MPP2 MPHOSPH2 TGT3	FOXM1	forkhead box M1	2305	functional	12p13	2837110	2856564	-1	239	FOXM1_HUMAN		NM_021953	NP_068772	1.66316e+164	0201;0131	FOXM1;Bos taurus,foxm1;Danio rerio,Foxm1;Mus musculus,Foxm1;Rattus norvegicus
132	CLK-1 CAT5	COQ7	coenzyme Q7 homolog, ubiquinone (yeast)	10229	model	16p13.11-p	18986427	18998851	1	157113	COQ7_HUMAN		NM_016138	NP_057222	1.0502e+83		COQ7_BOVIN;Bos taurus,clk-1;Caenorhabditis elegans,COQ7;Danio rerio,COQ7;Drosophila melanogaster,Coq7;Mus musculus,COQ7;Pan troglodytes,Coq7;Rattus norvegicus,CAT5;Saccharomyces cerevisiae
133	CACNL1A4 SCA6 MHP1 MHP Cav2.1 EA2 APCA HPCA FHM	CACNA1A	calcium channel, voltage-dependent, P/Q type, alpha 1A subunit	773	putative	19p13.2-p1	13179114	13478317	-1	501632	CAC1A_HUMAN		NM_000068	NP_000059	1.47243e+50		Q95NB9_BOV;Bos taurus,unc-2;Caenorhabditis elegans,Cacna1a;Mus musculus,CCH1;Saccharomyces cerevisiae
134	gp330 DBS	LRP2	low density lipoprotein receptor-related protein 2	4036	downstream	2q24-q31	169810367	170044520	-1	657729	LRP2_HUMAN		NM_004525	NP_004516	87108938706697	0030;0134,0010;0134,0138;0134,0220;0134	LRP2;Bos taurus,lrp-1;Caenorhabditis elegans,Lrp2;Mus musculus,LRP2;Pan troglodytes,Lrp2;Rattus norvegicus
135	PDCD8 AIF	AIFM1	apoptosis-inducing factor, mitochondrion-associated, 1	9131	functional	Xq25-q26	128988871	129025343	-1	424932	AIFM1_HUMAN		NM_004208	NP_004199	1.2353e+31	0135;0160	AIFM1;Bos taurus,wah-1;Caenorhabditis elegans,pdcd8;Danio rerio,AIF;Drosophila melanogaster,Aifm1;Mus musculus,Aifm1;Rattus norvegicus
136	PARK5 PGP9.5 Uch-L1	UCHL1	ubiquitin carboxyl-terminal esterase L1 (ubiquitin thiolesterase)	7345	putative	4p14	41099856	41111373	1	518731	UCHL1_HUMAN	HS_UCHL1	NM_004181	NP_004172	2.53063e+44	0136;0045	UCHL1_BOVI;Bos taurus,ubh-1;Caenorhabditis elegans,ubh-2;Caenorhabditis elegans,ubh-3;Caenorhabditis elegans,uchl1;Danio rerio,Uch;Drosophila melanogaster,Uchl1;Mus musculus,UCHL1;Pan troglodytes,Uchl1;Rattus norvegicus,YUH1;Saccharomyces cerevisiae
137	AD1	APP	amyloid beta (A4) precursor protein	351	putative	21q21.2	26174732	26465003	-1	434980	A4_HUMAN	HS_APP	NM_000484	NP_000475	16723396,16687508,16815330,9697696,16914869,9114023,16923396,15174014,11978814,15176485,22120149,11567612,22801501,10206645,8705854,11901170,11959919,12398927,12470843,11520987,12708616,11528419,12150997,15778722,10611368,16554819,9796810,7704018,1302033,15339646,1925564,16751189,16641106,8346443,10959035	0220;0137,0003;0137,0137;0224	appb;Danio rerio,Appl;Drosophila melanogaster,App;Mus musculus,A4_PANTR;Pan troglodytes,App;Rattus norvegicus
138	AD2	APOE	apolipoprotein E	348	putative,human_link	19q13.2	50100878	50104489	1	654439	APOE_HUMAN	HS_APOE	NM_000041	NP_000032	1.54776e+216	0205;0138,0139;0138,0138;0134	APOE;Bos taurus,apoeb;Danio rerio,Apoe;Mus musculus,APOE;Pan troglodytes,Apoe;Rattus norvegicus
139	FWP007 S863-7 CPAMD5	A2M	alpha-2-macroglobulin	2	putative	12p13.3-p1	9111576	9159754	-1	212838	A2MG_HUMAN		NM_000014	NP_000005	1.0959e+36	0031;0139,0139;0138,0139;0091	A2MG_BOVIN;Bos taurus,a2ml;Danio rerio,BX663520.1;Danio rerio,CR626907.1;Danio rerio,CR626907.2;Danio rerio,sb:cb37;Danio rerio,si:dkey-46;Danio rerio,zgc:165453;Danio rerio,zgc:171445;Danio rerio,A2m;Mus musculus,A2m;Rattus norvegicus
140	BCSG1 SR persyn	SNCG	synuclein, gamma (breast cancer-specific protein 1)	6623	upstream	10q23.2-q2	88708392	88712995	1	349470	SYUG_HUMAN		NM_003087	NP_003078	1.00485e+37	0163;0140,0197;0140,0140;0175	SYUG_BOVIN;Bos taurus,Sncg;Mus musculus,Sncg;Rattus norvegicus
141	PAGA NKEFA	PRDX1	peroxiredoxin 1	5052	functional,putative	1p34.1	45645800	45656702	-1	180909	PRDX1_HUMAN		NM_181697	NP_859048	1.54664e+31		PRDX1_BOVI;Bos taurus,prdx-2;Caenorhabditis elegans,PRDX1;Danio rerio,Jafrac1;Drosophila melanogaster,Prdx1;Mus musculus,PRDX1;Pan troglodytes,Prdx1;Rattus norvegicus,TSA1;Saccharomyces cerevisiae,TSA2;Saccharomyces cerevisiae
142	PON ESA	PON1	paraoxonase 1	5444	putative	7q21.3	94571638	94598495	-1	370995	PON1_HUMAN		NM_000446	NP_000437	9.73915e+76	0142;0220	Q2KIW1_BOV;Bos taurus,E01A2.10;Caenorhabditis elegans,E01A2.7;Caenorhabditis elegans,K05F6.11;Caenorhabditis elegans,zgc:112374;Danio rerio,zgc:77556;Danio rerio,zgc:91887;Danio rerio,Pon1;Mus musculus,Q8MJU8_PAN;Pan troglodytes,Pon1;Rattus norvegicus
143	NFKB3 p65	RELA	v-rel reticuloendotheliosis viral oncogene homolog A (avian)	5970	functional	11q13	65178392	65186951	-1	502875	TF65_HUMAN	HS_RELA	NM_021975	NP_068810	10754263,12020944,9011632,11931769,16183991,11291593,11713531,8051093,10894547,22706308,11533489,12150997,7603567,9989825,12380689,12391591,11493922,15152190,10978675,21738489,10485710,12470896,12392794,10094826,11491660,9660950,12424381,12529332,18599449,19135889,10485711,9143018	0143;0061,0143;0170,0089;0143,0143;0020,0039;0143,0008;0143,0143;0050,0143;0096,0274;0143,0143;0006,0143;0025,0143;0194,0276;0143,0064;0143,0143;0172,0110;0143,0143;0207,0075;0143,0143;0151,0022;0143,0176;0143,0143;0094	A1XG22_BOV;Bos taurus,Dif;Drosophila melanogaster,Rela;Mus musculus,Rela;Rattus norvegicus
144	IFNB2 IL-6 BSF2 HGF HSF	IL6	interleukin 6 (interferon, beta 2)	3569	putative	7p21	22540059	22544856	1	654458	IL6_HUMAN	HS_IL6_2	NM_000600	NP_000591	1.16409e+178	0144;0125,0086;0144	IL6_BOVIN;Bos taurus,Il6;Mus musculus,IL6;Pan troglodytes,Il6;Rattus norvegicus
145	SMP30 RC	RGN	regucalcin (senescence marker protein-30)	9104	putative	Xp11.3	46694225	46708966	1	77854	RGN_HUMAN		NM_004683	NP_004674	1.23682e+46		rgn;Danio rerio,regucalcin;Drosophila melanogaster,smp-30;Drosophila melanogaster,Rgn;Mus musculus,Rgn;Rattus norvegicus,YBR053C;Saccharomyces cerevisiae
146	OSCP ATPO	ATP5O	ATP synthase, H+ transporting, mitochondrial F1 complex, O subunit	539	model	21q22.1-q2	34197627	34210028	-1	409140	ATPO_HUMAN	HS_ATP5O	NM_001697	NP_001688	1.24713e+21		ATPO_BOVIN;Bos taurus,atp-3;Caenorhabditis elegans,atp5o;Danio rerio,Oscp;Drosophila melanogaster,Atp5o;Mus musculus,ATP5O;Pan troglodytes,Atp5o;Rattus norvegicus,ATP5;Saccharomyces cerevisiae
147		RAD52	RAD52 homolog (S. cerevisiae)	5893	cell,functional	12p13-p12.	891503	929109	-1	410355	RAD52_HUMAN		NM_002879	NP_002870	1.02071e+23	0211;0147,0013;0147,0261;0147	A2VE43_BOV;Bos taurus,rad52;Danio rerio,Rad52;Mus musculus,RAD52;Pan troglodytes,Rad52;Rattus norvegicus,RAD52;Saccharomyces cerevisiae
148		TOP3B	topoisomerase (DNA) III beta	8940	functional,putative	22q11.22	20635957	20661701	-1	436401	TOP3B_HUMAN		NM_003935	NP_003926	1.2592e+54		Y48C3A.14;Caenorhabditis elegans,Top3beta;Drosophila melanogaster,Top3b;Mus musculus,TOP3B;Pan troglodytes,Top3b;Rattus norvegicus
149		ERCC1	excision repair cross-complementing rodent repair deficiency, complementation group 1 (includes overlapping antisense sequence)	2067	functional	19q13.2-q1	50608532	50618642	-1	435981	ERCC1_HUMAN	HS_ERCC1	NM_202001	NP_973730	9.19724e+97	0126;0149,0261;0149	ERCC1_BOVI;Bos taurus,ercc-1;Caenorhabditis elegans,ercc1;Danio rerio,Ercc1;Drosophila melanogaster,Ercc1;Mus musculus,Ercc1;Rattus norvegicus
150	SIR2L1	SIRT1	sirtuin (silent mating type information regulation 2 homolog) 1 (S. cerevisiae)	23411	model,cell	10q21.3	69314432	69348147	1	369779	SIRT1_HUMAN		NM_012238	NP_036370	18184747,15744310,12024027,9278054,16286010,16183991,16269335,16443777,16207712,16873059,16288037,16756498,16940753,17877786,18590691,11242085,16923962,12459580,20023410,11672523,18835033,19286518,15189148,19503100,20668205,20631301,15175761,18662547,15220471,15604409,16098828,16219030,16293764,15310905,16441846,12887892,16751189,15152190,16939484,18054318,18599449,17581637,12524341,17180656,1248…	0150;0094	sir-2.1;Caenorhabditis elegans,Sir2;Drosophila melanogaster,Sirt1;Mus musculus
151	RPD3L1 HD1 GON-10	HDAC1	histone deacetylase 1	3065	functional	1p34	32426800	32468317	1	88556	HDAC1_HUMAN	HS_HDAC1	NM_004964	NP_004955	1.8622e+86	0151;0170,0120;0151,0096;0151,0043;0151,0151;0209,0080;0151,0151;0110,0061;0151,0025;0151,0113;0151,0151;0207,0108;0151,0143;0151,0151;0081,0200;0151,0253;0151,0210;0151,0151;0211,0082;0151,0006;0151	HDAC1_BOVI;Bos taurus,hda-1;Caenorhabditis elegans,hdac1;Danio rerio,Rpd3;Drosophila melanogaster,Hdac1;Mus musculus,Hdac1;Rattus norvegicus,RPD3;Saccharomyces cerevisiae
152	HSPA9B GRP75 PBP74 mot-2 mthsp75	HSPA9	heat shock 70kDa protein 9 (mortalin)	3313	model	5q31.1	137918923	137939014	-1	184233	GRP75_HUMAN	HS_HSPA9B_1	NM_004134	NP_004125	1.08381e+30	0152;0006	GRP75_BOVI;Bos taurus,hsp-6;Caenorhabditis elegans,hspa9;Danio rerio,Hsc70-5;Drosophila melanogaster,Hspa9;Mus musculus,HSPA9;Pan troglodytes,Hspa9;Rattus norvegicus,ECM10;Saccharomyces cerevisiae,SSC1;Saccharomyces cerevisiae
153		GPX1	glutathione peroxidase 1	2876	functional	3p21.3	49369614	49370795	-1	76686	GPX1_HUMAN	HS_GPX1	NM_000581	NP_000572	9.19598e+211	0078;0153
154		GSR	glutathione reductase	2936	functional	8p21.1	30655976	30704985	-1	271510	GSHR_HUMAN		NM_000637	NP_000628	1.27425e+92		E1BKZ1_BOV;Bos taurus,gsr-1;Caenorhabditis elegans,GSR;Danio rerio,Gsr;Mus musculus,GSR;Pan troglodytes,Gsr;Rattus norvegicus,GLR1;Saccharomyces cerevisiae
155		GSS	glutathione synthetase	2937	functional	20q11.2	32979897	33007262	-1	82327	GSHB_HUMAN	HS_GSS	NM_000178	NP_000169	8.89657e+45		GSS;Bos taurus,M176.2;Caenorhabditis elegans,gss;Danio rerio,CG32495;Drosophila melanogaster,Gss;Mus musculus,PRNP;Pan troglodytes,Gss;Rattus norvegicus,GSH2;Saccharomyces cerevisiae
156		GSTA4	glutathione S-transferase alpha 4	2941	functional	6p12.1	52950709	52968099	-1	485557	GSTA4_HUMAN		NM_001512	NP_001503	1.26007e+63		GSTA4_BOVI;Bos taurus,GSTA4;Pan troglodytes
157	FAEES3 GST3 GSTP	GSTP1	glutathione S-transferase pi 1	2950	functional	11q13	67107861	67110699	1	523836	GSTP1_HUMAN	HS_GSTP1	NM_000852	NP_000843	1.29564e+101	0163;0157
158	MTCO1 COX1 COI	MT-CO1	mitochondrially encoded cytochrome c oxidase I	4512	cell,functional	mtDNA	5901	7518	0		COX1_HUMAN		NM_173704	NP_776052	8.39552e+36		Q6QTG9_BOV;Bos taurus,MTCE.26;Caenorhabditis elegans,mt-co1;Danio rerio,mt:CoI;Drosophila melanogaster,mt-Co1;Mus musculus,COX1_RAT;Rattus norvegicus,COX1;Saccharomyces cerevisiae
159	SPG13 GROEL HSP60	HSPD1	heat shock 60kDa protein 1 (chaperonin)	3329	functional	2q33.1	198176815	198190146	-1	595053	CH60_HUMAN	HS_HSPD1	NM_002156	NP_002147	1.15185e+46	0075;0159,0278;0159	F1MUZ9_BOV;Bos taurus,hsp-60;Caenorhabditis elegans,hspd1;Danio rerio,Hsp60;Drosophila melanogaster,Hsp60C;Drosophila melanogaster,Hspd1;Mus musculus,Hspd1;Rattus norvegicus,HSP60;Saccharomyces cerevisiae
160	HSPA1 HSP70-1	HSPA1A	heat shock 70kDa protein 1A	3303	functional,putative	6p21.3	31891315	31893698	1	520028	HSP71_HUMAN	HS_HSPA1A	NM_005345	NP_005336	12470898,15176485,11448943,7988669,11382788,8473688,10205060,15695762,1491731,12814804,7737368,15970415,12677068,11518492,8934873,15078873,7977810,10360681,9821948,15063109,16139996,12470839,19072255,15013664,9637782,16254069,12115981,11226747,9363888,15308771,16518701	0069;0160,0160;0125,0179;0160,0160;0058,0074;0160,0135;0160,0075;0160,0195;0160,0003;0160,0245;0160	HS71A_BOVI;Bos taurus,hsp-1;Caenorhabditis elegans,hsp70;Danio rerio,hsp70.3;Danio rerio,si:ch211-1;Danio rerio,si:ch73-46;Danio rerio,Hspa1a;Mus musculus,Hspa1a;Rattus norvegicus,SSA1;Saccharomyces cerevisiae,SSA2;Saccharomyces cerevisiae,SSA3;Saccharomyces cerevisiae,SSA4;Saccharomyces cerevisiae
161	HSP70-2	HSPA1B	heat shock 70kDa protein 1B	3304	functional,putative	6p21.3	31903502	31906010	1	274402	HSP71_HUMAN		NM_005346	NP_005337	1.24709e+30
162		PCMT1	protein-L-isoaspartate (D-aspartate) O-methyltransferase	5110	functional,putative	6q24-q25	150163078	150224670	1	279257	PIMT_HUMAN		NM_005389	NP_005380	1.17421e+39		PIMT_BOVIN;Bos taurus,pcm-1;Caenorhabditis elegans,pcmt;Danio rerio,Pcmt;Drosophila melanogaster,PCMT1;Pan troglodytes
163	PRKM8 JNK JNK1 SAPK1	MAPK8	mitogen-activated protein kinase 8	5599	model	10q11.22	49279692	49313189	1	138211	MK08_HUMAN		NM_139049	NP_620637	8.63197e+201	0172;0163,0039;0163,0281;0163,0032;0163,0193;0163,0038;0163,0163;0157,0045;0163,0117;0163,0006;0163,0163;0140	MAPK8;Bos taurus,jnk-1;Caenorhabditis elegans,mapk8b;Danio rerio,bsk;Drosophila melanogaster,Mapk8;Mus musculus,MAPK8;Pan troglodytes
164	KCIP-1 14-3-3-zeta	YWHAZ	tyrosine 3-monooxygenase/tryptophan 5-monooxygenase activation protein, zeta polypeptide	7534	downstream	8q23.1	102000089	102033447	-1	492407	1433Z_HUMAN		NM_145690	NP_663723	1.54922e+21	0164;0124,0205;0164,0032;0164,0099;0164,0164;0179,0232;0164,0006;0164,0164;0035,0015;0164,0164;0034,0123;0164,0223;0164,0235;0164	1433Z_BOVI;Bos taurus,ftt-2;Caenorhabditis elegans,par-5;Caenorhabditis elegans,14-3-3zeta;Drosophila melanogaster,Ywhaz;Mus musculus,1433Z_RAT;Rattus norvegicus
165	FAK2 CAKB PYK2 RAFTK PTK CADTK	PTK2B	PTK2B protein tyrosine kinase 2 beta	2185	downstream	8p21.1	27224915	27372820	1	491322	FAK2_HUMAN		NM_173174	NP_775266	754444316523241	0165;0122,0165;0041,0165;0054,0099;0165,0165;0040,0003;0165,0165;0027	PTK2B;Bos taurus,kin-32;Caenorhabditis elegans,ptk2bb;Danio rerio,Fak56D;Drosophila melanogaster,Ptk2b;Mus musculus,PTK2B;Pan troglodytes,Ptk2b;Rattus norvegicus
166	FAK FADK FAK1	PTK2	PTK2 protein tyrosine kinase 2	5747	downstream	8q24-qter	141737682	142080514	-1	395482	FAK1_HUMAN		NM_153831	NP_722560	1.28052e+38	0166;0041,0166;0051,0003;0166,0166;0040,0215;0166,0166;0122,0063;0166
167	IL-7	IL7	interleukin 7	3574	putative	8q12-q13	79807560	79880313	-1	591873	IL7_HUMAN		NM_000880	NP_000871	1.16026e+44	0049;0167,0027;0167	IL7_BOVIN;Bos taurus,Il7;Mus musculus,IL7;Pan troglodytes,Il7;Rattus norvegicus
168	CSPB1 CSBP1 CSBP2 PRKM14 p38 Mxi2 PRKM15	MAPK14	mitogen-activated protein kinase 14	1432	cell,functional	6p21.3-p21	36103550	36186513	1	485233	MK14_HUMAN		NM_001315	NP_001306	1.09438e+220	0168;0006,0256;0168,0168;0122,0196;0168,0168;0193,0168;0192	A6QLR9_BOV;Bos taurus,pmk-1;Caenorhabditis elegans,mapk14b;Danio rerio,Mpk2;Drosophila melanogaster,p38b;Drosophila melanogaster,Mapk14;Mus musculus,Mapk14;Rattus norvegicus,HOG1;Saccharomyces cerevisiae
169	FLT2 KAL2 H2 H3 H4 H5 CEK FLG BFGFR N-SAM CD331	FGFR1	fibroblast growth factor receptor 1	2260	putative	8p11.2-p11	38389448	38445293	-1	264887	FGFR1_HUMAN		NM_000604	NP_000595	1.64364e+62	0169;0122,0003;0169	A4IFL5_BOV;Bos taurus,egl-15;Caenorhabditis elegans,fgfr1a;Danio rerio,btl;Drosophila melanogaster,htl;Drosophila melanogaster,Fgfr1;Mus musculus,Fgfr1;Rattus norvegicus
170		SP1	Sp1 transcription factor	6667	upstream	12q13.1	52060245	52096491	1	649191	SP1_HUMAN		NM_138473	NP_612482	1.19885e+100	0089;0170,0170;0172,0013;0170,0003;0170,0018;0170,0096;0170,0061;0170,0098;0170,0143;0170,0120;0170,0151;0170,0170;0207,0199;0170	A0JNC9_BOV;Bos taurus,ztf-14;Caenorhabditis elegans,Spps;Drosophila melanogaster,Sp1;Mus musculus,SP1;Pan troglodytes,Sp1;Rattus norvegicus,AZF1;Saccharomyces cerevisiae
171	FLT	FLT1	fms-related tyrosine kinase 1 (vascular endothelial growth factor/vascular permeability factor receptor)	2321	downstream	13q12	27773789	27967232	-1	654360	VGFR1_HUMAN		NM_002019	NP_002010	7.59644e+21	0171;0077,0122;0171,0003;0171	ver-1;Caenorhabditis elegans,ver-3;Caenorhabditis elegans,ver-4;Caenorhabditis elegans,flt1;Danio rerio,Pvr;Drosophila melanogaster,Flt1;Mus musculus,FLT1;Pan troglodytes,Flt1;Rattus norvegicus
172	c-Jun AP-1	JUN	jun oncogene	3725	upstream	1p32-p31	58958483	58961806	-1	525704	JUN_HUMAN	HS_JUN	NM_002228	NP_002219	1.61704e+169	0172;0194,0110;0172,0216;0172,0004;0172,0172;0097,0172;0193,0172;0211,0172;0180,0080;0172,0172;0050,0172;0086,0172;0203,0022;0172,0143;0172,0172;0163,0174;0172,0170;0172,0064;0172,0175;0172,0075;0172,0172;0120,0025;0172	Q08DH1_BOV;Bos taurus,jun;Danio rerio,Jra;Drosophila melanogaster,Jun;Mus musculus,Jun;Rattus norvegicus,GCN4;Saccharomyces cerevisiae
173	TRIP2 PPARGBP PPARBP PBP TRAP220 RB18A DRIP230 CRSP200 CRSP1	MED1	mediator complex subunit 1	5469	putative	17q12-q21.	34816379	34861030	-1	702009	MED1_HUMAN		NM_004774	NP_004765	1.08395e+15	0006;0173,0173;0094,0173;0110,0173;0055,0173;0216	MED1;Drosophila melanogaster,Med1;Mus musculus,MED1;Pan troglodytes,Med1;Rattus norvegicus
174	PRKM9 JNK2 p54a SAPK	MAPK9	mitogen-activated protein kinase 9	5601	model	5q35	179595389	179640216	-1	654461	MK09_HUMAN		NM_002752	NP_002743	1.17056e+125	0174;0193,0174;0125,0045;0174,0174;0172,0006;0174,0032;0174	jnk-1;Caenorhabditis elegans,bsk;Drosophila melanogaster,Mapk9;Mus musculus,Mapk9;Rattus norvegicus
175	PRKM3 ERK1 p44mapk p44erk1	MAPK3	mitogen-activated protein kinase 3	5595	downstream	16p12-p11.	30032927	30042039	-1	861	MK03_HUMAN		NM_002746	NP_002737	1.28856e+94	0175;0172,0175;0042,0006;0175,0140;0175	MAPK3;Bos taurus,mpk-1;Caenorhabditis elegans,rl;Drosophila melanogaster,Mapk3;Mus musculus,MAPK3;Pan troglodytes,Mapk3;Rattus norvegicus,FUS3;Saccharomyces cerevisiae,KSS1;Saccharomyces cerevisiae
176	HMG1 HMG3 SBP-1 DKFZp686A04236	HMGB1	high-mobility group box 1	3146	downstream	13q12	29931996	29938013	-1	434102	HMGB1_HUMAN		NM_002128	NP_002119	1.90855e+67	0176;0143,0176;0194,0176;0082,0176;0106,0099;0176,0176;0110,0006;0176,0176;0180,0176;0120,0176;0212,0178;0176,0281;0176	HMGB1_BOVI;Bos taurus,hmg-1.2;Caenorhabditis elegans,Dsp1;Drosophila melanogaster,Hmgb1;Mus musculus,LOC681718;Rattus norvegicus,ABF2;Saccharomyces cerevisiae
177	CCNA CCN1	CCNA2	cyclin A2	890	downstream	4q25-q31	123096129	123102485	-1	58974	CCNA2_HUMAN		NM_001237	NP_001228	8.20251e+21	0177;0120,0177;0061,0177;0113,0177;0180,0006;0177,0202;0177,0177;0018	CCNA2_BOVI;Bos taurus,ZK507.6;Caenorhabditis elegans,CycA;Drosophila melanogaster,Ccna2;Mus musculus,CCNA2;Pan troglodytes,Ccna2;Rattus norvegicus
178	HMG2	HMGB2	high-mobility group box 2	3148	downstream	4q31	174627517	174630322	-1	434953	HMGB2_HUMAN	HS_HMGB2	NM_002129	NP_002120	2.32544e+36	0178;0176,0178;0195,0006;0178	HMGB2_BOVI;Bos taurus,hmg-1.2;Caenorhabditis elegans,hmgb2a;Danio rerio,Dsp1;Drosophila melanogaster,Hmgb2;Mus musculus,HMGB2;Pan troglodytes,RGD1559962;Rattus norvegicus,RGD1564519;Rattus norvegicus,ABF2;Saccharomyces cerevisiae
179	MEKK5 MAPKKK5 ASK1	MAP3K5	mitogen-activated protein kinase kinase kinase 5	4217	downstream	6q22.33	136919880	137155349	-1	186486	M3K5_HUMAN		NM_005923	NP_005914	8.9744e+29	0164;0179,0016;0179,0179;0086,0179;0160,0284;0179	MAP3K5;Bos taurus,map3k5;Danio rerio,Pk92B;Drosophila melanogaster,Map3k5;Mus musculus,MAP3K5;Pan troglodytes,RGD1306565;Rattus norvegicus
180	TAF2A BA2R CCG1 CCGS DYT3 NSCL2 TAFII250 KAT4 DYT3/TAF1	TAF1	TAF1 RNA polymerase II, TATA box binding protein (TBP)-associated factor, 250kDa	6872	downstream	Xq13.1	70369134	70467321	1	158560	TAF1_HUMAN		NM_138923	NP_620278	8450888	0180;0194,0177;0180,0176;0180,0180;0210,0180;0120,0125;0180,0172;0180,0180;0201,0180;0050	taf-1;Caenorhabditis elegans,taf1;Danio rerio,Taf1;Drosophila melanogaster,Taf1;Mus musculus,Taf1;Rattus norvegicus,TAF1;Saccharomyces cerevisiae
181		LMNB1	lamin B1	4001	functional	5q23.3-q31	126140731	126200608	1	89497	LMNB1_HUMAN		NM_005573	NP_005564	8.83882e+38	0181;0099,0054;0181,0014;0181	lmn-1;Caenorhabditis elegans,lmnb1;Danio rerio,Lam;Drosophila melanogaster,LamC;Drosophila melanogaster,Lmnb1;Mus musculus,LMNB1;Pan troglodytes,Lmnb1;Rattus norvegicus
182	PGL3	SDHC	succinate dehydrogenase complex, subunit C, integral membrane protein, 15kDa	6391	model	1q21	158097242	158146049	1	444472	C560_HUMAN	HS_SDHC	NM_003001	NP_002992	9.71614e+37		C560_BOVIN;Bos taurus,mev-1;Caenorhabditis elegans,SdhC;Drosophila melanogaster,Sdhc;Mus musculus,Sdhc;Rattus norvegicus,SDH3;Saccharomyces cerevisiae,YMR118C;Saccharomyces cerevisiae
183	MLLT7 AFX1	FOXO4	forkhead box O4	4303	model	Xq13.1	70099230	70106405	1	584654	FOXO4_HUMAN		NM_005938	NP_005929	1.66316e+148	0183;0035,0183;0064,0216;0183
184	RPX ANF	HESX1	HESX homeobox 1	8820	upstream	3p21.2-p21	57207264	57209320	-1	171980	HESX1_HUMAN		NM_003865	NP_003856	9.62077e+30	0184;0043,0005;0184	F1MPM0_BOV;Bos taurus,Hesx1;Mus musculus,HESX1_PANT;Pan troglodytes,Hesx1;Rattus norvegicus
185	GRB1 p85-ALPHA p85	PIK3R1	phosphoinositide-3-kinase, regulatory subunit 1 (alpha)	5295	downstream	5q13.1	67558217	67633403	1	132225	P85A_HUMAN		NM_181523	NP_852664	1.53396e+123	0185;0027,0038;0185,0215;0185,0185;0223,0185;0122,0185;0036,0015;0185,0185;0032,0185;0054,0185;0034,0185;0051,0219;0185,0001;0185	P85A_BOVIN;Bos taurus,aap-1;Caenorhabditis elegans,pik3r1;Danio rerio,Pi3K21B;Drosophila melanogaster,Pik3r1;Mus musculus,PIK3R1;Pan troglodytes,P85A_RAT;Rattus norvegicus
186	GNG3LG SPG17	BSCL2	Berardinelli-Seip congenital lipodystrophy 2 (seipin)	26580	putative	11q12-q13.	62214322	62231395	-1	533709	BSCL2_HUMAN		NM_032667	NP_116056	1.20309e+21		BSCL2_BOVI;Bos taurus,R01B10.6;Caenorhabditis elegans,bscl2;Danio rerio,Seipin;Drosophila melanogaster,Bscl2;Mus musculus,LOC1006090;Pan troglodytes
187	BSCL	AGPAT2	1-acylglycerol-3-phosphate O-acyltransferase 2 (lysophosphatidic acid acyltransferase, beta)	10555	putative	9q34.3	136843432	136857712	-1	320151	PLCB_HUMAN		NM_006412	NP_006403	1.19675e+21		AGPAT2;Bos taurus,acl-2;Caenorhabditis elegans,CG3812;Drosophila melanogaster,Agpat2;Mus musculus,AGPAT2;Pan troglodytes,Agpat2;Rattus norvegicus,SLC1;Saccharomyces cerevisiae
188	PCGF4 RNF51	BMI1	BMI1 polycomb ring finger oncogene	648	putative	10p11.23	22650145	22660190	1	496613	BMI1_HUMAN		NM_005180	NP_005171	1.45744e+102		BMI1_BOVIN;Bos taurus,Bmi1;Mus musculus,Bmi1;Rattus norvegicus
189	EF1A EEF1A LENG7	EEF1A1	eukaryotic translation elongation factor 1 alpha 1	1915	model	6q14.1	74283961	74287475	-1	520703	EF1A1_HUMAN		NM_001402	NP_001393	9.45707e+34		EF1A1_BOVI;Bos taurus,eef-1A.2;Caenorhabditis elegans,;Danio rerio,eef1a1;Danio rerio,Ef1alpha10;Drosophila melanogaster,Ef1alpha48;Drosophila melanogaster,Eef1a1;Mus musculus,EF1A1_PANT;Pan troglodytes,Eef1a1;Rattus norvegicus,TEF1;Saccharomyces cerevisiae,TEF2;Saccharomyces cerevisiae
190	TFAP2 AP2TF AP-2	TFAP2A	transcription factor AP-2 alpha (activating enhancer binding protein 2 alpha)	7020	upstream	6p24	10506384	10523252	-1	519880	AP2A_HUMAN		NM_003220	NP_003211	1.18961e+52	0190;0006,0190;0094	AP2A_BOVIN;Bos taurus,aptf-1;Caenorhabditis elegans,tfap2a;Danio rerio,AP-2;Drosophila melanogaster,Tfap2a;Mus musculus,Tcfap2a;Rattus norvegicus
191		BDNF	brain-derived neurotrophic factor	627	putative	11p13	27633019	27675910	-1	502182	BDNF_HUMAN		NM_170735	NP_733931	1.20394e+209	0040;0191	BDNF_BOVIN;Bos taurus,Bdnf;Mus musculus,BDNF_PANTR;Pan troglodytes
192		CREB1	cAMP responsive element binding protein 1	1385	upstream,putative	2q34	208220191	208289074	1	584750	CREB1_HUMAN		NM_134442	NP_604391	9.61621e+115	0089;0192,0168;0192,0004;0192,0075;0192,0192;0064	crh-1;Caenorhabditis elegans,CrebB-17A;Drosophila melanogaster,Creb1;Mus musculus,CREB1;Pan troglodytes,Creb1;Rattus norvegicus
193	CREB2 TREB7 CRE-BP1 HB16	ATF2	activating transcription factor 2	1386	downstream	2q32	175764514	175858404	-1	705370	ATF2_HUMAN		NM_001880	NP_001871	1.08563e+74	0089;0193,0193;0050,0168;0193,0085;0193,0172;0193,0174;0193,0193;0094,0088;0193,0193;0163,0193;0120	ATF2;Bos taurus,atf-7;Caenorhabditis elegans,Atf2;Mus musculus,CHN1;Pan troglodytes,Atf2;Rattus norvegicus,ACA1;Saccharomyces cerevisiae
194	GTF2D1 SCA17 TFIID	TBP	TATA box binding protein	6908	upstream	6q27	170781102	170799578	1	590872	TBP_HUMAN		NM_003194	NP_003185	1.2151e+46	0180;0194,0006;0194,0172;0194,0176;0194,0075;0194,0039;0194,0098;0194,0194;0050,0216;0194,0045;0194,0143;0194	Q2QJG2_BOV;Bos taurus,tbp-1;Caenorhabditis elegans,tbp;Danio rerio,Tbp;Drosophila melanogaster,Tbp;Mus musculus,Tbp;Rattus norvegicus,SPT15;Saccharomyces cerevisiae
195	APEX APE REF1 HAP1 APX APEN REF-1 APE-1	APEX1	APEX nuclease (multifunctional DNA repair enzyme) 1	328	functional	14q11.2-q1	19993129	19995765	1	73722	APEX1_HUMAN	HS_APEX1	NM_001641	NP_001632	9.84315e+82	0195;0160,0195;0085,0195;0113,0178;0195,0006;0195,0195;0117,0114;0195,0016;0195	APEX1;Bos taurus,exo-3;Caenorhabditis elegans,apex1;Danio rerio,Apex1;Mus musculus,APEX1_PANT;Pan troglodytes,Apex1;Rattus norvegicus
196		HBP1	HMG-box transcription factor 1	26959	downstream	7q22-q31	106403410	106436924	1	162032	HBP1_HUMAN	HS_HBP1	NM_012257	NP_036389	1.09587e+37	0006;0196,0110;0196,0196;0120,0196;0168	hbp1;Danio rerio,Hbp1;Mus musculus,HBP1;Pan troglodytes,Hbp1;Rattus norvegicus
197	BUBR1 MAD3L Bub1A SSK1	BUB1B	budding uninhibited by benzimidazoles 1 homolog beta (yeast)	701	mammal	15q15	38240579	38300613	1	631699	BUB1B_HUMAN		NM_001211	NP_001202	2.20483e+77	0197;0140,0079;0197,0240;0197	BUB1B;Bos taurus,Bub1b;Mus musculus,BUB1B;Pan troglodytes,Bub1b;Rattus norvegicus
198	COX2	PTGS2	prostaglandin-endoperoxide synthase 2 (prostaglandin G/H synthase and cyclooxygenase)	5743	putative	1q25.2-q25	183372625	183381213	-1	196384	PGH2_HUMAN		NM_000963	NP_000954	8.52148e+83	0006;0198	Q9TVB3_BOV;Bos taurus,ptgs2b;Danio rerio,Ptgs2;Mus musculus,PTGS2;Pan troglodytes,Ptgs2;Rattus norvegicus
199	HSPA10 HSC71 HSC70 HSP73	HSPA8	heat shock 70kDa protein 8	3312	functional	11q24.1	122433410	122438054	-1	702021	HSP7C_HUMAN	HS_HSPA8	NM_006597	NP_006588	8.47369e+91	0245;0199,0199;0170,0074;0199,0199;0215,0125;0199	HSP7C_BOVI;Bos taurus,hsp-1;Caenorhabditis elegans,hspa8;Danio rerio,Hsc70-4;Drosophila melanogaster,Hspa8;Mus musculus,HSPA8;Pan troglodytes,SSA1;Saccharomyces cerevisiae,SSA2;Saccharomyces cerevisiae,SSA3;Saccharomyces cerevisiae,SSA4;Saccharomyces cerevisiae
200	KIAA0700 DKFZP434K2235	SIN3A	SIN3 homolog A, transcription regulator (yeast)	25942	putative	15q23	73450329	73530979	-1	513039	SIN3A_HUMAN		NM_015477	NP_056292	9.81318e+21	0200;0151,0200;0043,0006;0200,0200;0025,0200;0207,0200;0090	SIN3A;Bos taurus,sin-3;Caenorhabditis elegans,sin3ab;Danio rerio,Sin3A;Drosophila melanogaster,Sin3a;Mus musculus,SIN3A;Pan troglodytes,Sin3a;Rattus norvegicus,SIN3;Saccharomyces cerevisiae
201	CDC2 CDC28A	CDK1	cyclin-dependent kinase 1	983	downstream	10q21.1	62208241	62223930	1	334562	CDC2_HUMAN	HS_CDC2	NM_001786	NP_001777	1.1573e+31	0062;0201,0201;0131,0113;0201,0006;0201,0180;0201	CDK1_BOVIN;Bos taurus,cdk-1;Caenorhabditis elegans,cdc2;Drosophila melanogaster,Cdk1;Mus musculus,CDK1;Pan troglodytes,Cdk1;Rattus norvegicus
202	Dp-1 DRTF1 DP1	TFDP1	transcription factor Dp-1	7027	cell,downstream	13q34	113287056	113343503	1	79353	TFDP1_HUMAN		NM_007111	NP_009042	1.71078e+29	0006;0202,0202;0208,0202;0177,0202;0018	TFDP1_BOVI;Bos taurus,tfdp1a;Danio rerio,Dp;Drosophila melanogaster,Tfdp1;Mus musculus,MGC112830;Rattus norvegicus
203	CHOP10 GADD153 CHOP	DDIT3	DNA-damage-inducible transcript 3	1649	putative	12q13.1-q1	56196639	56200567	-1	505777	DDIT3_HUMAN		NM_004083	NP_004074	1.261e+30	0203;0045,0203;0050,0172;0203,0089;0203	DDIT3_BOVI;Bos taurus,DDIT3;Danio rerio,Ddit3;Mus musculus,DDIT3;Pan troglodytes,Ddit3;Rattus norvegicus
204	POLA p180	POLA1	polymerase (DNA directed), alpha 1, catalytic subunit	5422	cell	Xp22.1-p21	24471720	24774757	1	567319	DPOLA_HUMAN		NM_016937	NP_058633	1.2426e+67	0204;0006,0204;0113,0120;0204	E1BJF4_BOV;Bos taurus,Y47D3A.29;Caenorhabditis elegans,DNApol-alp;Drosophila melanogaster,Pola1;Mus musculus,POLA1;Pan troglodytes,DPOLA_RAT;Rattus norvegicus,POL1;Saccharomyces cerevisiae
205	DDPAC MAPTL MTBT1 tau PPND FTDP-17 TAU MSTD MTBT2 FLJ31424 MGC138549	MAPT	microtubule-associated protein tau	4137	putative	17q21.1	41327623	41458611	1	101174	TAU_HUMAN		NM_016835	NP_058519	12398927,16171847,8673924,12470843,16518719,12368474,10391244,16371324,9856453,11173885,11226152,10767321,11159192,7498401,10595524,8866683,11710889,16687499,7970209,16914869,11959919,8506352,16877359,10595944,10571241,11901170,11978814,10702411,22120149,15341514,10932182,20869593,14512841,11520987,16123158	0205;0224,0205;0164,0205;0070,0205;0138,0062;0205	TAU_BOVIN;Bos taurus,TAU_PANTR;Pan troglodytes,Mapt;Rattus norvegicus
206	IGFBP8 CCN2	CTGF	connective tissue growth factor	1490	putative	6q23.1	132311017	132314147	-1	591346	CTGF_HUMAN	HS_CTGF	NM_001901	NP_001892	1.12377e+23	0091;0206,0077;0206	CTGF_BOVIN;Bos taurus,ctgf;Danio rerio,Ctgf;Mus musculus,CTGF;Pan troglodytes,Ctgf;Rattus norvegicus
207	RPD3 YAF1	HDAC2	histone deacetylase 2	3066	functional,upstream	6q21	114368619	114398967	-1	3352	HDAC2_HUMAN	HS_HDAC2	NM_001527	NP_001518	1.24596e+55	0209;0207,0151;0207,0200;0207,0143;0207,0207;0080,0061;0207,0170;0207	HDAC2;Bos taurus,hda-1;Caenorhabditis elegans,Rpd3;Drosophila melanogaster,Hdac2;Mus musculus,LOC462950;Pan troglodytes,Hdac2;Rattus norvegicus,RPD3;Saccharomyces cerevisiae
208	bHLHd4 bHLHd5 bHLHd6 bHLHd7 bHLHd8	MAX	MYC associated factor X	4149	functional	14q23	64611597	64638980	-1	285354	MAX_HUMAN		NM_002382	NP_002373	1.25539e+36	0202;0208,0090;0208,0208;0039,0208;0209	A8E4Q8_BOV;Bos taurus,mxl-1;Caenorhabditis elegans,max;Danio rerio,Max;Drosophila melanogaster,Max;Mus musculus,MAX;Pan troglodytes,Max;Rattus norvegicus
209	MAD MAD1	MXD1	MAX dimerization protein 1	4084	functional	2p13-p12	70053967	70077256	1	468908	MAD1_HUMAN		NM_002357	NP_002348	125539087889570	0209;0207,0151;0209,0039;0209,0208;0209,0096;0209	MXD1;Bos taurus,mxd1;Danio rerio,Mxd1;Mus musculus,MXD1;Pan troglodytes,Mxd1;Rattus norvegicus
210	HDM2 HDMX MGC5370	MDM2	Mdm2 p53 binding protein homolog (mouse)	4193	upstream	12q14.3-q1	67488246	67520481	1	567303	MDM2_HUMAN		NM_002392	NP_002383	1.13316e+70	0096;0210,0009;0210,0281;0210,0065;0210,0210;0151,0226;0210,0006;0210,0094;0210,0180;0210,0211;0210,0210;0120
211	UBL1 PIC1 GMP1 SMT3C SUMO-1 SMT3H3 OFC10	SUMO1	SMT3 suppressor of mif two 3 homolog 1 (S. cerevisiae)	7341	upstream	2q33	202896414	202928816	-1	81424	SUMO1_HUMAN	HS_UBL1	NM_003352	NP_003343	2.00166e+46	0115;0211,0211;0110,0172;0211,0211;0083,0211;0081,0013;0211,0085;0211,0151;0211,0281;0211,0211;0080,0211;0147,0075;0211,0211;0096,0211;0210,0211;0084,0272;0211	SUMO1_BOVI;Bos taurus,smo-1;Caenorhabditis elegans,sumo1;Danio rerio,Sumo1;Mus musculus,LOC1006104;Pan troglodytes,Sumo1;Rattus norvegicus,SMT3;Saccharomyces cerevisiae
212	H2AX	H2AFX	H2A histone family, member X	3014	functional	11q23.2-q2	118469796	118471387	-1	477879	H2AX_HUMAN		NM_002105	NP_002096	1.1935e+95	0176;0212,0274;0212,0212;0227,0013;0212	Q17QG8_BOV;Bos taurus,his-35;Caenorhabditis elegans,his-68;Caenorhabditis elegans,h2afx;Danio rerio,His2A:CG31;Drosophila melanogaster,His2A:CG33;Drosophila melanogaster,H2afx;Mus musculus,H2afx;Rattus norvegicus,HTA1;Saccharomyces cerevisiae,HTA2;Saccharomyces cerevisiae
213	HOX2 HOX2C	HOXB7	homeobox B7	3217	putative	17q21.3	44039592	44043378	-1	436181	HXB7_HUMAN		NM_004502	NP_004493	1.04356e+36	0219;0213,0213;0064	HOXB7;Bos taurus,mab-5;Caenorhabditis elegans,hoxb7a;Danio rerio,Hoxb7;Mus musculus,A2T7D4_PAN;Pan troglodytes,Hoxb7;Rattus norvegicus
214	HOX3 HOX3E	HOXC4	homeobox C4	3221	putative	12q13.3	52733927	52735630	1	549040	HXC4_HUMAN		NM_153633	NP_705897	1.12791e+29	0117;0214,0106;0214	A4FUC1_BOV;Bos taurus,ceh-16;Caenorhabditis elegans,hoxc4a;Danio rerio,Dfd;Drosophila melanogaster,Hoxc4;Mus musculus,LOC1006080;Pan troglodytes,Hoxc4;Rattus norvegicus
215	JTK10	JAK2	Janus kinase 2	3717	downstream	9p24	4975244	5117995	1	656213	JAK2_HUMAN		NM_004972	NP_004963	1.19709e+65	0215;0166,0215;0022,0215;0071,0215;0185,0215;0061,0218;0215,0199;0215,0215;0003,0215;0041,0215;0052,0215;0122,0215;0001,0215;0023	E1BCP6_BOV;Bos taurus,jak2b;Danio rerio,hop;Drosophila melanogaster,Jak2;Mus musculus,JAK2;Pan troglodytes,Jak2;Rattus norvegicus
216	ESR NR3A1 Era	ESR1	estrogen receptor 1	2099	upstream	6q25.1	152220799	152516520	1	208124	ESR1_HUMAN	HS_ESR1	NM_000125	NP_000116	1.13782e+178	0173;0216,0216;0003,0216;0183,0216;0194,0256;0216,0276;0216,0216;0124,0245;0216,0216;0040,0216;0172,0216;0074,0216;0110,0216;0094,0216;0043,0216;0061	ESR1;Bos taurus,esr1;Danio rerio,Esr1;Mus musculus,A2T781_PAN;Pan troglodytes,Esr1;Rattus norvegicus
217	OBS OB	LEP	leptin	3952	putative	7q31.3	127475281	127491632	1	194236	LEP_HUMAN		NM_000230	NP_000221	8584938,15044371,15919793,14764310,9511737,14747284,12530968,14724075,8974400,14651995,11818964,12023258,12031989,11572787,9202122,11149898,15289464,10843181,16611697,10868965,16960019,9790175,18443001,9392492,16845389,7984236,7624776,11970899,12431986,11445560,14613274,10660043,11457594,12594516,15044360,15247061	0217;0030,0217;0218,0217;0220	Q95L03_BOV;Bos taurus,Lep;Mus musculus,LEP_PANTR;Pan troglodytes,Lep;Rattus norvegicus
218	OBR CD295	LEPR	leptin receptor	3953	putative	1p31	65598338	65814843	1	705413	LEPR_HUMAN		NM_002303	NP_002294	8.6086e+107	0217;0218,0218;0215,0218;0220,0218;0022	B0ZT56_BOV;Bos taurus,lepr;Danio rerio,Lepr;Mus musculus,LEPR;Pan troglodytes,Leprot;Rattus norvegicus
219	NFKBI IKBA MAD-3 IkappaBalpha	NFKBIA	nuclear factor of kappa light polypeptide gene enhancer in B-cells inhibitor, alpha	4792	mammal,putative	14q13	34940467	34943695	-1	81328	IKBA_HUMAN	HS_NFKBIA	NM_020529	NP_065390	1.54796e+70	0219;0185,0219;0006,0219;0082,0219;0213,0219;0071	Q8WNW7_BOV;Bos taurus,nfkbiab;Danio rerio,cact;Drosophila melanogaster,Nfkbia;Mus musculus,A2T6X1_PAN;Pan troglodytes,Nfkbia;Rattus norvegicus
220	CLI APOJ SGP-2 SP-40 TRPM-2 KUB1	CLU	clusterin	1191	model,putative	8p21-p12	27510367	27524855	-1	436657	CLUS_HUMAN		NM_203339	NP_976084	8.03405e+122	0220;0134,0220;0117,0218;0220,0142;0220,0217;0220,0220;0137	CLUS_BOVIN;Bos taurus,clu;Danio rerio,Clu;Mus musculus,CLU;Pan troglodytes,Clu;Rattus norvegicus
221	FRAP FRAP2 FRAP1 RAFT1 RAPT1 FLJ44809	MTOR	mechanistic target of rapamycin (serine/threonine kinase)	2475	model,cell	1p36.2	11100857	11256830	-1	338207	FRAP_HUMAN		NM_004958	NP_004949	1.29089e+206		MTOR;Bos taurus,let-363;Caenorhabditis elegans,mtor;Danio rerio,Tor;Drosophila melanogaster,Mtor;Mus musculus,MTOR;Pan troglodytes,Mtor;Rattus norvegicus,TOR1;Saccharomyces cerevisiae,TOR2;Saccharomyces cerevisiae
222		GHRHR	growth hormone releasing hormone receptor	2692	upstream,putative	7p14	30776875	30792381	1	767	GHRHR_HUMAN		NM_000823	NP_000814	1.25299e+124	0002;0222	Ghrhr;Mus musculus,GHRHR;Pan troglodytes,Ghrhr;Rattus norvegicus
223	CTNNB beta-catenin	CTNNB1	catenin (cadherin-associated protein), beta 1, 88kDa	1499	downstream	3p21	41216015	41256938	1	476018	CTNB1_HUMAN		NM_001904	NP_001895	1.13713e+126	0033;0223,0041;0223,0040;0223,0223;0164,0088;0223,0223;0035,0223;0224,0185;0223,0223;0110	CTNB1_BOVI;Bos taurus,hmp-2;Caenorhabditis elegans,ctnnb1;Danio rerio,arm;Drosophila melanogaster,Ctnnb1;Mus musculus,Ctnnb1;Rattus norvegicus
224	AD3 FAD S182 PS1	PSEN1	presenilin 1	5663	putative	14q24.3	72672931	72756862	1	592324	PSN1_HUMAN		NM_000021	NP_000012	1.09175e+139	0205;0224,0137;0224,0224;0069,0223;0224	PSN1_BOVIN;Bos taurus,sel-12;Caenorhabditis elegans,psen1;Danio rerio,Psn;Drosophila melanogaster,Psen1;Mus musculus,PSEN1;Pan troglodytes,Psen1;Rattus norvegicus
225	SCDO1	DLL3	delta-like 3 (Drosophila)	10683	putative	19q13	44681426	44690948	1	127792	DLL3_HUMAN		NM_016941	NP_058637	1.07421e+92		DLL3;Bos taurus,spe-9;Caenorhabditis elegans,Dll3;Mus musculus,Dll3;Rattus norvegicus
226	CDKN2 MLM CDK4I p16 INK4a MTS1 CMM2 ARF p19 p14 INK4 p16INK4a p19Arf	CDKN2A	cyclin-dependent kinase inhibitor 2A (melanoma, p16, inhibits CDK4)	1029	cell	9p21	21957751	21965038	-1	512599	CD2A2_HUMAN		NM_000077	NP_000068	11544530,12486224,15520276,16054100,15964994,14574365,18516091,16957738,19907431,19013273,18957199,15520862,12015983,15582292,7987387,15361884,16107615,16537449,17227869,17664422,16957735,20551323,17459456,11544531,8153634,14722607,9529248,12882406,16476774,9624006,17637672,16957737,22048312,19239418	0226;0210	Cdkn2a;Mus musculus
227	PPP1A PP-1A PP1alpha	PPP1CA	protein phosphatase 1, catalytic subunit, alpha isozyme	5499	putative	11q13	66922227	66925952	-1	183994	PP1A_HUMAN	HS_PPP1CA	NM_002708	NP_002699	1.51136e+23	0061;0227,0212;0227	PPP1CA;Bos taurus,ppp1caa;Danio rerio,ppp1cab;Danio rerio,Pp1-87B;Drosophila melanogaster,Pp1alpha-9;Drosophila melanogaster,Ppp1ca;Mus musculus,PPP1CA;Pan troglodytes,Ppp1ca;Rattus norvegicus,GLC7;Saccharomyces cerevisiae
228	D0S117E	DBN1	drebrin 1	1627	putative	5q35.3	176816219	176833271	-1	130316	DREB_HUMAN		NM_004395	NP_004386	1.20095e+30		Q1RMT6_BOV;Bos taurus,K08E3.4;Caenorhabditis elegans,Dbn1;Rattus norvegicus
229	SYNS1 SYM1	NOG	noggin	9241	putative	17q21-q22	52026273	52027542	1	248201	NOGG_HUMAN		NM_005450	NP_005441	1.46425e+54		NOG (2 of ;Danio rerio,nog1;Danio rerio,Nog;Mus musculus,NOG;Pan troglodytes,Nog;Rattus norvegicus
230	WBS WS SVAS	ELN	elastin	2006	putative	7q11.23	72887168	72927681	1	647061	ELN_HUMAN		NM_000501	NP_000492	9.81936e+66		elna;Danio rerio,ELN;Pan troglodytes,Eln;Rattus norvegicus
231	FRP1 SCKL SCKL1 MEC1	ATR	ataxia telangiectasia and Rad3 related	545	mammal	3q22-q24	143650777	143780349	-1	271791	ATR_HUMAN		NM_001184	NP_001175	1.06917e+55	0231;0018,0231;0006,0247;0231,0231;0061	ATR;Bos taurus,mei-41;Drosophila melanogaster,Atr;Mus musculus,ATR;Pan troglodytes,MEC1;Saccharomyces cerevisiae
232	SLC25A9	UCP3	uncoupling protein 3 (mitochondrial, proton carrier)	7352	functional	11q13	73388984	73397778	-1	101337	UCP3_HUMAN		NM_003356	NP_003347	1.07482e+172	0232;0164	UCP3;Bos taurus,Ucp3;Mus musculus,UCP3;Pan troglodytes,Ucp3;Rattus norvegicus
233	FACE-1 Ste24p STE24 HGPS PRO1	ZMPSTE24	zinc metallopeptidase (STE24 homolog, S. cerevisiae)	10269	upstream,putative	1p34	40392871	40428944	1	132642	FACE1_HUMAN		NM_005857	NP_005848	1.60798e+103		fce-1;Caenorhabditis elegans,zmpste24;Danio rerio,ste24a;Drosophila melanogaster,Zmpste24;Mus musculus,ZMPSTE24;Pan troglodytes,Zmpste24;Rattus norvegicus,STE24;Saccharomyces cerevisiae
234	TP73L TP53L TP53CP p51 SHFM4 EEC3 p63 p73L OFC8 KET p73H NBP p53CP	TP63	tumor protein p63	8626	mammal	3q28	190831917	191097764	1	137569	P63_HUMAN		NM_003722	NP_003713	1.05357e+71	0234;0122	TP63;Bos taurus,tp63;Danio rerio,Trp63;Mus musculus,TP63;Pan troglodytes,Tp63;Rattus norvegicus
235	SLC25A8	UCP2	uncoupling protein 2 (mitochondrial, proton carrier)	7351	model	11q13	73363363	73371537	-1	80658	UCP2_HUMAN	HS_UCP2	NM_003355	NP_003346	1.04811e+172	0235;0164	UCP2_BOVIN;Bos taurus,ucp2;Danio rerio,Ucp2;Mus musculus,UCP2;Pan troglodytes,Ucp2;Rattus norvegicus
236		POLB	polymerase (DNA directed), beta	5423	functional	8p11.2	42315186	42348470	1	654484	DPOLB_HUMAN		NM_002690	NP_002681	6.6991e+107	0236;0013,0113;0236,0236;0095	DPOLB_BOVI;Bos taurus,polb;Danio rerio,Polb;Mus musculus,POLB;Pan troglodytes,Polb;Rattus norvegicus,POL4;Saccharomyces cerevisiae
237	GLCLC GLCL GCS	GCLC	glutamate-cysteine ligase, catalytic subunit	2729	functional	6p12	53470097	53517790	-1	654465	GSH1_HUMAN		NM_001498	NP_001489	8.65561e+54	0237;0238	gcs-1;Caenorhabditis elegans,gclc;Danio rerio,Gclc;Drosophila melanogaster,Gclc;Mus musculus,GCLC;Pan troglodytes,Gclc;Rattus norvegicus,GSH1;Saccharomyces cerevisiae
238	GLCLR	GCLM	glutamate-cysteine ligase, modifier subunit	2730	model	1p22.1	94064610	94087033	-1	315562	GSH0_HUMAN		NM_002061	NP_002052	1.6148e+46	0237;0238	E01A2.1;Caenorhabditis elegans,gclm;Danio rerio,Gclm;Drosophila melanogaster,Gclm;Mus musculus,DNTTIP2;Pan troglodytes,Gclm;Rattus norvegicus
239		SIRT6	sirtuin (silent mating type information regulation 2 homolog) 6 (S. cerevisiae)	51548	mammal	19p13.3	4125106	4133596	-1	423756	SIRT6_HUMAN		NM_016539	NP_057623	1.64392e+119		A5D7K6_BOV;Bos taurus,sir-2.4;Caenorhabditis elegans,sirt6;Danio rerio,Sirt6;Mus musculus,SIRT6;Pan troglodytes,Sirt6;Rattus norvegicus
240	BUB3L	BUB3	budding uninhibited by benzimidazoles 3 homolog (yeast)	9184	mammal	10q26	124903859	124914869	1	418533	BUB3_HUMAN	HS_BUB3	NM_004725	NP_004716	1.09954e+30	0240;0197	bub-3;Caenorhabditis elegans,Bub3;Drosophila melanogaster,Bub3;Mus musculus
241	Mnrp41	RAE1	RAE1 RNA export 1 homolog (S. pombe)	8480	mammal	20q13.31	55359551	55386925	1	371698	RAE1L_HUMAN	HS_RAE1	NM_003610	NP_003601	1.64768e+15		RAE1L_BOVI;Bos taurus,npp-17;Caenorhabditis elegans,rae1;Danio rerio,Rae1;Drosophila melanogaster,Rae1;Mus musculus,Rae1;Rattus norvegicus,GLE2;Saccharomyces cerevisiae
242	MCH	PMCH	pro-melanin-concentrating hormone	5367	functional	12q23-q24	101092705	101094081	-1	705380	MCH_HUMAN		NM_002674	NP_002665	8.63757e+44		A1Z2Z3_BOV;Bos taurus,Pmch;Mus musculus,MCH_PANTR;Pan troglodytes,Pmch;Rattus norvegicus
243	COCA2 HNPCC FCC2 HNPCC2	MLH1	mutL homolog 1, colon cancer, nonpolyposis type 2 (E. coli)	4292	functional,putative	3p21.3	37009982	37067339	1	195364	MLH1_HUMAN		NM_000249	NP_000240	1.00966e+37	0243;0061,0243;0068,0243;0039	Q1RMN2_BOV;Bos taurus,mlh-1;Caenorhabditis elegans,mlh1;Danio rerio,Mlh1;Drosophila melanogaster,Mlh1;Mus musculus,MLH1;Pan troglodytes,Mlh1;Rattus norvegicus,MLH1;Saccharomyces cerevisiae
244	HCKIE	CSNK1E	casein kinase 1, epsilon	1454	putative	22q13.1	37016643	37044035	-1	474833	KC1E_HUMAN		NM_001894	NP_001885	1.20542e+52		kin-20;Caenorhabditis elegans,csnk1e;Danio rerio,dco;Drosophila melanogaster,Csnk1e;Mus musculus,CSNK1E;Pan troglodytes,Csnk1e;Rattus norvegicus,HRR25;Saccharomyces cerevisiae
245	NY-CO-7 CHIP SDCCAG7 HSPABP2 UBOX1	STUB1	STIP1 homology and U-box containing protein 1	10273	mammal	16p13.3	670116	672769	1	592081	STUB1_HUMAN	HS_STUB1	NM_005861	NP_005852	18411298	0245;0160,0245;0066,0245;0216,0245;0041,0245;0199	STUB1;Bos taurus,chn-1;Caenorhabditis elegans,stub1;Danio rerio,CHIP;Drosophila melanogaster,Stub1;Mus musculus,STUB1;Pan troglodytes,Stub1;Rattus norvegicus
246	Wip1 PP2C-DELTA	PPM1D	protein phosphatase, Mg2+/Mn2+ dependent, 1D	8493	downstream,putative	17q23.2	56032336	56096818	1	591184	PPM1D_HUMAN		NM_003620	NP_003611	16652371		E1BD03_BOV;Bos taurus,ppm1d;Danio rerio,PPM1D (1 o;Danio rerio,Ppm1d;Mus musculus,Ppm1d;Rattus norvegicus
247	RAD53 CDS1 CHK2 HuCds1 PP1425 bA444G7	CHEK2	CHK2 checkpoint homolog (S. pombe)	11200	functional	22	27413731	27467822	-1	291363	CHK2_HUMAN		NM_001005735	NP_001005735	1.94043e+63	0247;0061,0247;0044,0247;0092,0247;0231,0247;0018,0247;0009	Q58DJ9_BOV;Bos taurus,chk-2;Caenorhabditis elegans,T08D2.7;Caenorhabditis elegans,chek2;Danio rerio,lok;Drosophila melanogaster,Chek2;Mus musculus,Chek2;Rattus norvegicus,DUN1;Saccharomyces cerevisiae
248	PEPCK-C	PCK1	phosphoenolpyruvate carboxykinase 1 (soluble)	5105	putative	20q13.31	55569543	55574919	1	1872	PCKGC_HUMAN		NM_002591	NP_002582	1.7717e+15		PCK1;Bos taurus,R11A5.4;Caenorhabditis elegans,W05G11.6;Caenorhabditis elegans,pck1;Danio rerio,CG10924;Drosophila melanogaster,Pepck;Drosophila melanogaster,Pck1;Mus musculus,PCK1;Pan troglodytes,Pck1;Rattus norvegicus
249	RhoGAP p50rhoGAP CDC42GAP Cdc42GAP	ARHGAP1	Rho GTPase activating protein 1	392	mammal	11p12-q12	46655208	46678696	-1	138860	RHG01_HUMAN		NM_004308	NP_004299	17227869	0250;0249	ARHGAP1;Bos taurus,rga-1;Caenorhabditis elegans,arhgap1;Danio rerio,RhoGAP68F;Drosophila melanogaster,Arhgap1;Mus musculus,ARHGAP1;Pan troglodytes,Arhgap1;Rattus norvegicus,ECM25;Saccharomyces cerevisiae
250	G25K CDC42Hs	CDC42	cell division cycle 42 (GTP binding protein, 25kDa)	998	cell,downstream	1p36.1	22251707	22292023	1	690198	CDC42_HUMAN		NM_001791	NP_001782	1.72279e+15	0250;0249,0250;0099,0250;0006
251	MOP3 JAP3 BMAL1 PASD3 bHLHe5	ARNTL	aryl hydrocarbon receptor nuclear translocator-like	406	mammal	11p15	13255901	13365388	1	65734	BMAL1_HUMAN		NM_001178	NP_001169	1.68473e+87	0251;0252,0065;0251,0074;0251	ARNTL;Bos taurus,aha-1;Caenorhabditis elegans,arntl1a;Danio rerio,arntl1b;Danio rerio,cyc;Drosophila melanogaster,Arntl;Mus musculus,ARNTL;Pan troglodytes,Arntl;Rattus norvegicus
252	KIAA0334 KAT13D bHLHe8	CLOCK	clock homolog (mouse)	9575	functional,downstream	4q12	55993417	56107754	-1	436975	CLOCK_HUMAN		NM_004898	NP_004889	1.6788e+134	0251;0252	clock;Danio rerio,Clk;Drosophila melanogaster,Clock;Mus musculus,CLOCK;Pan troglodytes,Clock;Rattus norvegicus
253	ZBTB29	HIC1	hypermethylated in cancer 1	3090	upstream	17p13.3	1905143	1909731	1	72956	HIC1_HUMAN		NM_006497	NP_006488	1.2539e+15	0253;0151	HIC1;Bos taurus,hic1;Danio rerio,Hic1;Mus musculus
254	PAPP-A PAPPA1 IGFBP-4ase PAPA ASBABP2 DIPLA1	PAPPA	pregnancy-associated plasma protein A, pappalysin 1	5069	functional,putative	9q33.2	117955892	118204421	1	643599	PAPP1_HUMAN		NM_002581	NP_002572	1.7681e+63		PAPPA (2 o;Danio rerio,Pappa;Mus musculus,LOC464690;Pan troglodytes,D3ZNQ7_RAT;Rattus norvegicus
255	AC5	ADCY5	adenylate cyclase 5	111	putative	3q13.2-q21	124486089	124650082	-1	593293	ADCY5_HUMAN		NM_183357	NP_899200	17662940	0255;0099	ADCY5;Bos taurus,acy-4;Caenorhabditis elegans,Adcy5;Mus musculus,ADCY5;Pan troglodytes,Adcy5;Rattus norvegicus
256	PPARGC1 PGC1 PGC1A	PPARGC1A	peroxisome proliferator-activated receptor gamma, coactivator 1 alpha	10891	upstream,downstream	4p15.1	23402742	23500798	-1	527078	PRGC1_HUMAN		NM_013261	NP_037393	1.80013e+119	0256;0055,0256;0075,0256;0216,0256;0168	PRGC1_BOVI;Bos taurus,PPARGC1A;Pan troglodytes,Ppargc1a;Rattus norvegicus
257	PHGPx MCSP	GPX4	glutathione peroxidase 4 (phospholipid hydroperoxidase)	2879	putative	19p13.3	1054936	1057787	1	433951	GPX4_HUMAN	HS_GPX4	NM_002085	NP_002076	1.54964e+15
258	UCP SLC25A7	UCP1	uncoupling protein 1 (mitochondrial, proton carrier)	7350	putative	4q28-q31	141700500	141709457	-1	249211	UCP1_HUMAN		NM_021833	NP_068605	1.53043e+38		Ucp1;Mus musculus,UCP1;Pan troglodytes,Ucp1;Rattus norvegicus
259		FGF23	fibroblast growth factor 23	8074	downstream,putative	12p13.3	4347654	4359155	-1	287370	FGF23_HUMAN		NM_020638	NP_065689	1.64364e+63		FGF23;Bos taurus,fgf23;Danio rerio,Fgf23;Mus musculus,FGF23;Pan troglodytes,Fgf23;Rattus norvegicus
260	DHRD FBNL S1-5 FBLN3 MTLV	EFEMP1	EGF-containing fibulin-like extracellular matrix protein 1	2202	mammal	2p16	55946606	56003860	-1	76224	FBLN3_HUMAN		NM_004105	NP_004096	1.03693e+23		A2VE41_BOV;Bos taurus,Efemp1;Mus musculus,Efemp1;Rattus norvegicus
261	XPF RAD1	ERCC4	excision repair cross-complementing rodent repair deficiency, complementation group 4	2072	functional,putative	16p13.3-p1	13921515	13953706	1	696757	XPF_HUMAN		NM_005236	NP_005227	1.71833e+52	0261;0147,0261;0149	ERCC4;Bos taurus,C47D12.8;Caenorhabditis elegans,mei-9;Drosophila melanogaster,Ercc4;Mus musculus,ERCC4;Pan troglodytes,Ercc4;Rattus norvegicus,RAD1;Saccharomyces cerevisiae
262		CETP	cholesteryl ester transfer protein, plasma	1071	mammal,human_link	16q21	56995834	57017755	1	89538	P11597		NM_000078	NP_000069	1.58883e+55
263		PPARG	peroxisome proliferator-activated receptor gamma	5468	functional	3p25	12329348	12475854	1	162646	D2KUA6		NM_005037	NP_005028	1.03944e+63	0276;0263,0263;0124
264		AGTR1	angiotensin II receptor, type 1	185	mammal	3q24	148415657	148460789	1	477887	P30556		NM_000685	NP_000676	1.97636e+39	0264;0040
265		CISD2	CDGSH iron sulfur domain 2	493856	mammal	4q24	103790134	103813963	1	444955	Q8N5K1		NM_001008388	NP_001008389	2.06495e+15
266		EEF1E1	eukaryotic translation elongation factor 1 epsilon 1	9521	mammal	6p24.3	8073592	8102827	-1	602353	C9JLK5		NM_001135650	NP_001129122	1.56803e+23
267		EPS8	epidermal growth factor receptor pathway substrate 8	2059	mammal	12p12.3	15773074	15942509	-1	591160	B4E3T6		NM_004447	NP_004438	2.02091e+39	0267;0040
268		KCNA3	potassium voltage-gated channel, shaker-related subfamily, member 3	3738	mammal	1p13.3	111214309	111217654	-1	169948	P22001		NM_002232	NP_002223	1.63171e+47	0268;0119
269		SIRT7	sirtuin 7	51547	mammal	17q25	79869814	79876057	-1	514636	Q9NRC8		NM_016538	NP_057622	1.70038e+23
270		SLC13A1	solute carrier family 13 (sodium/sulfate symporters), member 1	6561	mammal	7q31.32	122753587	122840024	-1	489849	A4D0X1		NM_022444	NP_071889	1.11181e+23
271		SOCS2	suppressor of cytokine signaling 2	8835	functional,upstream	12q	93963597	93970520	1	485572	A8K3D1		NM_003877	NP_003868	9.72703e+54	0271;0052,0271;0001,0271;0015
272		TOPORS	topoisomerase I binding, arginine/serine-rich, E3 ubiquitin protein ligase	10210	mammal	9p21	32540541	32552625	-1	589962	Q9NS56		NM_001195622	NP_001182551	2.04299e+15	0272;0211,0272;0006,0272;0083,0272;0085
273		TPP2	tripeptidyl peptidase II	7174	mammal	13q32-q33	103249285	103331523	1	432424	P29144		NM_003291	NP_003282	1.83623e+15
274		TP53BP1	tumor protein p53 binding protein 1	7158	upstream	15q15-q21	43699411	43802706	-1	440968	F8VY86		NM_001141979	NP_001135451	1.25335e+55	0274;0006,0274;0082,0274;0018,0274;0061,0274;0212,0274;0143
275		SIRT3	sirtuin 3	23410	functional	11p15.5	215029	236361	-1	716456	Q9NTG7		NM_001017524	NP_001017524	1.96524e+31
276		NCOR2	nuclear receptor corepressor 2	9612	mammal	12q24	124808956	125052009	-1	137510	C9J0Q5		NM_001206654	NP_001193583	21109196	0276;0055,0276;0216,0276;0143,0276;0263,0276;0082,0276;0096,0276;0075,0276;0050	gei-8;Caenorhabditis elegans,Smr;Drosophila melanogaster
277		SUN1	Sad1 and UNC84 domain containing 1	23353	cell	7p22.3	855193	914556	1	438072	B4DZF7		NM_001171944	NP_001165415	22541428
278		BAK1	BCL2-antagonist/killer 1	578	putative	6p21.3	33540322	33548069	-1	485139	Q16611		NM_001188	NP_001179	7.71573e+21	0278;0119,0278;0069,0278;0006,0278;0159
279		IGFBP2	insulin-like growth factor binding protein 2, 36kDa	3485	functional	2q33-q34	217498126	217529158	1	438102	P18065		NM_000597	NP_000588	20074524
280		PYCR1	pyrroline-5-carboxylate reductase 1	5831	putative	17q25.3	79890266	79894967	-1	163451	A6NFM2		NM_153824	NP_722546	19648921
281		TP73	tumor protein p73	7161	putative	1p36.3	3569128	3652764	1	192132	B7Z7J4		NM_001204192	NP_001191121	1.07165e+23	0281;0064,0281;0163,0281;0210,0281;0006,0281;0038,0281;0176,0281;0039,0281;0096,0281;0211
282		CNR1	cannabinoid receptor 1 (brain)	1268	putative	6q14-q15	88849582	88875766	-1	75110	P21554		NM_001160226	NP_001153698	1.95477e+31
283		NFE2L2	nuclear factor (erythroid-derived 2)-like 2	4780	cell,functional	2q31	178095030	178129858	-1	731566	B4E338		NM_001145413	NP_001138885	1.82871e+55	0283;0064,0283;0045
284		CDKN1A	cyclin-dependent kinase inhibitor 1A (p21, Cip1)	1026	cell,upstream	6p21.2	36644236	36655115	1	370771	P38936		NM_000389	NP_000380	1.71433e+53	0284;0022,0284;0179,0284;0088
285		PDGFRA	platelet-derived growth factor receptor, alpha polypeptide	5156	downstream	4q12	55095263	55164411	1	74615	P16234		NM_006206	NP_006197	1.26689e+30	0285;0051,0285;0021,0285;0023
286		PIK3CA	phosphatidylinositol-4,5-bisphosphate 3-kinase, catalytic subunit alpha	5290	upstream	3q26.3	178866310	178952499	1	553498	P42336		NM_006218	NP_006209	19822807	0286;0034	age-1;Caenorhabditis elegans
287		C1QA	complement component 1, q subcomponent, A chain	712	functional	1p36.12	22963117	22966174	1	632379	P02745		NM_015991	NP_057075	22682250
288		CDKN2B	cyclin-dependent kinase inhibitor 2B (p15, inhibits CDK4)	1030	cell	9p21	22002901	22009311	-1	72901	P42772		NM_004936	NP_004927	195808248152487

## Sheet: GenAge_model
GenAge ID	name	symbol	organism	functions	Entrez gene id	ensembl	uniprot	unigene	avg lifespan change (max obsv)	lifespan effect	longevity influence	observations
1	AMP-Activated Kinase	aak-2	Caenorhabditis elegans	Energy sensor and signal transduction	181727			Cel.17479	54	Decrease	Pro-Longevity	decrease;pro;12;;15574588|decrease;pro;54;;18006689
2	Amino Acid Transporter	aat-8	Caenorhabditis elegans	Amino acid transporter	185079			Cel.13054	30	Increase	Anti-Longevity	increase;anti;30;;17608836
3	Activated in Blocked Unfolded protein response	abu-11	Caenorhabditis elegans	Involved in endoplasmic reticulum stress response to unfolded proteins	173404			Cel.14499	28	Increase	Pro-Longevity	increase;pro;28;;16256736
4	ACyLtransferase-like	acl-11	Caenorhabditis elegans	Lysophosphatidic acid acyltransferase LPAAT and related acyltransferase	185044			Cel.24997		Increase	Anti-Longevity	increase;anti;;;12447374
5	ACOnitase	aco-2	Caenorhabditis elegans	Required for embryonic viability, fertility, locomotion, and vulval morphogenesis	176121			Cel.17858		Increase	Anti-Longevity	increase;anti;;;15998808|increase;anti;;;17673661
6	adenylate cyclase 5	Adcy5	Mus musculus	Synthesis of cAMP	224129	ENSMUSG00000022840	P84309	Mm.41137	30	Increase	Anti-Longevity	increase;anti;30;12;17662940
7	AGEing alteration AGE-1, abnormal DAuer Formation DAF-23	age-1	Caenorhabditis elegans	Phosphoinositide-3-kinase	174762			Cel.18292	170	Increase	Anti-Longevity	increase;anti;65;110;8608934|increase;anti;;;17996009|increase;anti;170;;15998808|increase;anti;65;110;2392681|increase;anti;100;;7789761
8	high-Affinity Glutamine Permease	AGP1	Saccharomyces cerevisiae	Amino acid transport	850333					Increase	Anti-Longevity	increase;anti;;;16418483
9	ALG-1 INteracting protein	ain-1	Caenorhabditis elegans	Cellular transport	181719			Cel.6838	10	Decrease	Pro-Longevity	decrease;pro;10;;18006689
10	AKT kinase family	akt-1	Caenorhabditis elegans	Signal transduction	179424			Cel.5036		Increase	Anti-Longevity	increase;anti;;;15998808
11	Argonaute (plant)-Like Gene	alg-2	Caenorhabditis elegans	Post-transcriptional gene silencing	173468			Cel.22639	24	Decrease	Pro-Longevity	decrease;pro;24;;18006689
12	AMmonium Transporter homolog	amt-2	Caenorhabditis elegans	Ammonium transporter	186047			Cel.2458	20	Increase	Anti-Longevity	increase;anti;20;;17608836
13	Rho GTPase activating protein 1	Arhgap1	Mus musculus	Regulation of actin cytoskeleton organization, polarity, and growth	228359	ENSMUSG00000027247	Q5FWK3	Mm.463444		Decrease	Pro-Longevity	decrease;pro;;;17227869
14	ARF-Like	arl-8	Caenorhabditis elegans	ADP-ribosylation factor-like protein	178405			Cel.6950		Decrease	Pro-Longevity	decrease;pro;;;18006689
15	aryl hydrocarbon receptor nuclear translocator-like	Arntl	Mus musculus	Appears to be involved in circadian rhythyms	11865	ENSMUSG00000055116	Q9WTL8	Mm.440371		Decrease	Pro-Longevity	decrease;pro;;;16847346
16	ARp2/3 compleX component	arx-4	Caenorhabditis elegans	Actin-related protein	175247			Cel.6078		Decrease	Pro-Longevity	decrease;pro;;;18006689
17	ATP Synthase B homolog	asb-2	Caenorhabditis elegans	Mitochondrial F1F0-ATP synthase, subunit b/ATP4	180718			Cel.17624		Increase	Anti-Longevity	increase;anti;;;16103914
18	ATP Synthase G homolog	asg-1	Caenorhabditis elegans	Homolog of ATP synthase G required for growth at a normally high rate and normal osmoregulation	172673			Cel.20532		Increase	Anti-Longevity	increase;anti;;;15998808
19	ATP synthase subunit	asg-2	Caenorhabditis elegans		180956			Cel.11144		Increase	Anti-Longevity	increase;anti;;;11410594
20	Acid SphingoMyelinase	asm-3	Caenorhabditis elegans	acidic sphingomyelinase	176879			Cel.20210	50	Increase	Anti-Longevity	increase;anti;50;;17608836
21	Autophagy-specific gene 7	Atg7	Drosophila melanogaster	Involved in autophagy	37141			Dm.5217		Decrease	Pro-Longevity	decrease;pro;;30;18056421|decrease;pro;;;19550147
22	Autophagy-related 8a	Atg8a	Drosophila melanogaster	Involved in autophagy	32001			Dm.20907		Increase and Decrease	Pro-Longevity	increase;pro;56;;18059160|increase;pro;50;;19550147|decrease;pro;;20;17617737
23	AuTophaGy (yeast Atg homolog)	atg-7	Caenorhabditis elegans	Autophagic vesicle expansion	178005		Q21591_CAEEL			Increase	Unclear	;pro;;;17912023|increase;anti;;15;19469880
24	Ataxia telangiectasia mutated homolog (human)	Atm	Mus musculus	DNA repair and cell cycle control	11920	ENSMUSG00000034218	Q62388	Mm.5088		Decrease	Pro-Longevity	decrease;pro;;;12540856|;;;;8689683|decrease;pro;;;8917548|decrease;pro;;;8843194
25	ATP synthase F1 subunit gamma	atp-2	Caenorhabditis elegans	Gamma subunit of the F1 sector of mitochondrial F1F0 ATP synthase	175716			Cel.37995	43	Increase	Anti-Longevity	increase;anti;;;12471266|increase;anti;43;;17411345|increase;anti;20;;11410594
26	ATP synthase subunit	atp-3	Caenorhabditis elegans	Mitochondrial F1F0-ATP synthase, subunit OSCP/ATP5	172195			Cel.9091	21	Increase	Anti-Longevity	increase;anti;;;16103914|increase;anti;;;17521386|increase;anti;21;;17411345
27	ATP synthase subunit	atp-4	Caenorhabditis elegans	Mitochondrial F1F0-ATP synthase, subunit Cf6 (coupling factor 6)	179025			Cel.7035		Increase	Anti-Longevity	increase;anti;;;16103914
28	ATP synthase subunit	atp-5	Caenorhabditis elegans	Mitochondrial F1F0-ATP synthase, subunit d/ATP7	179541			Cel.6524		Increase	Anti-Longevity	increase;anti;;;16103914
29	ATP synthase F1 subunit gamma	ATP2	Saccharomyces cerevisiae	ATP synthase subunit	853585				50	Decrease	Pro-Longevity	decrease;pro;;;12242224|decrease;pro;50;;18340043
30	Ataxia telangiectasia and Rad3 related	Atr	Mus musculus	DNA repair and cell cycle control	245000	ENSMUSG00000032409	Q9JKK8	Mm.212462		Decrease	Pro-Longevity	decrease;pro;;;18371340|decrease;pro;;;19620979
31	ThioRedoXin	trx-1	Caenorhabditis elegans	Mitochondrial thioredoxin	181863			Cel.16076		Decrease	Pro-Longevity	decrease;pro;;;16324156
32	LEThal	let-363	Caenorhabditis elegans	Regulation of cell growth and differentiation in response to nutrients	172167	B0261.2	TOR_CAEEL		150	Increase	Anti-Longevity	increase;anti;150;;14668850
33		B0261.4	Caenorhabditis elegans	Mitochondrial ribosomal protein L4/L29	172164			Cel.19301	20	Increase	Anti-Longevity	increase;anti;20;;12447374|increase;anti;;;15998808
34		B0395.2	Caenorhabditis elegans	Sterol O-acyltransferase	181681			Cel.11524	16	Decrease	Pro-Longevity	decrease;pro;16;;18006689
35		B0491.5	Caenorhabditis elegans		174734			Cel.6372	60	Increase	Anti-Longevity	increase;anti;16;;17521386|increase;anti;60;;18006689
36		B0511.6	Caenorhabditis elegans	RNA helicase	172954			Cel.18351	50	Increase	Anti-Longevity	increase;anti;50;;17411345
37		B0546.3	Caenorhabditis elegans	Zinc-binding protein	182030			Cel.25636	27	Increase	Anti-Longevity	increase;anti;27;;17608836
38	Barrier to Autointegration Factor	baf-1	Caenorhabditis elegans	Chromosome segregation	176330			Cel.19409	28	Decrease	Pro-Longevity	decrease;pro;28;;18006689
39	beta-catenin	bar-1	Caenorhabditis elegans	Multifunctional protein involved in development and transcriptional regulation	180982			Cel.5480	45	Decrease	Pro-Longevity	decrease;pro;45;35;15905404
40	Bcl2-associated X protein	bax	Mus musculus	Apoptosis	12028	ENSMUSG00000003873	Q07813	Mm.19904		Increase	Unannotated	increase;;;;17360389
41	blue cheese	bchs	Drosophila melanogaster	Scaffolding protein	33819			Dm.12933	45	Decrease	Pro-Longevity	decrease;pro;45;;12598614|decrease;pro;;40;17617737|decrease;pro;;13;17435236
42	Bypass of CYclase mutations	BCY1	Saccharomyces cerevisiae	A component of a signalling pathway that controls a variety of cellular processes	854778					Decrease	Pro-Longevity	decrease;pro;;;8195187|decrease;pro;;;20421943
43		BE10.2	Caenorhabditis elegans	Sterol C5 desaturase	176695			Cel.19986	30	Decrease	Pro-Longevity	decrease;pro;30;;18006689
44	BEClin (human autophagy) homolog	bec-1	Caenorhabditis elegans	Involved in autophagy	177345			Cel.12317	40	Decrease	Pro-Longevity	decrease;pro;;;12958363|decrease;pro;;;17172799|decrease;pro;16;;19469880|decrease;pro;40;;18219227
45	Blimp1 (B Lymphocyte-induced Maturation Protein-1) homolog	blmp-1	Caenorhabditis elegans	Transcription factor	172917			Cel.18891	20	Decrease	Pro-Longevity	decrease;pro;;;18006689|decrease;pro;20;;20555324
46	Bmcp	Bmcp	Drosophila melanogaster	Mitochondrial uncoupler	39322			Dm.4611		Increase	Anti-Longevity	increase;anti;;;16387864
47	BMP receptor Associated protein family	bra-1	Caenorhabditis elegans	May negatively regulate the DAF-1/DAF-7/DAF-14 TGF-beta signalling pathway	181481			Cel.6488	25	Decrease	Pro-Longevity	decrease;pro;25;;17900898
48	Breast cancer 1	Brca1	Mus musculus	Maintenance of genomic stability	12189	ENSMUSG00000017146	P48754	Mm.244975		Decrease	Pro-Longevity	decrease;pro;;;12533509|decrease;pro;;;17420720
49		BRE5	Saccharomyces cerevisiae		855787					Increase and Decrease	Unclear	increase;anti;30;;16293764|decrease;pro;;;20657825
50	budding uninhibited by benzimidazoles 1 homolog, beta (S. cerevisiae)	Bub1b	Mus musculus	Kinase involved in the spindle checkpoint function	12236	ENSMUSG00000040084	Q9Z1S0	Mm.29133		Decrease	Pro-Longevity	decrease;pro;;;15208629
51	budding uninhibited by benzimidazoles 3 homolog (S. cerevisiae)	Bub3	Mus musculus	Kinase involved in the spindle checkpoint function	12237	ENSMUSG00000066979	Q9WVA3	Mm.441749	12	Decrease	Pro-Longevity	decrease;pro;12;;16476774
52	Zinc finger Transcription Factor family	ztf-12	Caenorhabditis elegans	Zinc finger transcription factor	179257			Cel.35530		Decrease	Pro-Longevity	decrease;pro;;;16380712
53		C01F1.1	Caenorhabditis elegans	Transcription initiation factor	173764			Cel.6705	28	Decrease	Pro-Longevity	decrease;pro;28;;18006689
54		C01F1.2	Caenorhabditis elegans	ATP synthesis	173763			Cel.16014	23	Increase	Anti-Longevity	increase;anti;23;;17521386
55		C01F6.1	Caenorhabditis elegans		3565393			Cel.17067		Increase	Anti-Longevity	increase;anti;;;16103914
56		C06A5.1	Caenorhabditis elegans		182280			Cel.19260	39	Decrease	Pro-Longevity	decrease;pro;39;;18006689
57		C07A9.2	Caenorhabditis elegans	Nuclear transcription regulator	176368			Cel.19422	26	Decrease	Pro-Longevity	decrease;pro;26;;18006689
58	UBiquitin C-terminal Hydrolase	ubh-4	Caenorhabditis elegans	Ubiquitin C-terminal hydrolase	174289			Cel.15951		Increase	Anti-Longevity	increase;anti;;;15998808
59	transposase	C09B7.2	Caenorhabditis elegans		182438			Cel.36821		Increase	Anti-Longevity	increase;anti;;;15998808
60		C11H1.3	Caenorhabditis elegans	E3 ubiquitin ligase	181537			Cel.11395	10	Decrease	Pro-Longevity	decrease;pro;10;;18006689
61		C14A4.9	Caenorhabditis elegans		174637			Cel.18286	14	Decrease	Pro-Longevity	decrease;pro;14;;18006689
62		C18E9.10	Caenorhabditis elegans	Could be involved in endoplasmic reticulum stress	174427			Cel.8813		Increase	Anti-Longevity	increase;anti;;;15998808
63		C18E9.4	Caenorhabditis elegans	NADH:ubiquinone oxidoreductase, NDUFB3/B12 subunit	174428			Cel.15813	60	Increase	Anti-Longevity	increase;anti;;;15998808|increase;anti;60;;20688098
64		C25H3.6	Caenorhabditis elegans		173960			Cel.23108		Decrease	Pro-Longevity	decrease;pro;;;18006689
65		C26B2.2	Caenorhabditis elegans	Guanine nucleotide binding protein MIP1	182926			Cel.13473		Increase	Anti-Longevity	increase;anti;;;15253933
66		C26B9.3	Caenorhabditis elegans	Lipid transfer protein	180804			Cel.11298	12	Decrease	Pro-Longevity	decrease;pro;12;;18006689
67		C27B7.7	Caenorhabditis elegans	Mitochondrial phosphate carrier protein	177708			Cel.13463		Increase	Anti-Longevity	increase;anti;;;15998808
68		C27F2.5	Caenorhabditis elegans	Vps22p subunit of the ESCRT-II complex	175672			Cel.10798	43	Decrease	Pro-Longevity	decrease;pro;43;;18006689
69		C29F9.1	Caenorhabditis elegans		175180			Cel.10778		Decrease	Pro-Longevity	decrease;pro;;;18006689
70		C29F9.2	Caenorhabditis elegans		175179			Cel.19443	12	Decrease	Pro-Longevity	decrease;pro;12;;18006689
71	TBC (Tre-2/Bub2/Cdc16) domain family	tbc-7	Caenorhabditis elegans		180784			Cel.6841		Decrease	Pro-Longevity	decrease;pro;;;18006689
72		C32H11.1	Caenorhabditis elegans	Deoxyribonuclease II, involved in apoptotic DNA degradation	183126			Cel.13428		Increase	Anti-Longevity	increase;anti;;;12845331
73		C32H11.5	Caenorhabditis elegans		183129			Cel.13424		Increase	Anti-Longevity	increase;anti;;;15998808
74		C33A12.1	Caenorhabditis elegans	NADH ubiquinone oxidoreductase	177786			Cel.13417	50	Increase	Anti-Longevity	increase;anti;40;;17608836|increase;anti;50;;20688098
75		C33F10.12	Caenorhabditis elegans	Receptor mediating netrin-dependent axon guidance	183168			Cel.23628		Increase	Anti-Longevity	increase;anti;;;15998808
76		C33H5.18	Caenorhabditis elegans	CDP-diglyceride synthetase	3565046			Cel.17593	44	Decrease	Pro-Longevity	decrease;pro;44;;18006689
77		C35A11.3	Caenorhabditis elegans	Similar to mucin genes	183228			Cel.26004		Increase	Anti-Longevity	increase;anti;;;15998808
78		C36H8.1	Caenorhabditis elegans		178230			Cel.13373		Increase	Anti-Longevity	increase;anti;;;15998808
79	SCP-Like extracellular protein	scl-4	Caenorhabditis elegans	Defense-related protein containing SCP domain	183342					Increase	Anti-Longevity	increase;anti;;;15998808
80	SCP-Like extracellular protein	scl-8	Caenorhabditis elegans	Defense-related protein	183345			Cel.13367	18	Increase	Anti-Longevity	increase;anti;18;;17608836
81		C39F7.2	Caenorhabditis elegans	Predicted Zn-finger protein	178619			Cel.6949		Increase	Anti-Longevity	increase;anti;;;15998808
82	TransThyretin-Related family domain	ttr-5	Caenorhabditis elegans	Transthyretin-like family	176312			Cel.10721	14	Increase	Anti-Longevity	increase;anti;14;;17608836
83		C42C1.3	Caenorhabditis elegans		183399			Cel.13356	60	Increase	Anti-Longevity	increase;anti;60;;17608836
84		C46G7.2	Caenorhabditis elegans		177367			Cel.13307	44	Increase	Anti-Longevity	increase;anti;44;;17608836
85		C47E12.2	Caenorhabditis elegans	Mitochodrial ADP/ATP carrier protein	177858			Cel.13303	36	Increase	Anti-Longevity	increase;anti;36;;17608836
86		C48E7.2	Caenorhabditis elegans	RNA polymerase III subunit	172321			Cel.19090	26	Increase	Anti-Longevity	increase;anti;26;;17521386
87		C56G2.1	Caenorhabditis elegans	RNA metabolism	175898			Cel.8003	20	Increase	Anti-Longevity	increase;anti;20;;17411345
88	CALUmenin (calcium-binding protein) homolog	calu-1	Caenorhabditis elegans		180769			Cel.34797		Decrease	Pro-Longevity	decrease;pro;;;18006689
89	carnation	car	Drosophila melanogaster	Vps 33, sec1 protein	32947			Dm.2099		Increase	Pro-Longevity	increase;pro;;30;17435236
90	caspase 2	Casp2	Mus musculus	Apoptosis	12366	ENSMUSG00000029863	P29594	Mm.468358		Decrease	Pro-Longevity	decrease;pro;;10;17188333
91	Catalase	Cat	Drosophila melanogaster	Protects cells from hydrogen peroxide	40048			Dm.6950	33	Increase	Pro-Longevity	increase;pro;33;;8108730
92	Catalase	Cat	Mus musculus	Protects cells from hydrogen peroxide	12359	ENSMUSG00000027187	P24270	Mm.4215	21	Increase	Pro-Longevity	increase;pro;20;;15879174|increase;pro;21;21;16144468
93	caveolin, caveolae protein 1	Cav1	Mus musculus	Component of caveolae membranes in nonmuscle cells	12389	ENSMUSG00000007655	P49817	Mm.28278	50	Decrease	Pro-Longevity	decrease;pro;50;;14690422
94	Cytochrome C Heme-Lyase	cchl-1	Caenorhabditis elegans	Holocytochrome c synthase/heme-lyase	174713			Cel.6562	50	Increase	Anti-Longevity	increase;anti;50;;12447374|increase;anti;36;;16103914
95	Cytochrome C Oxidase	cco-1	Caenorhabditis elegans	Electron transport	172832			Cel.23146	80	Increase	Anti-Longevity	increase;anti;;;12447374|increase;anti;;;15998808|increase;anti;61;;16103914|increase;anti;80;;18006689|increase;anti;20;;20688098
96	Cytochrome C Oxidase	cco-2	Caenorhabditis elegans	Cytochrome c oxidase, subunit Va/COX6	176707			Cel.8875	60	Increase	Anti-Longevity	increase;anti;57;;16103914|increase;anti;60;;20688098
97	CCR (yeast CCR4/NOT complex component) homolog	ccr-4	Caenorhabditis elegans	Alcohol dehydrogenase	178184			Cel.6023	33	Decrease	Pro-Longevity	decrease;pro;33;;18006689
98	Ccs1p	CCS1	Saccharomyces cerevisiae		855054				50	Decrease	Pro-Longevity	decrease;pro;50;;17460215
99	Chaperonin Containing TCP-1	cct-4	Caenorhabditis elegans	Chaperonin complex	174330			Cel.22476	28	Increase	Anti-Longevity	increase;anti;28;;17411345
100	Chaperonin Containing TCP-1	cct-6	Caenorhabditis elegans	Chaperonin complex	175819			Cel.17538	20	Increase	Anti-Longevity	increase;anti;20;;17411345
101	CTP:phosphocholine cytidylyltransferase 1	CCT1	Drosophila melanogaster	Catalyzes the conversion of phosphocholine to CDP-choline	117353			Dm.4419	8	Increase	Pro-Longevity	increase;pro;8;;12620118
102	related to yeast Vacuolar Protein Sorting factor	vps-37	Caenorhabditis elegans	ESCRT-I subunit	178944			Cel.4337	44	Decrease	Pro-Longevity	decrease;pro;44;;18006689
103	Cell Division Cycle related	cdc-25.1	Caenorhabditis elegans	Cell cycle regulation	172353			Cel.17290		Increase	Anti-Longevity	increase;anti;;;16741121
104	Cell Division Cycle related	cdc-25.3	Caenorhabditis elegans	Cell cycle regulation	176260			Cel.10680	40	Increase	Anti-Longevity	increase;anti;40;;16741121
105		CDC25	Saccharomyces cerevisiae	Cell cycle regulation	851019				50	Increase	Anti-Longevity	increase;anti;50;;11000115
106	Cell Division Cycle	CDC6	Saccharomyces cerevisiae	Required for pre-replicative complex formation	853244				20	Increase	Anti-Longevity	increase;anti;20;;9428525
107	Cyclin-Dependent Kinase family	cdk-7	Caenorhabditis elegans	Cell cycle	171784			Cel.7731		Decrease	Pro-Longevity	decrease;pro;;;18006689
108	Cyclin-dependent kinase 5	Cdk5	Drosophila melanogaster	Cell cycle	36727			Dm.640	33	Decrease	Pro-Longevity	decrease;pro;33;;17368005
109	Cyclin-dependent kinase inhibitor 1A	Cdkn1a	Mus musculus	Cell cycle	12575	ENSMUSG00000023067	P39689	Mm.480525		Increase	Anti-Longevity	increase;anti;;;17143283
110	CCAAT/enhancer binding protein (C/EBP), alpha	Cebpa	Mus musculus	Transcription factor involved in fat metabolism	12606	ENSMUSG00000034957	P53566	Mm.349667		Increase	Unannotated	increase;;;;15289464
111	CCAAT/enhancer binding protein (C/EBP), beta	Cebpb	Mus musculus	Transcription factor involved in fat metabolism	12608	ENSMUSG00000056501	P28033	Mm.439656		Increase	Unannotated	increase;;;;15289464
112	CEll Death abnormality	ced-3	Caenorhabditis elegans	Apoptosis	178272			Cel.19438	19	Increase	Anti-Longevity	increase;anti;19;;17411345
113		ceh-18	Caenorhabditis elegans	POU-class homeodomain transcription factor	180671			Cel.18139		Increase	Anti-Longevity	increase;anti;;;15998808
114	INSulin related	ins-18	Caenorhabditis elegans	New insulin/IGF-like peptide	3565480		O18149_CAEEL		40	Increase	Anti-Longevity	increase;anti;40;;10873623
115	mRNA Capping Enzyme Like	cel-1	Caenorhabditis elegans	Possibly a mRNA capping enzyme	172814			Cel.8014	59	Decrease	Pro-Longevity	decrease;pro;59;;18006689
116	C. Elegans P-53-like protein	cep-1	Caenorhabditis elegans	Cell cycle control, apoptosis	172616			Cel.18659	33	Increase	Anti-Longevity	increase;anti;18;;17895432|increase;anti;33;;17895432|increase;anti;20;10;20346071
117	ceramide transfer protein	cert	Drosophila melanogaster	Ceramide transfer protein	38928			Dm.3152		Decrease	Pro-Longevity	decrease;pro;;;17592126
118	abnormal CHEmotaxis	che-11	Caenorhabditis elegans		179666			Cel.6178	40	Increase	Anti-Longevity	increase;anti;40;;10617200
119	abnormal CHEmotaxis	che-13	Caenorhabditis elegans		186607			Cel.9299	40	Increase	Anti-Longevity	increase;anti;40;;10617200
120	abnormal CHEmotaxis	che-2	Caenorhabditis elegans	Chemotaxis and dauer formation	180401			Cel.19591	50	Increase	Anti-Longevity	increase;anti;50;;10617200
121	abnormal CHEmotaxis	che-3	Caenorhabditis elegans	Required for proper structure of sensory cilia	172593			Cel.18923	100	Increase	Anti-Longevity	increase;anti;100;;10617200
122	CHK2 checkpoint homolog (S. pombe)	Chek2	Mus musculus	Cell cycle checkpoint regulator	50883	ENSMUSG00000029521	Q9Z265	Mm.279308		Decrease	Pro-Longevity	decrease;pro;;;16675955
123	cheerio	cher	Drosophila melanogaster	Cytokinesis and ring canal formation	42066			Dm.6964	9	Increase	Pro-Longevity	increase;pro;9;;12620118
124	Insulin receptor substrate-1	chico	Drosophila melanogaster	Insulin receptor substrate	64880			Dm.3017	48	Increase	Anti-Longevity	increase;anti;48;;11292874
125	CHeckpoint Kinase	chk-1	Caenorhabditis elegans	chk-1 encodes a CHK1-like serine threonin protein kinase that affects fertility	3565921			Cel.7221	25	Increase	Anti-Longevity	increase;anti;25;;16741121
126		CHL1	Saccharomyces cerevisiae	Required to establish sister-chromatid pairing	856099				50	Decrease	Pro-Longevity	decrease;pro;;;16182251|decrease;pro;50;;20883526
127	CyclIn T	cit-1.2	Caenorhabditis elegans	Regulates heat-shock protein expression	176126			Cel.7557		Decrease	Pro-Longevity	decrease;pro;;;18006689
128	casein kinase I epsilon	CKIepsilon	Mesocricetus auratus	Can phosphorylate a number of proteins, including circadian rhythm proteins						Increase	Unannotated	increase;;;;12054192
129	Caenorhabditis KU	cku-70	Caenorhabditis elegans	DNA-binding subunit of a DNA-dependent protein kinase	176546			Cel.9779		Increase	Anti-Longevity	increase;anti;;;16099946
130	Coenzyme Q7 homolog	clk-1	Caenorhabditis elegans	Ubiquinone (coenzyme Q, CoQ) biosynthesis	175729			Cel.10672		Increase and Decrease	Anti-Longevity	increase;;;;8638122|increase;anti;40;;12709403|decrease;anti;;;10202142|increase;anti;;;15269213
131	CLocK (biological timing) abnormality	clk-2	Caenorhabditis elegans	Could be involved in regulating telomere length and DNA damage response	176065			Cel.32199	25	Increase	Unannotated	increase;;25;;8638122
132		CLN3	Saccharomyces cerevisiae	Involved in cell cycle control	851191					Decrease	Anti-Longevity	decrease;anti;;;17710147
133	carmine	cm	Drosophila melanogaster	u-subunit of AP-3 complex	31647			Dm.230		Decrease	Pro-Longevity	decrease;pro;;40;17435236
134	CalciNeurin B	cnb-1	Caenorhabditis elegans	Regulatory subunit of the protein phosphatase 2B that binds TAX-6 (a calcineurin A ortholog) in a calcium-dependent manner	179572			Cel.7029	30	Increase	Anti-Longevity	increase;anti;30;;17673661
135	COLlagen	col-93	Caenorhabditis elegans	Encodes collagen	259335			Cel.21322		Increase	Anti-Longevity	increase;anti;;;15998808
136	demethyl-Q 7	Coq7	Mus musculus	Ubiquinone (coenzyme Q, CoQ) biosynthesis	12850	ENSMUSG00000030652	P97478	Mm.20634	30	Increase	Anti-Longevity	increase;anti;30;;16195414
137	Cytochrome c oxidase I	COX1	Podospora anserina	Catalyses the reduction of oxygen to water	802462					Increase	Unannotated	increase;;;;10330149
138	Cell-death-Related Nuclease	crn-5	Caenorhabditis elegans	Apoptosis	174634			Cel.23323	41	Increase	Anti-Longevity	increase;anti;41;;17411345
139		CSR2	Saccharomyces cerevisiae		856142					Increase	Anti-Longevity	increase;anti;;;16336970
140	Caenorhabditis STE20-like kinase	cst-1	Caenorhabditis elegans		180708			Cel.10981		Increase and Decrease	Pro-Longevity	decrease;pro;;;16751106|increase;pro;;;16751106
141	Cytosolic catalase T	CTT1	Saccharomyces cerevisiae	Protection from oxidative damage by hydrogen peroxide	852979					Increase	Unannotated	increase;;;;12586694
142	CU (copper) ATPase	cua-1	Caenorhabditis elegans	Cation transport ATPase	176770			Cel.22946	12	Decrease	Pro-Longevity	decrease;pro;12;;18006689
143	CULlin	cul-1	Caenorhabditis elegans	Scaffolding protein	176466			Cel.6661		Decrease	Pro-Longevity	decrease;pro;;;17392428
144	Coexpressed With Polycystins	cwp-4	Caenorhabditis elegans	Similar to mucins	178894			Cel.34950		Increase	Anti-Longevity	increase;anti;;;15998808
145	Cytochrome c1	cyc-1	Caenorhabditis elegans	Component of complex III	172582			Cel.17378	87	Increase	Anti-Longevity	increase;anti;87;;16103914|increase;anti;80;;20688098
146	cytochrome c(1)	cyc1	Podospora anserina	Member of complex III						Increase	Unannotated	increase;;;;17081785
147	CYtochrome P450 family	cyp-33E2	Caenorhabditis elegans	CYtochrome P450 family	185653			Cel.12951	18	Increase	Anti-Longevity	increase;anti;18;;17608836
148	CYtochrome P450 family	cyp-42A1	Caenorhabditis elegans	CYtochrome P450 family	180236			Cel.1528	39	Decrease	Pro-Longevity	decrease;pro;39;;18006689
149	Adenylate cyclase	CYR1	Saccharomyces cerevisiae		853452				90	Increase	Anti-Longevity	increase;anti;75;;12124627|increase;anti;90;;11292860|increase;anti;75;;11000115
150		D1054.14	Caenorhabditis elegans	mRNA splicing factor	179499			Cel.4311	36	Increase	Anti-Longevity	increase;anti;36;;17411345
151	Dehydrogenase	D1054.8	Caenorhabditis elegans	Reductases with broad range of substrate specificities	183917			Cel.4315		Increase	Anti-Longevity	increase;anti;;;15998808
152	D1069.3b	D1069.3	Caenorhabditis elegans		173425			Cel.15588		Decrease	Pro-Longevity	decrease;pro;;;18006689
153		D2030.4	Caenorhabditis elegans	NADH:ubiquinone oxidoreductase, NDUFB7/B18 subunit	172513			Cel.18342	40	Increase	Anti-Longevity	increase;anti;40;;12447374|increase;anti;;;15998808
154	WD Repeat protein	wdr-23	Caenorhabditis elegans		172518			Cel.17236	24	Increase	Anti-Longevity	increase;anti;24;;17411345
155		D2085.3	Caenorhabditis elegans	Translation	174387			Cel.5496		Increase	Anti-Longevity	increase;anti;;;17521386
156	abnormal DAuer Formation	daf-1	Caenorhabditis elegans	Encodes a TGF-beta type I receptor homolog	176829			Cel.5220	46	Increase	Anti-Longevity	increase;anti;46;50;17900898
157	Abnormal DAuer Formation	daf-12	Caenorhabditis elegans	A member of the steroid hormone receptor superfamily	181263			Cel.18135		Increase	Anti-Longevity	increase;anti;;;7789761|;;;;16626392
158	abnormal DAuer Formation	daf-14	Caenorhabditis elegans	Possibly a transducer of the DAF-7/TGF-beta-mediated signal that promotes reproductive growth and ne	177908			Cel.9304	44	Increase	Anti-Longevity	increase;anti;44;50;17900898
159	Abnormal DAuer Formation	daf-15	Caenorhabditis elegans	Guanine nucleotide binding protein	177770			Cel.7998		Increase	Anti-Longevity	increase;anti;;;15253933
160	Abnormal DAuer Formation DAF-16, fork head-related transcription factor (daf-16)	daf-16	Caenorhabditis elegans	Forkhead family transcription factor	172981			Cel.18378	45	Decrease	Pro-Longevity	decrease;pro;;;8247153|;pro;;;7789761|decrease;pro;45;;18006689
161	Abnormal DAuer Formation	daf-18	Caenorhabditis elegans	Lipid phosphatase	176869			Cel.22643	30	Increase	Pro-Longevity	increase;pro;;;16153634|;pro;;;7789761|increase;pro;30;;19853560
162	Abnormal DAuer Formation	daf-19	Caenorhabditis elegans	RFX-type transcription factor	174577			Cel.19518	50	Increase	Anti-Longevity	increase;anti;50;;10617200
163	abnormal DAuer Formation DAF-2, fork head-related transcription factor (daf-2)	daf-2	Caenorhabditis elegans	Insulin receptor homolog, regulator of dauer formation	175410			Cel.8775	200	Increase	Anti-Longevity	increase;anti;100;;8247153|increase;anti;79;;17411345|increase;anti;22;;16103914|increase;anti;100;;10360574|increase;anti;;;9252323|increase;anti;100;;7789761|increase;anti;200;;11021802
164	Abnormal DAuer Formation	daf-28	Caenorhabditis elegans		191014			Cel.1435	15	Increase	Pro-Longevity	increase;pro;15;;8807293
165	abnormal DAuer Formation	daf-3	Caenorhabditis elegans	Transcriptional regulator	180431			Cel.1120	16	Decrease	Anti-Longevity	decrease;anti;16;30;17900898
166	abnormal DAuer Formation	daf-4	Caenorhabditis elegans	Encodes a transmembrane serine/threonine kinase	175781			Cel.6349	120	Increase	Anti-Longevity	increase;anti;120;185;17900898
167	abnormal DAuer Formation	daf-5	Caenorhabditis elegans	Encodes a proline-rich protein that promotes dauer formation	175054			Cel.8086	20	Decrease	Pro-Longevity	decrease;pro;20;20;17900898
168	abnormal DAuer Formation	daf-6	Caenorhabditis elegans		181584			Cel.619	50	Increase	Anti-Longevity	increase;anti;50;;10617200
169	abnormal DAuer Formation	daf-7	Caenorhabditis elegans	Encodes a member of the TGF-beta superfamily that affects dauer larvae	175237			Cel.19630	50	Increase	Anti-Longevity	increase;anti;50;50;17900898
170	abnormal DAuer Formation	daf-8	Caenorhabditis elegans	Encodes a Smad protein that represses dauer development	187612			Cel.167	31	Increase	Anti-Longevity	increase;anti;31;;17900898
171	abnormal DAuer Formation	daf-9	Caenorhabditis elegans	Encodes cytochrome P450 related to vertebrate steroidogenic hydroxylases	180889			Cel.9170	74	Increase	Anti-Longevity	increase;anti;52;;11740945|increase;anti;74;;17912023
172	Daf-16-Dependent Longevity (WT but not daf-16 lifespan increased)	ddl-1	Caenorhabditis elegans	Predicted coiled-coil protein	173954			Cel.14906	24	Increase	Anti-Longevity	increase;anti;;;15998808|increase;anti;24;;22265419
173	Daf-16-Dependent Longevity (WT but not daf-16 lifespan increased)	ddl-2	Caenorhabditis elegans		190025			Cel.14028	24	Increase	Anti-Longevity	increase;anti;;;16103914|increase;anti;24;;22265419
174	Daf-16-Dependent Longevity (WT but not daf-16 lifespan increased)	ddl-3	Caenorhabditis elegans	Kinesin light chain	175087			Cel.21465		Increase	Anti-Longevity	increase;anti;;;16103914
175	DEgeneration Suppressor	des-2	Caenorhabditis elegans	Alpha subunit of nicotinic acetylcholine receptor (nAChR)	179574			Cel.19736	60	Increase	Anti-Longevity	increase;anti;60;;10838697
176	human DICE1 (Deleted In Cancer) homolog	dic-1	Caenorhabditis elegans	RNA helicase	177676			Cel.5152	22	Increase	Anti-Longevity	increase;anti;22;;17411345
177	DAF-12 Interacting Protein	din-1	Caenorhabditis elegans		174782			Cel.9037		Decrease	Pro-Longevity	decrease;pro;;;15314028
178	DJ-1alpha	DJ-1alpha	Drosophila melanogaster	Possibly involved in the pathogenesis of Parkinson disease	36543			Dm.30975		Decrease	Pro-Longevity	decrease;pro;;13;17651920
179	dj-1beta	dj-1beta	Drosophila melanogaster	Possibly involved in the pathogenesis of Parkinson disease	43652			Dm.3914		Decrease	Pro-Longevity	decrease;pro;;40;17651920
180	D Kinase Family	dkf-2	Caenorhabditis elegans	Serine/threonine protein kinase PKC mu/PKD	180121			Cel.17825	40	Increase	Anti-Longevity	increase;anti;40;20;17728253
181	DAP (Death Associated Protein kinase) Like Kinase	dlk-1	Caenorhabditis elegans	Serine/threonine protein kinase	173128			Cel.24063		Decrease	Pro-Longevity	decrease;pro;;30;17592521
182	Daxx-like protein	DLP	Drosophila melanogaster	Possibly involved in apoptosis	33906			Dm.4888	20	Decrease	Pro-Longevity	decrease;pro;20;;17933869
183	Essential tripartite DNA replication factor with single-stranded DNA-dependent ATPase, ATP-dependent	DNA2	Saccharomyces cerevisiae		856569					Decrease	Pro-Longevity	decrease;pro;;;12024027
184	dunce	dnc	Drosophila melanogaster	cAMP phosphodiesterase	31309			Dm.4817		Increase	Anti-Longevity	increase;anti;;70;17369827
185	Dnm1p	DNM1	Saccharomyces cerevisiae	Dynamin-related GTPase required for mitochondrial fission and the maintenance of mitochondrial morph	850686					Increase	Anti-Longevity	increase;anti;;;17173038
186	DNA methyltransferase 2	Mt2	Drosophila melanogaster	Involved in DNA methylation	34632			Dm.4825		Increase	Pro-Longevity	increase;pro;;;15533947
187	Downstream Of DAF-16 (regulated by DAF-16)	dod-17	Caenorhabditis elegans		187266			Cel.12611		Increase	Anti-Longevity	increase;anti;;;12845331
188	Downstream Of DAF-16 (regulated by DAF-16)	dod-18	Caenorhabditis elegans	Similar to nucleic acid-binding protein ASMTL	183813			Cel.37001		Increase	Anti-Longevity	increase;anti;;;12845331
189	Downstream Of DAF-16 (regulated by DAF-16)	dod-19	Caenorhabditis elegans		178564			Cel.1336		Increase	Anti-Longevity	increase;anti;;;12845331
190	Downstream Of DAF-16 (regulated by DAF-16)	dod-20	Caenorhabditis elegans		182037			Cel.9404		Increase	Anti-Longevity	increase;anti;;;12845331
191	Downstream Of DAF-16 (regulated by DAF-16)	dod-21	Caenorhabditis elegans		183134			Cel.23627		Increase	Anti-Longevity	increase;anti;;;12845331
192	Downstream Of DAF-16 (regulated by DAF-16)	dod-22	Caenorhabditis elegans		178247			Cel.12849		Increase	Anti-Longevity	increase;anti;;;12845331
193	Downstream Of DAF-16 (regulated by DAF-16)	dod-23	Caenorhabditis elegans		186056			Cel.15039		Increase	Anti-Longevity	increase;anti;;;12845331
194	Downstream Of DAF-16 (regulated by DAF-16)	dod-24	Caenorhabditis elegans	Member of calpain protease family	178245			Cel.13419		Increase	Anti-Longevity	increase;anti;;;12845331
195	deep orange	dor	Drosophila melanogaster	Cellular transport	31118			Dm.3533		Decrease	Pro-Longevity	decrease;pro;;70;17435236
196		drr-1	Caenorhabditis elegans		174994			Cel.15075		Increase	Anti-Longevity	increase;anti;;;15998808
197		drr-2	Caenorhabditis elegans	mRNA cleavage and polyadenylation factor I complex, subunit RNA15	259546			Cel.17423		Increase	Anti-Longevity	increase;anti;;;15998808
198	lethal (3) DTS3	l(3)DTS3	Drosophila melanogaster	Involved in ecdysone biosynthesis	249462				42	Increase	Anti-Longevity	increase;anti;42;;12610309
199		E03H12.5	Caenorhabditis elegans		177262			Cel.29512		Increase	Anti-Longevity	increase;anti;;;15998808
200	CYtochrome C	cyc-2.1	Caenorhabditis elegans	Cytochrome C	177243			Cel.32687	80	Increase	Anti-Longevity	increase;anti;80;;17608836
201	MAO-C-like dehydratase domain	maoc-1	Caenorhabditis elegans	Peroxisomal multifunctional beta-oxidation protein	174181			Cel.4898		Increase	Anti-Longevity	increase;anti;;;16103914
202	EATing: abnormal pharyngeal pumping	eat-1	Caenorhabditis elegans						30	Increase	Anti-Longevity	increase;anti;30;;9789046
203	EATing: abnormal pharyngeal pumping	eat-18	Caenorhabditis elegans		173302			Cel.17654	60	Increase	Anti-Longevity	increase;anti;60;;9789046
204	EATing: abnormal pharyngeal pumping EAT-2	eat-2	Caenorhabditis elegans	Nicotinic Acetylcholine receptor Dalpha5 family member	175072			Cel.8968		Increase	Anti-Longevity	increase;anti;;;9789046
205	EATing: abnormal pharyngeal pumping	eat-3	Caenorhabditis elegans		174476			Cel.15585	10	Increase	Anti-Longevity	increase;anti;10;;9789046
206	EATing: abnormal pharyngeal pumping	eat-6	Caenorhabditis elegans		179796			Cel.17890	40	Increase	Anti-Longevity	increase;anti;40;;9789046
207	Ecdysone receptor	EcR	Drosophila melanogaster	Ecdysteroid hormone receptor activity	35540			Dm.4159	50	Increase	Anti-Longevity	increase;anti;50;;12610294
208	Elongation factor 148D	Ef1alpha48D	Drosophila melanogaster	Ef1alpha48D is involved in the binding of tRNA to ribosomes during protein synthesis	36271			Dm.29457	41	Increase	Pro-Longevity	increase;pro;41;;2508089
209	Epidermal growth factor-containing fibulin-like extracellular matrix protein 1	Efemp1	Mus musculus	Extracellular matrix (ECM) protein of unknown function	216616	ENSMUSG00000020467	Q8BPB5	Mm.44176	20	Decrease	Pro-Longevity	decrease;pro;20;30;17872905
210	Elongation Factor	eef-2	Caenorhabditis elegans	Elongation factor	172743			Cel.17795	15	Decrease	Pro-Longevity	decrease;pro;15;;17673661
211	EGg Laying defective	egl-10	Caenorhabditis elegans	RGS protein, expressed in neurons	179707			Cel.19633		Increase	Anti-Longevity	increase;anti;;;16380712
212	EGg Laying defective	egl-3	Caenorhabditis elegans	Homolog of a mammalian proprotein convertase that participates in peptide secretion	179412			Cel.18027	65	Increase	Anti-Longevity	increase;anti;;;15998808|increase;anti;65;;19043554
213	EGg Laying defective	egl-4	Caenorhabditis elegans	Cyclic GMP-dependant protein kinase involved in multiple signalling pathway	176991			Cel.24374	55	Increase	Anti-Longevity	increase;anti;55;;12571101
214	EGg Laying defective	egl-45	Caenorhabditis elegans	Translation initiation factor (eIF) complex	176094			Cel.17625	52	Increase	Anti-Longevity	increase;anti;52;;17411345
215	enigma	egm	Drosophila melanogaster	Mitochondrial protein involved in lipid metabolism	36242			Dm.11547		Increase	Anti-Longevity	increase;anti;;;16434470
216	abnormal cell LINeage	lin-40	Caenorhabditis elegans	Histone deacetylation	178788			Cel.36377	24	Decrease	Pro-Longevity	decrease;pro;24;;18006689
217	Eukaryotic Initiation Factor	eif-3.B	Caenorhabditis elegans	Translation initiation factor (eIF) complex	175138			Cel.16994	51	Increase	Anti-Longevity	increase;anti;51;;17411345
218	Eukaryotic Initiation Factor	eif-3.F	Caenorhabditis elegans	Translation initiation factor (eIF) complex	174478			Cel.17162	32	Increase	Anti-Longevity	increase;anti;32;;17411345|increase;anti;28;;17521386
219	fatty acid ELOngation	elo-5	Caenorhabditis elegans	Polyunsaturated fatty acid (PUFA) elongase	177320			Cel.6925	45	Decrease	Pro-Longevity	decrease;pro;45;;18006689
220	Erythroid-Like Transcription factor family	elt-6	Caenorhabditis elegans	Transcription factor	176993			Cel.19342	34	Increase	Anti-Longevity	increase;anti;34;;17608836|increase;anti;;30;18662544
221	Enhancer of PolyComb-like	epc-1	Caenorhabditis elegans		176679			Cel.8438	20	Increase	Anti-Longevity	increase;anti;20;;17608836
222	Excision repair cross-complementing rodent repair deficiency, complementation group 2	Ercc2	Mus musculus	Helicase involved in DNA repair and condensation	13871	ENSMUSG00000030400	O08811	Mm.36524		Decrease	Pro-Longevity	decrease;pro;;;11950998
223	Excision repair cross-complementing rodent repair deficiency, complementation group 4	Ercc4	Mus musculus	Involved in DNA repair	50505	ENSMUSG00000022545	Q9QZD4	Mm.287837		Decrease	Pro-Longevity	decrease;pro;;;17183314
224	Ezrin/Radixin/Moesin	erm-1	Caenorhabditis elegans	Radixin, moesin	172174			Cel.5070	15	Increase	Anti-Longevity	increase;anti;15;;17411345
225	Endoplasmic Reticulum Oxidase	ero-1	Caenorhabditis elegans	Endoplasmic Reticulum Oxidase	173325			Cel.16217	32	Increase	Anti-Longevity	increase;anti;32;;17411345
226	glutaminyl(Q) tRNA Synthetase	qars-1	Caenorhabditis elegans		178415			Cel.7782	40	Increase	Anti-Longevity	increase;anti;40;;17608836
227		F01G10.1	Caenorhabditis elegans	Transketolase, involved in sugar-phosphate metabolism	177906			Cel.8781	25	Increase	Anti-Longevity	increase;anti;25;;17608836
228		F08B4.7	Caenorhabditis elegans	Small nuclear ribonucleoprotein polypeptide C	177674			Cel.8748	21	Increase	Anti-Longevity	increase;anti;21;;17608836
229	C-type LECtin	clec-227	Caenorhabditis elegans	C-type lectin	184216			Cel.4210		Increase	Anti-Longevity	increase;anti;;;15998808
230		F09F7.5	Caenorhabditis elegans		175764			Cel.10630		Increase	Anti-Longevity	increase;anti;;;15998808
231		F09G8.3	Caenorhabditis elegans	Could be a mitochondrial ribosomal protein	184267			Cel.10624	60	Increase	Anti-Longevity	increase;anti;60;;17608836
232		F13B6.1	Caenorhabditis elegans	Homologue of mucin	184407			Cel.13144	50	Increase	Anti-Longevity	increase;anti;50;;17608836
233		F13G3.7	Caenorhabditis elegans	Predicted mitochondrial carrier protein	172478			Cel.20342	25	Increase	Anti-Longevity	increase;anti;25;;12447374
234		F14B4.3	Caenorhabditis elegans	RNA polymerase I subunit	172752			Cel.6204	15	Increase	Anti-Longevity	increase;anti;15;;17521386
235	SET (trithorax/polycomb) domain containing	set-9	Caenorhabditis elegans	PHD Zn-finger proteins	177196			Cel.21386	20	Increase	Anti-Longevity	increase;anti;;;15998808|increase;anti;20;;20555324
236		F19B6.1	Caenorhabditis elegans	Armadillo/beta-catenin/plakoglobin	178181			Cel.22547	35	Increase	Anti-Longevity	increase;anti;35;;17411345
237		F21D5.8	Caenorhabditis elegans	Could be a mitochodrial ribosomal protein	184770			Cel.13091	36	Increase	Anti-Longevity	increase;anti;36;;17608836
238		F21H12.1	Caenorhabditis elegans	WD40 repeat protein	174019			Cel.15343		Increase	Anti-Longevity	increase;anti;;;15998808
239	abnormal DAuer Formation	daf-10	Caenorhabditis elegans		184883			Cel.26567	60	Increase	Anti-Longevity	increase;anti;60;;10617200
240		F25G6.2	Caenorhabditis elegans	mRNA cleavage and polyadenylation	182490			Cel.31512	24	Increase	Anti-Longevity	increase;anti;24;;17411345
241		F26A3.4	Caenorhabditis elegans	Dual-specificity phosphatase	172525			Cel.18879	27	Increase	Anti-Longevity	increase;anti;27;;17411345
242		F26E4.4	Caenorhabditis elegans	Mitochondrial translation	259393			Cel.18869	17	Increase	Anti-Longevity	increase;anti;17;;17521386
243		F26E4.6	Caenorhabditis elegans	Cytochrome c oxidase, subunit VIIc/COX8	3565338			Cel.23120	60	Increase	Anti-Longevity	increase;anti;;;12447374|increase;anti;;;17411345|increase;anti;;;15998808|increase;anti;60;;20688098
244		F28B3.5	Caenorhabditis elegans		172111			Cel.18848	30	Increase	Anti-Longevity	increase;anti;30;;12447374
245		F28D1.9	Caenorhabditis elegans	Fatty acid transporter	178190			Cel.5847	50	Decrease	Pro-Longevity	decrease;pro;50;;18006689
246		F29C4.2	Caenorhabditis elegans	Cytochrome C oxidase polypeptide	176828			Cel.22887	100	Increase	Anti-Longevity	increase;anti;100;;17608836|increase;anti;80;;20688098
247		F30A10.10	Caenorhabditis elegans	Ubiquitin C-terminal hydrolase	172782			Cel.5392		Decrease	Pro-Longevity	decrease;pro;;;18006689
248		F30A10.6	Caenorhabditis elegans	Inositol polyphosphate-5- phosphatase	172778			Cel.18827	25	Decrease	Pro-Longevity	decrease;pro;25;;18006689
249		F33D4.5	Caenorhabditis elegans	Ribosomal protein of the L1p/L10e family	177549			Cel.13029	45	Increase	Anti-Longevity	increase;anti;45;;17608836
250		F33H2.8	Caenorhabditis elegans		185238			Cel.25000	36	Decrease	Pro-Longevity	decrease;pro;36;;18006689
251		F35D2.3	Caenorhabditis elegans	Fibrillins and related proteins containing Ca2+-binding EGF-like domains	174229			Cel.17232		Increase	Anti-Longevity	increase;anti;;;12447374
252		F37C4.4	Caenorhabditis elegans		177145			Cel.12998		Decrease	Pro-Longevity	decrease;pro;;;18006689
253		F40F12.7	Caenorhabditis elegans	Similar to CBP/P300	176402			Cel.18119		Decrease	Pro-Longevity	decrease;pro;;;18006689
254		F40F8.5	Caenorhabditis elegans		174702			Cel.34802		Increase	Anti-Longevity	increase;anti;;;15998808
255	CUTiclin-Like	cutl-28	Caenorhabditis elegans		176895			Cel.12970	28	Increase	Anti-Longevity	increase;anti;28;;17608836
256		F42A6.1	Caenorhabditis elegans	Olfactory receptor	185645			Cel.12960	22	Increase	Anti-Longevity	increase;anti;22;;17608836
257		F42G10.1	Caenorhabditis elegans		181214			Cel.5236		Increase	Anti-Longevity	increase;anti;;;16380712
258		F43D2.1	Caenorhabditis elegans	Cyclin K	185704			Cel.26816	20	Decrease	Pro-Longevity	decrease;pro;20;;18006689
259		F43E2.7	Caenorhabditis elegans	Mitochondrial carrier protein	174207			Cel.6405	21	Increase	Anti-Longevity	increase;anti;21;;17411345
260		F43G9.1	Caenorhabditis elegans	Isocitrate dehydrogenase, alpha subunit	172655			Cel.17675		Increase	Anti-Longevity	increase;anti;;;15998808
261		F49C12.9	Caenorhabditis elegans	Ubiquitin-associated	177752			Cel.5678	19	Increase	Anti-Longevity	increase;anti;19;;17608836
262		F49F1.12	Caenorhabditis elegans		186068			Cel.32635		Increase	Anti-Longevity	increase;anti;;;15998808
263		F52C6.2	Caenorhabditis elegans	Ubiquitin-like protein	173558			Cel.34586	19	Decrease	Pro-Longevity	decrease;pro;19;;18006689
264		F53F4.11	Caenorhabditis elegans		179849			Cel.17493	27	Increase	Anti-Longevity	increase;anti;27;;17411345
265		F55B11.1	Caenorhabditis elegans		178381			Cel.17088		Increase	Anti-Longevity	increase;anti;;;15998808
266		F55B11.3	Caenorhabditis elegans		178383			Cel.22428		Increase	Anti-Longevity	increase;anti;;;15998808
267		F55B11.5	Caenorhabditis elegans		3565591			Cel.31005		Increase	Anti-Longevity	increase;anti;;;15998808
268		F55B12.4	Caenorhabditis elegans	tRNA nucleotidyltransferase	3565786			Cel.2743	52	Decrease	Pro-Longevity	decrease;pro;52;;18006689
269	AMP-Activated Kinase Beta subunit	aakb-1	Caenorhabditis elegans	Protein involved in Snf1 protein kinase complex assembly	181492			Cel.860		Decrease	Pro-Longevity	decrease;pro;;;16673436
270		F56D5.5	Caenorhabditis elegans	Golgi matrix protein	177772			Cel.12825	20	Increase	Anti-Longevity	increase;anti;20;;17608836
271		F57B10.3	Caenorhabditis elegans	Phosphoglycerate mutase	172376			Cel.8669	20	Increase	Anti-Longevity	increase;anti;20;;12447374|increase;anti;9;;15998808
272	DAF-16/FOXO Controlled, germline Tumor affecting	dct-18	Caenorhabditis elegans		174934			Cel.14924	8	Decrease	Pro-Longevity	decrease;pro;8;;17934462
273		F59A3.3	Caenorhabditis elegans	Mitochondrial translation	172204			Cel.18571	14	Increase	Anti-Longevity	increase;anti;14;;17521386
274		F59B2.8	Caenorhabditis elegans		186593			Cel.10372		Decrease	Pro-Longevity	decrease;pro;;;17392428
275		F59B8.2	Caenorhabditis elegans	NADP-dependent isocitrate dehydrogenase	177775			Cel.8903		Increase	Anti-Longevity	increase;anti;;;15998808
276	EXOSome (multiexonuclease complex) component	exos-3	Caenorhabditis elegans	Ribosome biogenesis	186604			Cel.30674	12	Increase	Anti-Longevity	increase;anti;12;;17521386
277		F59C6.5	Caenorhabditis elegans	Subunit of the NADH:ubiquinone oxidoreductase complex	172933			Cel.18563	70	Increase	Anti-Longevity	increase;anti;19;;17411345|increase;anti;16;;17521386|increase;anti;70;;18006689
278	FATty acid desaturase	fat-7	Caenorhabditis elegans		179100			Cel.3272		Decrease	Pro-Longevity	decrease;pro;;;15719061
279	fructose-1,6-bisphosphatase	fbp-1	Caenorhabditis elegans	Fructose bisphosphatase	266822			Cel.6833		Increase	Anti-Longevity	increase;anti;;;17673661
280	Fructose-1,6-bisphosphatase, key regulatory enzyme in the gluconeogenesis pathway, required for gluc	FBP1	Saccharomyces cerevisiae	Glucose metabolism	851092					Decrease	Anti-Longevity	decrease;anti;;;16199065
281	F-box A protein	fbxa-121	Caenorhabditis elegans	F-box A protein	189476					Decrease	Pro-Longevity	decrease;pro;;;17392428
282	Fibroblast growth factor 23	Fgf23	Mus musculus		64654	ENSMUSG00000000182	Q9EPC2	Mm.347933		Decrease	Pro-Longevity	decrease;pro;;;16436465|decrease;pro;;;18729070
283	fission 1 (mitochondrial outer membrane) homolog (S. cerevisiae)	FIS1	Saccharomyces cerevisiae	Mitochondrial outer membrane protein involved in membrane fission	854745					Increase and Decrease	Unclear	increase;anti;;;17173038|decrease;pro;;;20421943
284		FOB1	Saccharomyces cerevisiae		851688				50	Increase	Anti-Longevity	increase;anti;50;;10230397|increase;anti;;;20421943|increase;anti;20;;16293764|increase;anti;50;;10521401|increase;anti;25;;19030232
285	Forkhead box M1	Foxm1	Mus musculus	Transcriptional regulator that is important in development and cell proliferation	14235	ENSMUSG00000001517	O08696	Mm.42148		Decrease	Pro-Longevity	decrease;pro;;;14647066
286	Forkhead box, sub-group O	foxo	Drosophila melanogaster	Transcriptional regulator	41709			Dm.3957	33	Increase	Pro-Longevity	increase;pro;;;15175753|increase;pro;;;15192154|increase;pro;33;;17465980
287	FRataxin (involved in human Friedrich's ataxia) Homolog	frh-1	Caenorhabditis elegans	Regulation of mitochondrial iron transport and respiration	174002			Cel.20708		Increase and Decrease	Unclear	increase;anti;;;15771615|decrease;pro;;;16293572
288	Fourteen-Three-Three family	ftt-2	Caenorhabditis elegans		181348			Cel.17467		Increase and Decrease	Pro-Longevity	increase;pro;30;;16860373|decrease;pro;26;;18423931
289	four wheel drive	Fwd	Drosophila melanogaster	1-phosphatidylinositol-4-kinase	45374			Dm.1632	9	Increase	Pro-Longevity	increase;pro;9;;12620118
290	frataxin	Fxn	Mus musculus	Regulation of mitochondrial iron transport and respiration	14297	ENSMUSG00000059363	O35943	Mm.7319		Decrease	Pro-Longevity	decrease;pro;;;16278235
291	garnet	g	Drosophila melanogaster	gamma-subunit of AP-3 complex	44819			Dm.1817		Decrease	Pro-Longevity	decrease;pro;;30;17435236
292	General Anaesthetic Sensitivity abnormal	gas-1	Caenorhabditis elegans	Subunit of complex I of the mitochondrial electron transport chain	181646			Cel.8011		Decrease	Unannotated	decrease;;;;15178135
293	Glutamate-cysteine ligase catalytic subunit	Gclc	Drosophila melanogaster	Catalyzes the formation of glutathione	53581			Dm.1723	50	Increase	Pro-Longevity	increase;pro;50;50;16148000
294	Glutamate-cysteine ligase modifier subunit	Gclm	Drosophila melanogaster	Catalyzes the formation of glutathione	248194			Dm.36873	24	Increase	Pro-Longevity	increase;pro;24;;16148000
295	Histone acetyltransferase	GCN5	Saccharomyces cerevisiae		853167				50	Decrease	Pro-Longevity	decrease;pro;;;15547318|decrease;pro;;;20421943|decrease;pro;50;;20883526|decrease;pro;;;19801973
296	Guanylyl CYclase	gcy-28	Caenorhabditis elegans	Natriuretic peptide receptor, guanylate cyclase	172051			Cel.18007		Increase	Anti-Longevity	increase;anti;;;16103914
297	Guanylyl CYclase	gcy-6	Caenorhabditis elegans	Guanylate cyclase	191644			Cel.3267		Increase	Anti-Longevity	increase;anti;;;12845331
298	GDI (RabGDP Dissociation Inhibitor) family	gdi-1	Caenorhabditis elegans	Rab GDP dissociation inhibitor	178402			Cel.17646		Decrease	Pro-Longevity	decrease;pro;;;18006689
299	GEX Interacting protein	gei-15	Caenorhabditis elegans		180951			Cel.808	13	Increase	Anti-Longevity	increase;anti;13;;17411345
300	Acyl CoA DeHydrogenase	acdh-13	Caenorhabditis elegans	acyl CoA dehydrogenase	177654			Cel.7888	57	Increase	Anti-Longevity	increase;anti;57;;17608836
301	Growth hormone	Gh	Mus musculus	Growth control	14599	ENSMUSG00000020713	P06880	Mm.343934		Decrease	Anti-Longevity	decrease;anti;;;14583653
302	Growth hormone receptor	Ghr	Mus musculus	Signal transduction of growth hormone	14600	ENSMUSG00000055737	P16882	Mm.3986	50	Increase	Anti-Longevity	increase;anti;50;;12933651
303	Growth hormone releasing hormone receptor	Ghrhr	Mus musculus		14602	ENSMUSG00000004654	P32082	Mm.89928	20	Increase	Anti-Longevity	increase;anti;20;;11371619
304	gigas	gig	Drosophila melanogaster	Insulin/phosphoinositide 3-kinase (PI3K)/Akt pathway	40201			Dm.2047		Increase	Pro-Longevity	increase;pro;;;15186745
305	Glial Lazarillo	GLaz	Drosophila melanogaster	Carrier of hydrophobic substances	36447			Dm.2811		Increase and Decrease	Pro-Longevity	increase;pro;29;;16581512|decrease;pro;19.3;10.9;16581513
306	GaLactoFuranose synthesis (UGM, UDP-galactopyranose mutase)	glf-1	Caenorhabditis elegans	UDP-galactopyranose mutase	177358			Cel.12759	49	Decrease	Pro-Longevity	decrease;pro;49;;18006689
307		GLN3	Saccharomyces cerevisiae	Transcriptional activator of genes regulated by nitrogen catabolite repression	856763					Increase and Decrease	Unclear	increase;anti;;;16418483|increase;anti;;;20421943|decrease;pro;20;;19030232
308	abnormal Germ Line Proliferation	glp-1	Caenorhabditis elegans	Receptor for a germ-line proliferation signal	176286			Cel.6196	33	Increase	Anti-Longevity	increase;anti;30;;11799246|increase;anti;33;;17411345
309	G Protein, Alpha subunit	gpa-1	Caenorhabditis elegans	G Protein, Alpha subunit	179546			Cel.3259		Increase and Decrease	Anti-Longevity	increase;anti;;10;17187771|decrease;anti;;10;17187771
310	G Protein, Alpha subunit	gpa-10	Caenorhabditis elegans	G Protein, Alpha subunit	179075			Cel.3255	10	Decrease	Pro-Longevity	decrease;pro;10;;17187771
311	G Protein, Alpha subunit	gpa-11	Caenorhabditis elegans	G Protein, Alpha subunit	173759			Cel.14877	25	Increase	Pro-Longevity	increase;pro;25;;17187771
312	G Protein, Alpha subunit	gpa-15	Caenorhabditis elegans	G Protein, Alpha subunit	172645			Cel.18556	20	Decrease	Anti-Longevity	decrease;anti;20;;17187771
313	G Protein, Alpha subunit	gpa-2	Caenorhabditis elegans	G Protein, Alpha subunit	179219			Cel.3258		Increase and Decrease	Pro-Longevity	decrease;pro;30;;17187771|increase;pro;12;;17187771
314	G Protein, Alpha subunit	gpa-3	Caenorhabditis elegans	G Protein, Alpha subunit	179319			Cel.19386	15	Decrease	Pro-Longevity	decrease;pro;15;;17187771
315	G Protein, Alpha subunit	gpa-5	Caenorhabditis elegans	G Protein, Alpha subunit	180527			Cel.807		Increase and Decrease	Anti-Longevity	increase;anti;;10;17187771|decrease;anti;;10;17187771
316	G Protein, Alpha subunit	gpa-6	Caenorhabditis elegans	G Protein, Alpha subunit	181442			Cel.806	10	Increase	Anti-Longevity	increase;anti;10;;17187771
317	G Protein, Alpha subunit	gpa-8	Caenorhabditis elegans	G Protein, Alpha subunit	179731			Cel.3257		Increase and Decrease	Anti-Longevity	increase;anti;20;;17187771|decrease;anti;10;;17187771
318	G Protein, Alpha subunit	gpa-9	Caenorhabditis elegans	G Protein, Alpha subunit	191659			Cel.28724			Unannotated	;;;;17187771
319		GPA2	Saccharomyces cerevisiae	Encodes G-protein alpha subunit, which acts in parallel to Ras pathway to activate adenylate cyclase	856741					Increase and Decrease	Unclear	increase;anti;50;;11000115|decrease;pro;;;20421943
320	G Protein, Gamma subunit	gpc-1	Caenorhabditis elegans	G Protein, Gamma subunit	181424			Cel.20513	10	Increase	Anti-Longevity	increase;anti;10;;17187771
321	GPD (glyceraldehyde 3-phosphate dehydrogenase)	gpd-2	Caenorhabditis elegans	Glyceraldehyde 3-phosphate dehydrogenase	3565504			Cel.23529		Increase	Anti-Longevity	increase;anti;;;17673661
322	Glucose-6-Phosphate Isomerase	gpi-1	Caenorhabditis elegans	Glucose-6-phosphate isomerase	173227			Cel.19747		Increase	Anti-Longevity	increase;anti;;;16103914
323		GPR1	Saccharomyces cerevisiae	Interacts with Gpa2p and regulates cAMPPKA signalling pathway	851527				50	Increase	Anti-Longevity	increase;anti;50;;11000115
324	Glutathione peroxidase 4	Gpx4	Mus musculus	Detoxification of oxidative damage to membrane lipids	625249	ENSMUSG00000075706		Mm.359573	7	Increase	Anti-Longevity	increase;anti;7;;15496407
325	GRound-Like (grd related)	grl-19	Caenorhabditis elegans		176843			Cel.29158	27	Increase	Anti-Longevity	increase;anti;27;;17608836
326	abnormal GROwth rate	gro-1	Caenorhabditis elegans	tRNA delta(2)-isopentenylpyrophosphate transferase	175725			Cel.19334	29	Increase	Unannotated	increase;;29;;8638122
327	Glutathione reductase	GSR	Drosophila melanogaster	Redox regulation and oxidative defence						Increase	Pro-Longevity	increase;pro;;;10506576
328	Glutathione S-Transferase	gst-10	Caenorhabditis elegans	Conjugation of the lipid peroxidation product 4-hydroxynonenal (4-HNE)	178725			Cel.34291		Increase and Decrease	Pro-Longevity	increase;pro;22;;16164425|decrease;pro;;;17157356
329	Glutathione S-Transferase	gst-5	Caenorhabditis elegans	Conjugation of the lipid peroxidation product 4-hydroxynonenal (4-HNE)	187537			Cel.14876		Decrease	Pro-Longevity	decrease;pro;;;17157356
330		H06H21.8	Caenorhabditis elegans	Predicted small molecule kinase	186700			Cel.8684		Increase	Anti-Longevity	increase;anti;;;15998808
331		H28O16.1	Caenorhabditis elegans	F0F1-type ATP synthase	173134			Cel.22874	27	Increase	Anti-Longevity	increase;anti;27;;17411345
332		HAP4	Saccharomyces cerevisiae	Transcription factor required for the metabolic shift from fermentation to respiration	853751					Increase and Decrease	Pro-Longevity	increase;pro;40;;12124627|decrease;pro;;;20421943
333		HAT2	Saccharomyces cerevisiae		856654				30	Increase	Unannotated	increase;;30;;16023114
334	Proliferation associated SNF-2-like gene	Hells	Mus musculus	Involved in global genome methylation	15201	ENSMUSG00000025001	Q60848	Mm.392920		Decrease	Pro-Longevity	decrease;pro;;;15105378
335	Homolog of Hedgehog AcylTransferase	hhat-2	Caenorhabditis elegans	Hedgehog acyltransferase	190374			Cel.11873	50	Increase	Anti-Longevity	increase;anti;50;;17608836
336	HIStone	his-71	Caenorhabditis elegans	H3 histone	181057			Cel.17947	19	Decrease	Pro-Longevity	decrease;pro;19;;18006689
337	hook	hk	Drosophila melanogaster	Coiled-coiled, MVB interactions	35169			Dm.2576		Decrease	Pro-Longevity	decrease;pro;;30;17435236
338	Homeodomain interacting Protein Kinase	hpk-1	Caenorhabditis elegans	Homeodomain interacting protein kinase	180695			Cel.17353	37	Decrease	Pro-Longevity	decrease;pro;37;;18006689
339		HPR5	Saccharomyces cerevisiae	DNA helicase and DNA-dependent ATPase involved in DNA repair	853353				30	Decrease	Pro-Longevity	decrease;pro;30;;11290710
340	human HnRNP A1 homolog	hrp-1	Caenorhabditis elegans	RNA metabolism	177101			Cel.7537	49	Increase	Anti-Longevity	increase;anti;49;;17411345
341	Heat shock transcription factor 1	hsf-1	Caenorhabditis elegans	Transcription factor that is activated upon heat shock	173078			Cel.16386		Decrease	Pro-Longevity	decrease;pro;;;14668486|decrease;pro;;;18006689
342	Heat Shock Protein	hsp-16.1	Caenorhabditis elegans	Stress-induced chaperone	179286			Cel.3204		Increase	Pro-Longevity	increase;pro;;;12882326
343	Heat Shock Protein	hsp-16.48	Caenorhabditis elegans	Stress-induced chaperone	179287			Cel.17997		Increase	Pro-Longevity	increase;pro;;;12882326
344	Heat Shock Protein	hsp-16.49	Caenorhabditis elegans	Stress-induced chaperone	179288			Cel.32991		Increase	Pro-Longevity	increase;pro;;;12882326
345	Heat Shock Protein	hsp-4	Caenorhabditis elegans	Response to heat shock	174203			Cel.5771		Decrease	Pro-Longevity	decrease;pro;;;16741121
346	Heat shock 70kDa protein 9B (mortalin-2)	hsp-6	Caenorhabditis elegans	Stress-induced chaperone	178873			Cel.22952		Increase and Decrease	Pro-Longevity	increase;pro;43;45;11959102|decrease;pro;15;;17189267
347		HSP104	Saccharomyces cerevisiae	Heat shock protein	850633				40	Decrease	Pro-Longevity	decrease;pro;40;;17908928
349	Heat shock protein 26	Hsp26	Drosophila melanogaster	Heat shock response	39075			Dm.907	30	Increase	Pro-Longevity	increase;pro;30;;15308776
350	Heat shock protein 27	Hsp27	Drosophila melanogaster	Heat shock response	39078			Dm.2803	30	Increase	Pro-Longevity	increase;pro;30;;15308776
351	Heat shock protein 68	hsp68	Drosophila melanogaster	Response to heat shock	42852			Dm.23337	20	Increase	Pro-Longevity	increase;pro;;;14602080|increase;pro;20;;20976250
352	Heat Shock Protein	hsp70	Drosophila melanogaster	Heat shock response						Increase	Pro-Longevity	increase;pro;;;9363888
353		HST2	Saccharomyces cerevisiae	Cytoplasmic member of the silencing information regulator 2 (Sir2) family	856092					Increase	Pro-Longevity	increase;pro;;;16051752
354	Him-Three Paralog	htp-3	Caenorhabditis elegans	Chromatin modificatioon	172099			Cel.18581	19	Increase	Anti-Longevity	increase;anti;19;;17411345
355	5-hydroxytryptamine (serotonin) receptor 1B	htr1b	Mus musculus	5-hydroxytryptamine (serotonin) receptor 1B	15551	ENSMUSG00000049511	P28334	Mm.445308		Decrease	Pro-Longevity	decrease;pro;;;17420766
356	human HUS1 related	hus-1	Caenorhabditis elegans	DNA damage checkpoint protein	171939			Cel.19590	11	Increase	Anti-Longevity	increase;anti;11;;17895432
357		HXK2	Saccharomyces cerevisiae	Catalyzes the addition of phosphate to glucose to make glucose-6-phosphate	852639				50	Increase	Anti-Longevity	increase;anti;50;;11000115|increase;anti;;;20421943
358	Idh2p	IDH2	Saccharomyces cerevisiae	Subunit of mitochondrial NAD(+)-dependent isocitrate dehydrogenase	854303				30	Increase	Anti-Longevity	increase;anti;30;;16293764|increase;anti;20;;19030232|increase;anti;20;;18340043
359	Initiation Factor 4E (eIF4E) family	ife-1	Caenorhabditis elegans	A scaffold protein for translation initiation factors	176755			Cel.23053		Increase	Anti-Longevity	increase;anti;;10;17266680
360	Initiation Factor 4E (eIF4E) family	ife-2	Caenorhabditis elegans	A scaffold protein for translation initiation factors	180393			Cel.766		Increase	Anti-Longevity	increase;anti;;20;17266679|increase;anti;;30;17277769|increase;anti;;10;20700440
361	Initiation Factor Five (eIF-5A) homologs	iff-1	Caenorhabditis elegans		176373			Cel.10082		Increase	Anti-Longevity	increase;anti;;;15998808
362	Initiation Factor 4G (eIF4G) family	ifg-1	Caenorhabditis elegans	A scaffold protein for translation initiation factors	174322			Cel.23043	55	Increase	Anti-Longevity	increase;anti;55;;17411345|increase;anti;;30;17266679|increase;anti;;;16720740|increase;anti;;36;17266680|increase;anti;;30;20700440
363	IntraFlagellar Transport Associated	ifta-2	Caenorhabditis elegans	Ciliar protein	189055			Cel.12265	50	Increase	Anti-Longevity	increase;anti;50;;16968739
364	Insulin-like growth factor 1	Igf1	Mus musculus	Hormone that stimulates growth	16000	ENSMUSG00000020053	P05017	Mm.268521	23	Increase	Pro-Longevity	increase;pro;23;0;17973971
365	Insulin-like growth factor 1 receptor	Igf1r	Mus musculus	IGF1 receptor that mediates growth	16001	ENSMUSG00000005533	Q60751	Mm.275742	40	Increase	Anti-Longevity	increase;anti;33;;12483226|increase;anti;40;;18959478
366	I'm not dead yet protein	Indy	Drosophila melanogaster	Sodium-dependent citrate transporter	40049			Dm.2528	92	Increase	Anti-Longevity	increase;anti;92;45;11118146|increase;anti;26;;18460334
367	INitiation Factor	inf-1	Caenorhabditis elegans	Scaffold protein for translation initiation factors	175966			Cel.6803		Increase and Decrease	Unclear	increase;anti;46;;17411345|decrease;pro;10;;17673661
368	Insulin-like 1 receptor	InR	Drosophila melanogaster	InR regulates cell growth and proliferation through the dP13K/dAkt pathway	42549			Dm.1271	85	Increase	Anti-Longevity	increase;anti;85;;11292875
369	INSulin related	ins-1	Caenorhabditis elegans	Encodes an insulin-like protein	177936			Cel.19650	25	Increase	Pro-Longevity	increase;pro;25;;11274053
370	INSulin related	ins-18	Caenorhabditis elegans	Encodes an insulin-like protein	172600			Cel.19488		Increase	Anti-Longevity	increase;anti;;;12845331
371	INSulin related	ins-21	Caenorhabditis elegans	Encodes an insulin-like protein	191689			Cel.28731		Increase	Anti-Longevity	increase;anti;;;12845331
372	INSulin related	ins-7	Caenorhabditis elegans	Encodes an insulin-like protein	191688			Cel.35637	12	Increase	Anti-Longevity	increase;anti;;;12845331|increase;anti;12;;19575768
373	Insulin receptor	Insr	Mus musculus	Signal tranduction of insulin	16337	ENSMUSG00000005534	P15208	Mm.268003	33.3	Increase	Anti-Longevity	increase;anti;;;12543978|increase;anti;33.3;;15713666
374	INneXin	inx-14	Caenorhabditis elegans	Embryonic viability and fertility	172488			Cel.22679		Increase	Anti-Longevity	increase;anti;;;15998808
375	INneXin	inx-8	Caenorhabditis elegans	Gap junction protein	178101			Cel.12706	19	Increase	Anti-Longevity	increase;anti;19;;17608836
376	INneXin	inx-9	Caenorhabditis elegans	Innexin-type channel	191694			Cel.12705	28	Increase	Anti-Longevity	increase;anti;28;;17411345|increase;anti;21;;17608836
377	insulin receptor substrate 1	Irs1	Mus musculus	Cytoplasmic signalling molecule that mediates effects of insulin, insulin-like growth factor 1, and other cytokines	16367	ENSMUSG00000055980	P35569	Mm.4952	18	Increase	Anti-Longevity	increase;anti;18;;17928362
378	insulin receptor substrate 2	Irs2	Mus musculus	Cytoplasmic signalling molecule that mediates effects of insulin, insulin-like growth factor 1, and other cytokines	384783	ENSMUSG00000038894	P81122	Mm.407207	18	Increase	Anti-Longevity	increase;anti;18;;17641201
379	Iron-Sulfur Protein	isp-1	Caenorhabditis elegans	Iron sulfur protein of mitochondrial complex III	177609			Cel.8806	60	Increase	Anti-Longevity	increase;;60;100;11709184|increase;anti;;;17266679
380	JNK Kinase	jkk-1	Caenorhabditis elegans	Signal transduction	180810			Cel.7913		Decrease	Unannotated	decrease;;;;15767565
381	Jun N-terminal Kinase	jnk-1	Caenorhabditis elegans	Signal transduction	177460			Cel.18197		Increase and Decrease	Pro-Longevity	increase;pro;40;;15767565|decrease;pro;;30;18832074
382		K01C8.6	Caenorhabditis elegans	Mitochondrial translation	186840			Cel.14838	17	Increase	Anti-Longevity	increase;anti;17;;17521386
383		K01C8.7	Caenorhabditis elegans	Mitochondrial FAD carrier protein	186841			Cel.14837	20	Increase	Anti-Longevity	increase;anti;20;;12447374
384	eIFTwoBeta (eIF2beta translation initiation factor)	iftb-1	Caenorhabditis elegans	A subunit of the general translation-initiation factor eIF2	172584			Cel.18516		Increase	Anti-Longevity	increase;anti;;30;17266679
385		K07H8.1	Caenorhabditis elegans	Beta-tubulin folding cofactor E	177624			Cel.12664		Increase	Anti-Longevity	increase;anti;;;15998808
386		K07H8.8	Caenorhabditis elegans		187128			Cel.12659	22	Increase	Anti-Longevity	increase;anti;22;;17608836
387	SCRaMblase (phospholipid scramblase)	scrm-8	Caenorhabditis elegans	Phospholipid scramblase	187152			Cel.12641		Increase	Anti-Longevity	increase;anti;;;15998808
388		K08E3.5	Caenorhabditis elegans	UDP-glucose pyrophosphorylase	176814			Cel.17583		Increase	Anti-Longevity	increase;anti;;;15998808
389		K10B4.3	Caenorhabditis elegans	PH domain protein Melted	173397			Cel.6710		Increase	Anti-Longevity	increase;anti;;;15998808
390	Poly(U) Polymerase	pup-2	Caenorhabditis elegans	S-M checkpoint control protein	175708			Cel.16787		Increase	Anti-Longevity	increase;anti;;;15998808
391	Caffeine Induced Death (S. pombe Cid) homolog	cid-1	Caenorhabditis elegans	S-M checkpoint control protein	175707			Cel.5961		Increase	Anti-Longevity	increase;anti;;;16741121
392		K11B4.1	Caenorhabditis elegans		173349			Cel.18463	16	Increase	Anti-Longevity	increase;anti;16;;17521386
393		K11D12.9	Caenorhabditis elegans	Transcription factor	178892			Cel.3015		Decrease	Pro-Longevity	decrease;pro;;;18006689
394		K12H4.5	Caenorhabditis elegans	Phosphatidylserine decarboxylase proenzyme	187337			Cel.18103	58	Increase	Anti-Longevity	increase;anti;58;;17608836
395	Klotho	Kl	Mus musculus	Calcium metabolism	16591	ENSMUSG00000058488	O35082	Mm.6500		Increase and Decrease	Pro-Longevity	decrease;pro;;;9363890|increase;pro;;;16123266|decrease;pro;;;16144705
396	human KRIT 1 (Krev interaction trapped/cerebral cavernous malformation 1) homolog	kri-1	Caenorhabditis elegans	Encodes an intestinal ankyrin-repeat protein	191275			Cel.25055		Decrease	Pro-Longevity	decrease;pro;;;16530050
397		KSS1	Saccharomyces cerevisiae	Proliferation, differentiation, transcription regulation and development	852931				33	Decrease	Pro-Longevity	decrease;pro;33;;17662940
398	Ceramide synthase component	LAG1	Saccharomyces cerevisiae	Involved in the synthesis of ceramide	856386				50	Increase	Anti-Longevity	increase;anti;50;50;8195187
399		LAG2	Saccharomyces cerevisiae		854133				36	Increase	Pro-Longevity	increase;pro;36;54;8760941
400	Dihydrolipoamide acetyltransferase component (E2) of pyruvate dehydrogenase complex, which catalyzes	LAT1	Saccharomyces cerevisiae	Dihydrolipoamide acetyltransferase	855653				20	Increase	Pro-Longevity	increase;pro;20;;17200108
401	Lipid Binding Protein	lbp-4	Caenorhabditis elegans	Member of a family of small intracellular fatty acid binding proteins	179161			Cel.2989		Decrease	Pro-Longevity	decrease;pro;;;16673436
402	Lipid Binding Protein	lbp-6	Caenorhabditis elegans	Fatty acid-binding protein	172390			Cel.30369		Increase and Decrease	Unclear	decrease;pro;;;16673436|increase;anti;20;;19764929
403	Lipid Binding Protein	lbp-7	Caenorhabditis elegans	Fatty acid-binding protein	191701			Cel.2988		Increase	Anti-Longevity	increase;anti;;;12845331
404	Lipid Binding Protein	lbp-9	Caenorhabditis elegans	Fatty acid-binding protein	178686			Cel.6758		Decrease	Pro-Longevity	decrease;pro;;;16673436
405	LIM domain Binding Protein	ldb-1	Caenorhabditis elegans	Member of the nuclear LIM binding protein family	181292			Cel.17941		Decrease	Pro-Longevity	decrease;pro;;;16380712
406	LEM domain protein	lem-2	Caenorhabditis elegans	Component of nuclear lamina	175058			Cel.14238		Decrease	Pro-Longevity	decrease;pro;;;16269543
407	LEThal	let-60	Caenorhabditis elegans	Ras homolog	178104			Cel.19758		Increase	Unannotated	increase;;;;16164423
408	LEThal	let-653	Caenorhabditis elegans	Secreted glycosylated mucin	178120			Cel.17069	13	Decrease	Pro-Longevity	decrease;pro;13;;18006689
409	abnormal cell LINeage	lin-14	Caenorhabditis elegans	Small noncoding temporal RNA that controls the timing of larval development	181337			Cel.663	31	Increase	Anti-Longevity	increase;anti;31;;16373574
410	abnormal cell LINeage	lin-2	Caenorhabditis elegans	Encodes a protein belonging to the membrane associated guanylate kinase (MAGUK)	181400			Cel.22759		Increase	Unclear	increase;anti;;;16380712|;pro;;;17934462
411	abnormal cell LINeage	lin-23	Caenorhabditis elegans	Larval development	174058			Cel.17632		Decrease	Pro-Longevity	decrease;pro;;;17392428
412	abnormal cell LINeage	lin-4	Caenorhabditis elegans	Small noncoding temporal RNA that controls the timing of larval development	266860						Pro-Longevity	;pro;;;16373574
413		LLC1.3	Caenorhabditis elegans	Dihydrolipoamide dehydrogenase	178387			Cel.8993	61	Increase	Anti-Longevity	increase;anti;61;;17608836
414	nuclear LaMiN	lmn-1	Caenorhabditis elegans	Components of the nuclear lamina	172687			Cel.17828	12	Decrease	Pro-Longevity	decrease;pro;;;16269543|decrease;pro;12;;18006689
415	lamin A	Lmna	Mus musculus	LMAN encodes components of the lamina	16905	ENSMUSG00000028063	P48678	Mm.471227		Decrease	Pro-Longevity	decrease;pro;;;12748643
416	LiPid Depleted	lpd-5	Caenorhabditis elegans	ATP synthesis	172037			Cel.16118	17	Increase	Anti-Longevity	increase;anti;17;;17521386
417	Leucyl Amino-acyl tRNA Synthetase	lars-2	Caenorhabditis elegans		172499			Cel.16138		Increase	Anti-Longevity	increase;anti;;;12447374
418	LSM Sm-like protein	lsm-7	Caenorhabditis elegans	Small nuclear ribonucleoprotein splicing factor	177988			Cel.18150	24	Decrease	Pro-Longevity	decrease;pro;24;;18006689
419	light	lt	Drosophila melanogaster	Cellular transport	3355130			Dm.1800		Decrease	Pro-Longevity	decrease;pro;;10;17435236
420	LYSozyme	lys-8	Caenorhabditis elegans	Encodes a putative lysozyme	173944			Cel.22843	29	Decrease	Pro-Longevity	decrease;pro;29;;17934462
421	Isocitrate dehydrogenase	LYS12	Saccharomyces cerevisiae	NAD-linked mitochondrial enzyme required for the fourth step in the biosynthesis of lysine	854714					Increase	Anti-Longevity	increase;anti;;;16418483|increase;anti;;;16293764
422		M05B5.2	Caenorhabditis elegans		187451			Cel.20722	45	Decrease	Pro-Longevity	decrease;pro;45;;18006689
423		M57.2	Caenorhabditis elegans	Geranylgeranyl transferase	177113			Cel.6678	20	Decrease	Pro-Longevity	decrease;pro;20;;18006689
424	Drosophila MAGonashi homolog	mag-1	Caenorhabditis elegans	mRNA decay	173073			Cel.155	15	Decrease	Pro-Longevity	decrease;pro;15;;18006689
425	Motor AXon guidance	max-1	Caenorhabditis elegans		179794			Cel.17901		Increase	Anti-Longevity	increase;anti;;;15998808
426	yeast MCM (licensing factor) related	mcm-2	Caenorhabditis elegans	Chromatin modificatioon	174841			Cel.16967		Increase and Decrease	Unclear	increase;anti;15;;17411345|decrease;pro;14;;18006689
427	minichromosome maintenance deficient 2 mitotin (S. cerevisiae)	Mcm2	Mus musculus	Chromatin modification	17216	ENSMUSG00000002870	P97310	Mm.16711		Decrease	Pro-Longevity	decrease;pro;;;17717065
428	Malate DeHydrogenase	mdh-1	Caenorhabditis elegans	Mitochondrial malate dehydrogenase	175936			Cel.5076	10	Decrease	Pro-Longevity	decrease;pro;10;;18006689
429	MEChanosensory abnormality	mec-8	Caenorhabditis elegans	RNA-binding protein splicing factor	172771			Cel.18412		Increase	Unannotated	increase;;;;10617200
430		MEC1	Saccharomyces cerevisiae	Involved in replication stress and DNA damage	852433				66	Decrease	Pro-Longevity	decrease;pro;66;;17710147
431	Mog interacting, Ectopic P granules	mep-1	Caenorhabditis elegans	Post-transcriptional gene regulation	178074			Cel.16881	8	Decrease	Pro-Longevity	decrease;pro;8;;18006689
432		MEP2	Saccharomyces cerevisiae	Ammonium permease	855580					Increase	Anti-Longevity	increase;anti;;;16418483
433		MEP3	Saccharomyces cerevisiae	Ammonium transport	856260					Increase	Anti-Longevity	increase;anti;;;16418483
434	Maternal Effect Sterile	mes-1	Caenorhabditis elegans	Required for early asymmetric divisions of the germ line	181362			Cel.6122	60	Increase	Anti-Longevity	increase;anti;60;;11799246
435	Abnormal MEthyl Viologen sensitivity	mev-1	Caenorhabditis elegans	Succinate dehydrogenase, cytochrome b subunit	260040			Cel.6305		Decrease	Pro-Longevity	decrease;;;;9716135|decrease;pro;;;15269213
436	mannoside acetylglucosaminyltransferase 5	Mgat5	Mus musculus	Mannoside acetylglucosaminyltransferase 5	107895	ENSMUSG00000036155	Q8R4G6	Mm.472488		Decrease	Pro-Longevity	decrease;pro;;;17483135
437	MKK (MAP Kinase Kinase) homolog	mkk-4	Caenorhabditis elegans	MAP kinase kinase homologue	185682			Cel.1019		Decrease	Anti-Longevity	decrease;anti;;23;17592521
438	MAP kinase iNtegrating Kinase (MNK) homolog	mnk-1	Caenorhabditis elegans	Regulation of signalling	174623			Cel.7449		Decrease	Pro-Longevity	decrease;pro;;20;17277769
439	CG13316-PC, isoform C	Mnt	Drosophila melanogaster	Homolog of the mammalian Mnt and Mad family of transcriptional repressors	31331			Dm.7389		Decrease	Pro-Longevity	decrease;pro;;;16055719
440	Modulation Of locomotion Defective	mod-5	Caenorhabditis elegans	Serotonin metabolism	171879			Cel.16354		Decrease	Pro-Longevity	decrease;pro;;;17559503
441		MPT5	Saccharomyces cerevisiae	Binds to mRNAs encoding chromatin modifiers and spindle pole body components	852697					Increase and Decrease	Pro-Longevity	increase;pro;25;;9150138|increase;pro;20;;11805047|decrease;pro;50;;17172436
442	Multidrug Resistance Protein family	mrp-5	Caenorhabditis elegans	Multidrug resistance-associated protein/mitoxantrone resistance protein, ABC superfamily	181587			Cel.7495		Increase	Anti-Longevity	increase;anti;;;12447374
443	Methionyl tRNA Synthetase	mars-1	Caenorhabditis elegans	Methionyl tRNA Synthetase	178089			Cel.16977	23	Increase	Anti-Longevity	increase;anti;23;;17608836
444	mutS homolog 2, colon cancer, nonpolyposis type 1 (E. coli)	Msh2	Mus musculus	DNA mismach repair	17685	ENSMUSG00000024151	P43247	Mm.4619		Decrease	Pro-Longevity	decrease;pro;;;12629043
445	Ecdysone-induced protein 28/29kD	Eip71CD	Drosophila melanogaster	MSRA repairs damage resulting from oxidative stress	39675			Dm.2545	70	Increase	Pro-Longevity	increase;pro;70;;11867705|increase;pro;20;20;20655917
446	Methionine sulfoxide reductase A	Msra	Mus musculus	MSRA repairs damage resulting from oxidative stress	110265	ENSMUSG00000054733	Q9D6Y7	Mm.26713		Decrease	Pro-Longevity	decrease;pro;;;11606777|;;;;19487311
447	methuselah	mth	Drosophila melanogaster	G-protein coupled receptor activity	38058			Dm.4379	35	Increase	Anti-Longevity	increase;anti;35;;9794765
448	MeTaLlothionein	mtl-2	Caenorhabditis elegans		179899			Cel.33662		Increase	Anti-Longevity	increase;anti;;;12845331
449	MaX-Like	mxl-2	Caenorhabditis elegans		175184			Cel.10506	7	Decrease	Pro-Longevity	decrease;pro;7;;18006689
450	Mxr1p	MXR1	Saccharomyces cerevisiae		856765					Increase and Decrease	Pro-Longevity	increase;pro;25;;15141092|decrease;pro;;;19049972
451	myospheroid	mys	Drosophila melanogaster	Beta integrin	44885			Dm.1814	20	Increase	Anti-Longevity	increase;anti;20;;14570233
452	NADC (Na+-coupled dicarboxylate transporter) family	nac-2	Caenorhabditis elegans	Na -coupled dicarboxylate transporter	187898			Cel.10163	19	Increase	Anti-Longevity	increase;anti;19;50;14678010
453	NADC (Na+-coupled dicarboxylate transporter) family	nac-3	Caenorhabditis elegans	Na -coupled dicarboxylate transporter	176429			Cel.8083	15	Increase	Anti-Longevity	increase;anti;15;;12480943
454	Nematode AStacin protease	nas-38	Caenorhabditis elegans	Meprin A metalloprotease	180407			Cel.19843		Increase	Anti-Longevity	increase;anti;;;15998808
455		NDE1	Saccharomyces cerevisiae	Mitochondrial electron transport chain	855176				25	Increase	Unclear	increase;pro;25;;14724176|increase;anti;;;16436509
456		NDE2	Saccharomyces cerevisiae	Mitochondrial electron transport chain	851474				25	Increase	Pro-Longevity	increase;pro;25;;14724176
457		NDI1	Saccharomyces cerevisiae	Mitochondrial electron transport chain	854919					Increase	Anti-Longevity	increase;anti;;;16436509
458	nei endonuclease VIII-like 1 (E. coli)	Neil1	Mus musculus	Base excision repair of ring-fragmented purines and some saturated pyrimidines	72774	ENSMUSG00000032298	Q8K4Q6	Mm.438037		Decrease	Pro-Longevity	decrease;pro;;;16446448
459	Neurofibromin 1	NF1	Drosophila melanogaster	Tumor supressor	43149			Dm.4313	68	Increase	Pro-Longevity	increase;pro;68;52;17369827
460	NFI (Nuclear Factor I) family	nfi-1	Caenorhabditis elegans	Transcription/replication factor	174225			Cel.4991		Decrease	Pro-Longevity	decrease;pro;;;16242019
461	Nuclear Hormone Receptor family	nhr-14	Caenorhabditis elegans	Hepatocyte nuclear factor 4 and similar steroid hormone receptors	181102			Cel.630		Increase	Anti-Longevity	increase;anti;;;15998808
462	Nuclear Hormone Receptor family	nhr-154	Caenorhabditis elegans		182565			Cel.25806		Increase	Anti-Longevity	increase;anti;;;15998808
463	Nuclear Hormone Receptor family	nhr-49	Caenorhabditis elegans		172839			Cel.17842		Decrease	Pro-Longevity	decrease;pro;;;15719061
464	Na/H eXchanger	nhx-2	Caenorhabditis elegans		174242			Cel.9292	40	Increase	Anti-Longevity	increase;anti;40;;12939266
465	Nicotinamide Nucleotide Transhydrogenase	nnt-1	Caenorhabditis elegans	Nicotinamide nucleotide transhydrogenase	180884			Cel.30607	18	Decrease	Pro-Longevity	decrease;pro;18;;17934462
466	nitric oxide synthase 3, endothelial cell	Nos3	Mus musculus		18127	ENSMUSG00000028978	P70313	Mm.258415		Decrease	Pro-Longevity	decrease;pro;;;15350840
467	Nematode Polyprotein Allergen related	npa-1	Caenorhabditis elegans	Fatty acids and vitamin A binding	179095			Cel.17242	32	Increase	Anti-Longevity	increase;anti;32;;17411345
468	Nuclear Pore complex Protein	npp-2	Caenorhabditis elegans	Nuclear pore complex component	172611			Cel.17609	11	Decrease	Pro-Longevity	decrease;pro;11;;18006689
469	Nuclear Pore complex Protein	npp-3	Caenorhabditis elegans	Nucleoporin	174823			Cel.6163	14	Decrease	Pro-Longevity	decrease;pro;14;;18006689
470	Nicotinatephosphoribosyltranfserase	NPT1	Saccharomyces cerevisiae	Critical for the NAD+ salvage pathway	854384					Increase and Decrease	Pro-Longevity	increase;pro;60;;11884393|decrease;pro;;;17110466|decrease;pro;50;;1748254
471	asparagiNyl tRNA Synthetase	nars-1	Caenorhabditis elegans	tRNA synthesis	172442			Cel.23239	11	Increase	Anti-Longevity	increase;anti;11;;17521386
472	GLIoTactin (Drosophila neuroligin-like) homolog	nrx-1	Caenorhabditis elegans		179503			Cel.4641		Decrease	Anti-Longevity	decrease;anti;;40;17592521
473	LEThal	let-765	Caenorhabditis elegans	Notch signalling pathway	175934			Cel.24957	27	Decrease	Pro-Longevity	decrease;pro;27;;18006689
474	NOT-Like (yeast CCR4/NOT complex component)	ntl-3	Caenorhabditis elegans	NOT3/NOT5 protein	176614			Cel.9672		Decrease	Pro-Longevity	decrease;pro;;;18006689
475	abnormal NUClease	nuc-1	Caenorhabditis elegans	Deoxyribonuclease II, involved in apoptotic DNA degradation	181174			Cel.11435		Increase	Anti-Longevity	increase;anti;;;12845331
476	NADH Ubiquinone Oxidoreductase	nuo-1	Caenorhabditis elegans		174696			Cel.15907	50	Increase	Anti-Longevity	increase;anti;;;11410594|increase;anti;23;;17411345|increase;anti;50;;20688098
477	NADH Ubiquinone Oxidoreductase	nuo-2	Caenorhabditis elegans		172363			Cel.16754		Increase	Anti-Longevity	increase;anti;;;15998808
478	NADH Ubiquinone Oxidoreductase	nuo-3	Caenorhabditis elegans	NADH:ubiquinone oxidoreductase, NDUFA6/B14 subunit	178404			Cel.18159	77	Increase	Anti-Longevity	increase;anti;;;16103914|increase;anti;77;;17608836|increase;anti;40;;20688098
479	NADH Ubiquinone Oxidoreductase	nuo-4	Caenorhabditis elegans	NADH:ubiquinone oxidoreductase, NDUFA10/42kDa subunit	176001			Cel.34789	38	Increase	Anti-Longevity	increase;anti;;;15998808|increase;anti;38;;17608836
480	NADH Ubiquinone Oxidoreductase	nuo-5	Caenorhabditis elegans	NADH-ubiquinone oxidoreductase, NDUFS1/75 kDa subunit	178735			Cel.33117		Increase	Anti-Longevity	increase;anti;;;15998808
481	ODoRant response abnormal	odr-3	Caenorhabditis elegans	G Protein, Alpha subunit	179806			Cel.2932	30	Increase	Anti-Longevity	increase;anti;30;;17187771
482	OligoPeptide Transporter	pept-1	Caenorhabditis elegans	Intestinal peptide transporter	180919			Cel.19638	40	Increase	Anti-Longevity	increase;anti;;;15155758|increase;anti;40;;12939266
483	Odorant receptor co-receptor	Orco	Drosophila melanogaster	Odorant receptor	40650			Dm.25037	56	Increase	Anti-Longevity	increase;anti;56;30;17272684
484	OSMotic avoidance abnormal	osm-1	Caenorhabditis elegans	Encodes a predicted intraflagellar transport (IFT) raft protein	181715			Cel.253	40	Increase	Anti-Longevity	increase;anti;40;;10617200
485	OSMotic avoidance abnormal	osm-3	Caenorhabditis elegans	Encodes a kinesin motor domain	177141			Cel.12541		Increase	Anti-Longevity	increase;anti;;;10617200
486	OSMotic avoidance abnormal	osm-5	Caenorhabditis elegans		180585			Cel.19400	150	Increase	Anti-Longevity	increase;anti;150;;10617200
487	OSMotic avoidance abnormal	osm-6	Caenorhabditis elegans	Required for dauer formation	179631			Cel.19661	40	Increase	Anti-Longevity	increase;anti;40;;10617200
488		ovo	Drosophila melanogaster	Transcription factor required for female germ line maintenance and gametogenesis	31429			Dm.1677	50	Increase	Anti-Longevity	increase;anti;50;;10617470
489		p53	Drosophila melanogaster	Cell cycle regulation, apoptosis, and DNA repair	2768677			Dm.3257	58	Increase	Anti-Longevity	increase;anti;58;;16303568|increase;anti;19;8;17686972
490	PolyA Binding protein	pab-1	Caenorhabditis elegans	PolyA Binding protein	172920			Cel.17753	30	Increase	Anti-Longevity	increase;anti;30;;17266680
491	PolyA Binding protein	pab-2	Caenorhabditis elegans	PolyA Binding protein	181473			Cel.22599		Increase	Anti-Longevity	increase;anti;;15;17266680
492	Pregnancy-associated plasma protein A	Pappa	Mus musculus	Could be involved in local cell proliferative processes	18491	ENSMUSG00000028370	Q8R4K8	Mm.317854	30	Increase	Anti-Longevity	increase;anti;;40;17681037|increase;anti;30;;18566100
493	abnormal embryonic PARtitioning of cytoplasm	par-5	Caenorhabditis elegans		178113			Cel.17302		Increase and Decrease	Pro-Longevity	increase;pro;30;;16860373|decrease;pro;15;;18423931
494	Paralysed Arrest at Two-fold	pat-4	Caenorhabditis elegans	Integrin-mediated muscle cell attachments during embryogenesis	175175			Cel.10243	24	Increase	Anti-Longevity	increase;anti;16;;16103914|increase;anti;13;;17411345|increase;anti;24;;17608836
495	Paralysed Arrest at Two-fold	pat-6	Caenorhabditis elegans	Muscle assembly and function	176848			Cel.12540	60	Increase	Anti-Longevity	increase;anti;21;;16103914|increase;anti;60;;18006689
496	PRKC, apoptosis, WT1, regulator	Pawr	Mus musculus	Tumor-suppressor protein that induces apoptosis in cancer cells, but not in normal/immortalized cells	114774	ENSMUSG00000035873	Q925B0	Mm.391419		Increase and Decrease	Pro-Longevity	increase;pro;;;17909035|decrease;pro;25;20;15877079
497	phosphoenolpyruvate carboxykinase 1, cytosolic	Pck1	Mus musculus		18534	ENSMUSG00000027513	Q9Z2V4	Mm.479876		Increase	Pro-Longevity	increase;pro;;;17716967
498	Protein-L-isoaspartate (D-aspartate) O-methyltransferase	Pcmt	Drosophila melanogaster	Protein repair	40668			Dm.4629	39	Increase	Pro-Longevity	increase;pro;39;;11742076|increase;pro;;;18772467
499	PDK-class protein kinase	pdk-1	Caenorhabditis elegans	Serine/threonine kinase	180475			Cel.8028	60	Increase	Anti-Longevity	increase;anti;60;;10364160
500	Patterned Expression Site	pes-2.2	Caenorhabditis elegans		173026			Cel.32707		Increase	Anti-Longevity	increase;anti;;;12845331
501	ProFiliN	pfn-2	Caenorhabditis elegans	Cytoskeleton organization	180808			Cel.17415		Increase	Anti-Longevity	increase;anti;;;15998808
502	P GranuLe abnormality	pgl-1	Caenorhabditis elegans	Component of germ line P-granules	177461			Cel.23408		Increase	Anti-Longevity	increase;anti;;;11799246
503	defective PHArynx development	pha-4	Caenorhabditis elegans	Pharynx development	180357			Cel.17389	13	Decrease	Pro-Longevity	decrease;pro;;;17476212|decrease;pro;13;;18804378
504		PHB1	Saccharomyces cerevisiae		853033				20	Decrease	Pro-Longevity	decrease;pro;;;9259555|decrease;pro;20;;12882345
505		PHB2	Saccharomyces cerevisiae		853146				30	Decrease	Pro-Longevity	decrease;pro;;;9259555|;;;;16710639|decrease;pro;30;;12882345
506	POU domain, class 1, transcription factor 1	Pou1f1	Mus musculus	Transcription factor that regulates pituitary development	18736	ENSMUSG00000004842	Q00286	Mm.355440	40	Increase	Anti-Longevity	increase;anti;40;40;11371619
507	cAMP-dependent protein kinase 1	Pka-C1	Drosophila melanogaster	cAMP-dependent protein kinase 1	34284			Dm.2136		Increase	Pro-Longevity	increase;pro;;30;17369827
508	cAMP-dependent protein kinase	Pka1	Schizosaccharomyces pombe		2539781					Increase	Unannotated	increase;;;;16822282
509	Plasminogen activator, urokinase	Plau	Mus musculus	A protease that converts plasminogen to plasmin	18792	ENSMUSG00000021822	P06869	Mm.4183	20	Increase	Pro-Longevity	increase;pro;20;;10638529
510	PaNtothenate Kinase	pnk-1	Caenorhabditis elegans	Pantothenate kinase PanK involved in coenzyme A biosynthesis	172327			Cel.9087		Decrease	Pro-Longevity	decrease;pro;;;12447374|decrease;pro;;;18006689
511	Polarity and Osmotic sensitivity Defect	pod-1	Caenorhabditis elegans	Coronin-like, actin binding protein	176784			Cel.20788	45	Increase	Anti-Longevity	increase;anti;45;;17608836
512	Polymerase (DNA directed), gamma	Polg	Mus musculus	Involved in mitochondrial DNA replication and repair	18975	ENSMUSG00000039176		Mm.3616		Decrease	Pro-Longevity	decrease;pro;;;15164064|decrease;pro;;;16020738
513	POsterior Segregation	pos-1	Caenorhabditis elegans	CCCH-type Zn-finger	179224			Cel.19584	20	Increase	Anti-Longevity	increase;anti;20;;17411345
514	Plenty of SH3s	POSH	Drosophila melanogaster		36990			Dm.3323	14	Increase	Pro-Longevity	increase;pro;14;;11868902
515	protein phosphatase 1D magnesium-dependent, delta isoform	Ppm1d	Mus musculus	May contribute to oncogenesis through functional inactivation of p53	53892	ENSMUSG00000020525	Q9QZ67	Mm.45609		Decrease	Pro-Longevity	decrease;pro;;;16652371
516	PeRoxireDoXin	prdx-2	Caenorhabditis elegans	Alkyl hydroperoxide reductase, thiol specific antioxidant	266858			Cel.21965		Decrease	Pro-Longevity	decrease;pro;;;16673436
517	PeRoxireDoXin	prdx-3	Caenorhabditis elegans	Alkyl hydroperoxide reductase, thiol specific antioxidant	175573			Cel.10218		Decrease	Pro-Longevity	decrease;pro;;;16673436
518	Peroxiredoxin 1	Prdx1	Mus musculus	Involved in redox regulation	18477	ENSMUSG00000028691		Mm.30929		Decrease	Pro-Longevity	decrease;pro;;;12891360
519	Prophet of Pit1, paired-like homeodomain transcription factor	Prop1	Mus musculus	Transcription factor involved in hormonal regulation and development	19127	ENSMUSG00000044542	P97458	Mm.1386		Increase	Anti-Longevity	increase;anti;;;8900272
520	PeRoXisome assembly factor	prx-5	Caenorhabditis elegans	PeRoXisome assembly factor	174392				30	Increase	Anti-Longevity	increase;anti;30;;17411345
521	PaTched Related family	ptr-23	Caenorhabditis elegans	Intracellular cholesterol transport	173362			Cel.5865	13	Decrease	Pro-Longevity	decrease;pro;13;;18006689
522	puckered	puc	Drosophila melanogaster		40958			Dm.2978		Increase	Anti-Longevity	increase;anti;;;14602080
523		R05A10.5	Caenorhabditis elegans	Zinc metalloprotein	187596			Cel.12521		Increase	Anti-Longevity	increase;anti;;;15998808
524		R08E3.3	Caenorhabditis elegans		180757			Cel.23101		Increase	Anti-Longevity	increase;anti;;;15998808
525		R10H10.7	Caenorhabditis elegans		177932			Cel.6000	22	Increase	Anti-Longevity	increase;anti;22;;17608836
526	R11A5.4b	R11A5.4	Caenorhabditis elegans	Phosphoenolpyruvate carboxykinase	172556			Cel.6006		Increase	Anti-Longevity	increase;anti;;;17673661
527	SET (trithorax/polycomb) domain containing	set-15	Caenorhabditis elegans	Histone H3 (Lys9) methyltransferase SUV39H1/Clr4	187813			Cel.27470	10	Increase	Anti-Longevity	increase;anti;;;15998808|increase;anti;10;;20555324
528		R12B2.6	Caenorhabditis elegans		187837			Cel.27480	22	Decrease	Pro-Longevity	decrease;pro;22;;18006689
529		R53.4	Caenorhabditis elegans	ATP synthesis	174554			Cel.18249	20	Increase	Anti-Longevity	increase;anti;20;;17521386
530	RAB family	rab-7	Caenorhabditis elegans	Rab GTPase	174834			Cel.16894	32	Decrease	Pro-Longevity	decrease;pro;32;;18006689
531		RAD27	Saccharomyces cerevisiae	Genomic stability	853747				50	Decrease	Pro-Longevity	decrease;pro;;;12024027|decrease;pro;50;;20883526
532	Subunit of MRX complex, with Mre11p and Xrs2p	RAD50	Saccharomyces cerevisiae	Genomic stability	855471				70	Decrease	Pro-Longevity	decrease;pro;70;;10207108
533	Strand exchange protein	RAD51	Saccharomyces cerevisiae		856831				40	Decrease	Pro-Longevity	decrease;pro;40;;10207108
534	RAD51 homolog (RecA homolog, E. coli) (S. cerevisiae)	RAD52	Saccharomyces cerevisiae	DNA repair	854976				70	Decrease	Pro-Longevity	decrease;pro;70;;10207108
535		RAD57	Saccharomyces cerevisiae	Protein that stimulates strand exchange by stabilizing the binding of Rad51p to single-stranded DNA	851567				40	Decrease	Pro-Longevity	decrease;pro;40;;10207108
536		RAD9	Saccharomyces cerevisiae	Involved in DNA damage response	851803				50	Decrease	Pro-Longevity	decrease;pro;50;;17710147
537	RAE1 RNA export 1 homolog (S. pombe)	Rae1	Mus musculus	RNA export	66679	ENSMUSG00000027509	Q8C570	Mm.4113		Decrease	Pro-Longevity	decrease;pro;;;16476774
538	RAL (Ras-related GTPase) homolog	ral-1	Caenorhabditis elegans	RAL (Ras-related GTPase) homolog	175433			Cel.9713	19	Increase	Anti-Longevity	increase;anti;19;;17608836
539	GTPase involved in G-protein signaling in the adenylate cyclase activating pathway	RAS1	Saccharomyces cerevisiae		854268				23	Increase	Anti-Longevity	increase;anti;23;29;8034612|increase;anti;15;;19030232
540	GTP-binding protein that regulates the nitrogen starvation response, sporulation, and filamentous gr	RAS2	Saccharomyces cerevisiae		855625				43	Increase	Unclear	increase;pro;43;18;8034612|increase;anti;;;12586694
541	ruby	rb	Drosophila melanogaster	B-subunit of AP-3 complex	31381			Dm.1682		Decrease	Pro-Longevity	decrease;pro;;23;17435236
542	ReCQ DNA helicase family	rcq-5	Caenorhabditis elegans	ATP-dependent DNA helicase	175522			Cel.23152	37	Decrease	Pro-Longevity	decrease;pro;37;;14642561
543	CG14975-PA	Rdh	Drosophila melanogaster		2769007				8	Increase	Pro-Longevity	increase;pro;8;;12620118
544	Cytoplasmic pre-60S factor	REI1	Saccharomyces cerevisiae	Involved in bud growth in the mitotic signalling network	852569				40	Increase	Anti-Longevity	increase;anti;40;;16293764|increase;anti;40;;19030232
545	RNA HelicAse	rha-2	Caenorhabditis elegans	DEAH helicase	176207			Cel.10874	32	Increase	Anti-Longevity	increase;anti;32;;16103914
546	RHo GDI	rhi-1	Caenorhabditis elegans	Rho GDP-dissociation inhibitor	180721			Cel.19607		Decrease	Pro-Longevity	decrease;pro;;;16673436
547	rhomboid-7	rho-7	Drosophila melanogaster	Required for mitochondrial fusion during fly spermatogenesis and muscle maturation	36281			Dm.2694		Decrease	Pro-Longevity	decrease;pro;;;16713954
548	Resistance to Inhibitors of Cholinesterase	ric-4	Caenorhabditis elegans	Associated with synaptosomes	179427			Cel.7655		Decrease	Anti-Longevity	decrease;anti;;10;17592521
549	RNAi-Induced Longevity	ril-1	Caenorhabditis elegans		179958			Cel.18032	32	Increase	Anti-Longevity	increase;anti;32;;16103914
550	RNAi-Induced Longevity	ril-2	Caenorhabditis elegans		179725			Cel.22868		Increase	Anti-Longevity	increase;anti;;;16103914
551	Regulator of IME2	RIM15	Saccharomyces cerevisiae	Glucose-repressible protein kinase involved in signal transduction during cell proliferation in response to nutrients	850511					Decrease	Pro-Longevity	decrease;pro;;50;11292860|decrease;pro;;;20421943
552	Regulation of Longevity by E3 ubiquitin ligase	rle-1	Caenorhabditis elegans	E3 ubiquitin ligase	176525			Cel.10254		Increase	Anti-Longevity	increase;anti;;30;17276341
553	RiNg Finger protein	rnf-5	Caenorhabditis elegans		175532			Cel.7184		Increase	Anti-Longevity	increase;anti;;;15998808
554	GDP/GTP exchange protein (GEP) for Rho1p and Rho2p	ROM2	Saccharomyces cerevisiae	Activator of protein kinase C	851086				50	Increase	Anti-Longevity	increase;anti;30;;16293764|increase;anti;50;;19030232
555	Histone deacetylase	RPD3	Saccharomyces cerevisiae	Regulates transcription and silencing	855386				41	Increase	Anti-Longevity	increase;anti;41;;10512855
556	CG7471-PA	Rpd3	Drosophila melanogaster	Regulates transcription and silencing	38565			Dm.2976	52	Increase	Anti-Longevity	increase;anti;52;;12459580
557	Ribosomal Protein, Large subunit	rpl-19	Caenorhabditis elegans	Ribosomal Protein, Large subunit	172201			Cel.6672		Increase	Anti-Longevity	increase;anti;;11;17266679|increase;anti;;11;17521386
558	Ribosomal Protein, Large subunit	rpl-30	Caenorhabditis elegans	Ribosomal Protein, Large subunit	172921			Cel.6902	13	Increase	Anti-Longevity	increase;anti;13;;17266679
559	Ribosomal Protein, Large subunit	rpl-4	Caenorhabditis elegans	Ribosomal Protein, Large subunit	172074			Cel.5071		Increase	Anti-Longevity	increase;anti;;14;17266679
560	Ribosomal Protein, Large subunit	rpl-9	Caenorhabditis elegans	Ribosomal Protein, Large subunit	176071			Cel.17183		Increase	Anti-Longevity	increase;anti;;6;17266679
561		RPL10	Saccharomyces cerevisiae	Protein component of the large (60S) ribosomal subunit	850764				24	Increase	Anti-Longevity	increase;anti;24;;17174052
562		RPL31A	Saccharomyces cerevisiae	Protein component of the large (60S) ribosomal subunit	851484					Increase and Decrease	Unclear	increase;anti;45;;16293764|decrease;pro;50;;20883526|increase;anti;;;17174052|increase;anti;50;;19030232|increase;anti;50;;18423200
563		RPL6B	Saccharomyces cerevisiae		851169				40	Increase	Anti-Longevity	increase;anti;;;17174052|increase;anti;30;;18340043|increase;anti;30;;18423200|increase;anti;40;;19030232
564		RPO41	Saccharomyces cerevisiae		850507					Decrease	Pro-Longevity	decrease;pro;;;16782871
565	Ribosomal Protein, Small subunit	rps-10	Caenorhabditis elegans	Ribosomal Protein, Small subunit	172061			Cel.9108		Increase	Anti-Longevity	increase;anti;;16;17266679
566	Ribosomal Protein, Small subunit	rps-11	Caenorhabditis elegans	40S subunit of the ribosome	178083			Cel.7378	28	Increase	Anti-Longevity	increase;anti;28;;17411345|increase;anti;;25;17266679
567	Ribosomal Protein, Small subunit	rps-15	Caenorhabditis elegans	Ribosomal Protein, Small subunit	172693			Cel.8614	50	Increase	Anti-Longevity	increase;anti;50;40;17266679
568	Ribosomal Protein, Small subunit	rps-22	Caenorhabditis elegans	Ribosomal Protein, Small subunit	175338			Cel.8436		Increase	Anti-Longevity	increase;anti;;35;17266679
569	Ribosomal Protein, Small subunit	rps-23	Caenorhabditis elegans	Ribosomal protein	178188			Cel.7839	126	Increase	Anti-Longevity	increase;anti;126;;17608836
570	Ribosomal Protein, Small subunit	rps-26	Caenorhabditis elegans	Ribosomal Protein, Small subunit	173342			Cel.18312		Increase	Anti-Longevity	increase;anti;;20;17266679
571	Ribosomal Protein, Small subunit	rps-3	Caenorhabditis elegans	40S subunit of the ribosome	175879			Cel.10141	32	Increase	Anti-Longevity	increase;anti;32;;17411345
572	Ribosomal Protein, Small subunit	rps-5	Caenorhabditis elegans	Ribosomal protein	178012			Cel.9125	75	Increase	Anti-Longevity	increase;anti;75;;17608836
573	Ribosomal Protein, Small subunit	rps-6	Caenorhabditis elegans	Ribosomal Protein, Small subunit	173260			Cel.8960		Increase	Anti-Longevity	increase;anti;;25;17266679
574	Ribosomal Protein, Small subunit	rps-8	Caenorhabditis elegans	40S subunit of the ribosome	177503			Cel.20547	18	Increase	Anti-Longevity	increase;anti;18;;17411345
575		RPS18A	Saccharomyces cerevisiae	Protein component of the small (40S) ribosomal subunit	852061				15	Increase	Anti-Longevity	increase;anti;15;;17174052
576		RPS18B	Saccharomyces cerevisiae	Protein component of the small (40S) ribosomal subunit	854982				15	Increase	Anti-Longevity	increase;anti;15;;17174052
577		RPS6B	Saccharomyces cerevisiae	Protein component of the small (40S) ribosomal subunit	852479				45	Increase	Anti-Longevity	increase;anti;30;;16293764|increase;anti;45;;17174052
578	RSK-pSeventy (RSK-p70 kinase) homolog	rsks-1	Caenorhabditis elegans	Translational regulator	176554			Cel.9098	47	Increase	Anti-Longevity	increase;anti;47;60;17266679|increase;anti;;22;17266680
579	SR protein related	rsr-2	Caenorhabditis elegans	Splicing coactivator	174862			Cel.13892		Decrease	Pro-Longevity	decrease;pro;;;18006689
580		RTG3	Saccharomyces cerevisiae	Transcription factor involved in intracellular signalling	852171					Increase	Anti-Longevity	increase;anti;;;11024000
581	rutabaga	rut	Drosophila melanogaster	Neurofibromin- dependent adenylyl cyclase	32406			Dm.2613		Decrease	Pro-Longevity	decrease;pro;;;17369827
582	rosy	ry	Drosophila melanogaster	Electron transport	41605			Dm.2436		Decrease	Pro-Longevity	decrease;pro;;35;17435236
583	RPS6-p70-protein kinase	S6k	Drosophila melanogaster	Part of the TOR pathway involved in cell growth and size	38654			Dm.856		Increase	Anti-Longevity	increase;anti;;;15186745
584	S-Adenosyl Methionine Synthetase	sams-1	Caenorhabditis elegans		181370			Cel.5591	15	Increase	Anti-Longevity	increase;anti;15;;16103914
585	Spindle ASsembly abnormal	sas-5	Caenorhabditis elegans	Chromatin modificatioon	179592			Cel.3763	30	Increase	Anti-Longevity	increase;anti;30;;17411345
586	Seven B Two (mammalian 7BT prohormone convertase chaperone) homolog	sbt-1	Caenorhabditis elegans	Neuroendocrine protein 7B2	180366			Cel.20621		Decrease	Pro-Longevity	decrease;pro;;15;17592521
587	SERCA (Sarco-Endoplasmic Reticulum Calcium ATPase)	sca-1	Caenorhabditis elegans	Required for development and muscle function	176512			Cel.22455		Increase	Anti-Longevity	increase;anti;;;16380712
588	Suppressor of Constitutive Dauer formation	scd-2	Caenorhabditis elegans	Protein tyrosine kinase	179054			Cel.5331		Decrease	Pro-Longevity	decrease;pro;;40;17592521
589	Sarcoglycan delta	Scgdelta	Drosophila melanogaster	Forms a link between the F-actin cytoskeleton and the extracellular matrix	31129			Dm.18	30	Decrease	Pro-Longevity	decrease;pro;30;;17855453
590	Protein kinase that regulates signal transduction activity and G1 progression	SCH9	Saccharomyces cerevisiae	Controls cAPK activity, required for nitrogen activation of the FGM pathway	856612				300	Increase	Anti-Longevity	increase;anti;;;11292860|increase;anti;;;12855292|increase;anti;40;;18340043|increase;anti;300;;17710147
591	SCP-Like extracellular protein	scl-1	Caenorhabditis elegans		186053			Cel.26917		Decrease	Pro-Longevity	decrease;pro;;;12620193
592		SCP1	Saccharomyces cerevisiae		854549				65	Increase	Anti-Longevity	increase;anti;65;;15024029
593	Succinate dehydrogenase B	SdhB	Drosophila melanogaster	Succinate dehydrogenase B	35590			Dm.497	66	Decrease	Pro-Longevity	decrease;pro;66;17;17056719
594	succinate dehydrogenase, cytochrome b556 subunit	sdhC	Drosophila melanogaster	Succinate dehydrogenase	41340			Dm.20575	22	Decrease	Pro-Longevity	decrease;pro;22;;17854771
595	Suppressor/Enhancer of Lin-12	sel-5	Caenorhabditis elegans	ARK kinase family member	175599			Cel.5320	29	Increase	Anti-Longevity	increase;anti;29;;17411345
596	SEx Muscle abnormal	sem-5	Caenorhabditis elegans	Regulates RAS-MAP and -IP3 signal transduction	181055			Cel.19703	24	Increase	Anti-Longevity	increase;anti;24;;17411345
597	SERotonin/octopamine receptor family	ser-1	Caenorhabditis elegans	Serotonin receptor gene	181716			Cel.19556	46	Increase	Anti-Longevity	increase;anti;46;;17559503
598	SERotonin/octopamine receptor family	ser-4	Caenorhabditis elegans	Serotonin receptor gene	175322			Cel.19326		Decrease	Pro-Longevity	decrease;pro;;;17559503
599	Serum- and Glucocorticoid- inducible kinase homolog	sgk-1	Caenorhabditis elegans	SGK-1 acts in parallel to the AKT kinases to mediate DAF-2 signalling	181697			Cel.19781		Increase	Anti-Longevity	increase;anti;;;15068796
600		SGS1	Saccharomyces cerevisiae	Nucleolar DNA helicase of the RecQ family involved in maintenance of genome integrity	855228				30	Decrease	Pro-Longevity	decrease;pro;;;9271578|decrease;pro;;;11389927|decrease;pro;30;;11290710|decrease;pro;;;11290710
601	SHC (Src homology 2 domain containing) transforming protein 1	Shc1	Mus musculus	Regulation of intra-cellular redox levels, signal transduction, and apoptosis	20416	ENSMUSG00000042626		Mm.465671	30	Increase	Anti-Longevity	increase;anti;30;;10580504
602	SIN-1 (S. pombe stress activated protein kinase interactor) Homolog	sinh-1	Caenorhabditis elegans	Stress-activated MAP kinase-interacting protein, Sin1p	190339			Cel.23921		Increase	Anti-Longevity	increase;anti;;;16103914
603		SIP2	Saccharomyces cerevisiae	One of three beta subunits of the Snf1 serine/threonine protein kinase complex	852664					Increase and Decrease	Unclear	decrease;pro;;;10921902|increase;anti;;;20421943|increase;anti;20;;19030232
604	Yeast SIR related (68.8 kD) (sir-2.1)	sir-2.1	Caenorhabditis elegans	NAD(+)-dependent histone deacetylase that silences gene expression	177924			Cel.12479		Increase and Decrease	Pro-Longevity	increase;pro;50;;11242085|decrease;pro;;;16280150
605		Sir2	Drosophila melanogaster	NAD(+)-dependent histone deacetylase that silences gene expression	34708			Dm.415		Increase and Decrease	Pro-Longevity	increase;pro;57;;15520384|decrease;pro;30;;1715929
606	Sirtuin (silent mating type information regulation 2 homolog) 1 (S. cerevisiae)	SIR2	Saccharomyces cerevisiae	NAD(+)-dependent histone deacetylase that silences gene expression	851520				600	Increase	Unclear	increase;pro;30;;10521401|increase;anti;;;20421943|increase;anti;600;;16286010
607	Silent information regulator	SIR3	Saccharomyces cerevisiae	Silencing protein	851163				20	Decrease	Pro-Longevity	decrease;pro;20;;10521401|decrease;pro;;;20421943
608	Silent information regulator	SIR4	Saccharomyces cerevisiae	Silencing protein	851813					Increase and Decrease	Anti-Longevity	increase;anti;30;;7859289|decrease;anti;;;10521401|increase;anti;;;20421943
609		Sirt2	Drosophila melanogaster	NAD(+)-dependent histone deacetylase that silences gene expression	42414			Dm.6044	20	Decrease	Pro-Longevity	decrease;pro;20;;17159295
610	sirtuin 6 (silent mating type information regulation 2, homolog) 6 (S. cerevisiae)	Sirt6	Mus musculus	NAD(+)-dependent histone deacetylase that silences gene expression	50721	ENSMUSG00000034748		Mm.131825		Decrease	Pro-Longevity	decrease;pro;;;16439206
611		Sirt6	Drosophila melanogaster	NAD(+)-dependent histone deacetylase that silences gene expression	41254			Dm.24872	20	Decrease	Pro-Longevity	decrease;pro;20;;17159295
612	SKiNhead	skn-1	Caenorhabditis elegans	bZIP transcription factor, critical in endodermal development and control of the oxidative stress	177343			Cel.23037		Increase and Decrease	Pro-Longevity	decrease;pro;;;17538612|increase;pro;20;;18358814
613	SKp1 Related (ubiquitin ligase complex component)	skr-1	Caenorhabditis elegans	SKp1 Related (ubiquitin ligase complex component)	172775			Cel.18311		Decrease	Pro-Longevity	decrease;pro;;;17392428
614	SKp1 Related (ubiquitin ligase complex component)	skr-2	Caenorhabditis elegans	SKp1 Related (ubiquitin ligase complex component)	172773			Cel.193		Decrease	Pro-Longevity	decrease;pro;;;17392428
615	solute carrier family 25 (mitochondrial carrier, adenine nucleotide translocator), member 4	Slc25a4	Mus musculus	Involved in the exchange of ADP and ATP across the mitochondrial inner membrane	11739	ENSMUSG00000031633	P48962	Mm.16228		Decrease	Pro-Longevity	decrease;pro;;;10220377
616	suppressor of MEK null	smk-1	Caenorhabditis elegans	Stress response	179243			Cel.4912	21	Decrease	Pro-Longevity	decrease;pro;;;16530049|decrease;pro;21;;18006689
617	SMN (human Survival Motor Neuron gene) homolog	smn-1	Caenorhabditis elegans	mRNA splicing protein	172783			Cel.18372	26	Decrease	Pro-Longevity	decrease;pro;26;;18006689
618	synuclein, alpha (non A4 component of amyloid precursor)	SNCA	Caenorhabditis elegans	SNCA may serve to integrate presynaptic signalling and membrane trafficking					25	Increase	Pro-Longevity	increase;pro;25;;16782295
619	AMP-activated serine/threonine protein kinase	SNF1	Saccharomyces cerevisiae		852088					Increase and Decrease	Unclear	decrease;anti;;;10921902|decrease;pro;;;20421943|increase;anti;50;;19030232|decrease;anti;;;19164565
620	Protein kinase activator found in a complex containing Snf1p and members of the Sip1p/Sip2p/Gal83p f	SNF4	Saccharomyces cerevisiae		852763				20	Increase	Anti-Longevity	increase;anti;20;;10921902
621	Cu, Zn superoxide dismutase	Sod1	Saccharomyces cerevisiae	Protects cells against oxygen toxicity	853568					Increase and Decrease	Pro-Longevity	increase;pro;30;;12586694|increase;pro;;;15659212|decrease;pro;40;;17460215
622	Superoxide dismutase	Sod	Drosophila melanogaster	Antioxidant	39251			Dm.926		Increase and Decrease	Pro-Longevity	increase;pro;33;;8108730|decrease;pro;;;2539600|increase;pro;48;;9858546
623	Manganese-containing superoxide dismutase	SOD2	Saccharomyces cerevisiae	Protects cells against oxygen toxicity	856399					Increase and Decrease	Pro-Longevity	increase;pro;30;;12586694|decrease;pro;50;;20883526|decrease;pro;72;;17460215
624	Superoxide dismutase 2 (Mn)	Sod2	Drosophila melanogaster	Protects cells against oxygen toxicity	36878			Dm.4800		Increase and Decrease	Pro-Longevity	decrease;pro;;;12456885|increase;pro;20;20;18067683
625	Defective SPErmatogenesis	spe-26	Caenorhabditis elegans	Embryogenesis, spermatogenesis, and thermotolerance	177929			Cel.24593	65	Increase	Anti-Longevity	increase;anti;65;;1448167|increase;anti;33;;17608836
626	Sphingosine Phosphate Lyase	spl-1	Caenorhabditis elegans	Sphingosine phosphate lyase	176857			Cel.5572	22	Decrease	Pro-Longevity	decrease;pro;22;;18006689
627	SPT transcription factor family	spt-4	Caenorhabditis elegans	Transcription elongation factor	175172			Cel.20527		Increase	Anti-Longevity	increase;anti;;;15998808
628	Serpentine Receptor, class U	sru-17	Caenorhabditis elegans		188048			Cel.29569		Increase	Anti-Longevity	increase;anti;;;15998808
629	Serpentine Receptor, class W	srw-100	Caenorhabditis elegans		189964			Cel.28197		Increase	Anti-Longevity	increase;anti;;;15998808
630	Serpentine Receptor, class W	srw-20	Caenorhabditis elegans		188136			Cel.27578		Increase	Anti-Longevity	increase;anti;;;15998808
631	Serpentine Receptor, class W	srw-99	Caenorhabditis elegans		189965			Cel.28198		Increase	Anti-Longevity	increase;anti;;;15998808
632		SSD1	Saccharomyces cerevisiae	Maintenance of cellular integrity	851887					Increase and Decrease	Unclear	increase;pro;50;;15126388|decrease;pro;;;20657825|decrease;pro;;;20421943|increase;anti;50;;19570907
633	STIP1 homology and U-Box containing protein 1	Stub1	Mus musculus	Involved in proteasomal degradation	56424	ENSMUSG00000039615	Q9WUD1	Mm.479897		Decrease	Pro-Longevity	decrease;pro;;;18411298
634	sugarbabe	sug	Drosophila melanogaster		36424			Dm.591	9	Increase	Pro-Longevity	increase;pro;9;;12620118
635	Stunted	sun	Drosophila melanogaster	Ligand of the GPCR Methuselah	44046			Dm.20296		Increase	Anti-Longevity	increase;anti;;;15133470
636	surfeit gene 1	Surf1	Drosophila melanogaster	A putative COX assembly factor	44498			Dm.1439		Increase	Anti-Longevity	increase;anti;;30;16172499
637	surfeit gene 1	Surf1	Mus musculus	A putative COX assembly factor	20930	ENSMUSG00000015790	P09925	Mm.347512	20	Increase	Anti-Longevity	increase;anti;20;;17210671
638	SYnapse Defective	syd-2	Caenorhabditis elegans	Required cell autonomously in neurons for differentiation of presynaptic active zones	181255			Cel.19549		Decrease	Pro-Longevity	decrease;pro;;40;17592521
639		T02H6.11	Caenorhabditis elegans	Ubiquinol cytochrome c reductase, subunit QCR7	173459			Cel.18242	60	Increase	Anti-Longevity	increase;anti;40;;12447374|increase;anti;60;;20688098
640	High Incidence of Males (increased X chromosome loss)	him-6	Caenorhabditis elegans	Helicase involved in DNA repair and DNA condensation	178201			Cel.5990		Decrease	Pro-Longevity	decrease;pro;;;16181657
641	T05A1.5b	T05A1.5	Caenorhabditis elegans	Solute carrier protein, transporter	188077			Cel.12395	20	Increase	Anti-Longevity	increase;anti;20;;17608836
642		T06G6.4	Caenorhabditis elegans		173140			Cel.25524		Increase	Anti-Longevity	increase;anti;;;15998808
643		T07A9.8	Caenorhabditis elegans	Predicted RNA methylase involved in rRNA processing	176864			Cel.12379	24	Increase	Anti-Longevity	increase;anti;;;15998808|increase;anti;24;;17411345
644		T09A5.8	Caenorhabditis elegans	Heterochromatin-associated protein HP1 and related CHROMO domain proteins	174265			Cel.7475		Increase	Anti-Longevity	increase;anti;;;15998808
645		T19B10.2	Caenorhabditis elegans		179551			Cel.2281	34	Decrease	Pro-Longevity	decrease;pro;34;;18006689
646		T20H4.5	Caenorhabditis elegans		176023			Cel.34232	51	Increase	Anti-Longevity	increase;anti;51;;17608836|increase;anti;7;;15998808
647		T21B10.1	Caenorhabditis elegans		174422			Cel.14324	17	Increase	Anti-Longevity	increase;anti;17;;17411345
648		T21H8.1	Caenorhabditis elegans	Focal adhesions and regulates cell-extracellular matrix interactions	181499			Cel.33146		Decrease	Pro-Longevity	decrease;pro;;15;17592521
649		T22B11.2	Caenorhabditis elegans	Galactosyltransferase	188726			Cel.12305	10	Decrease	Pro-Longevity	decrease;pro;10;;18006689
650		T22B11.5	Caenorhabditis elegans	2-oxoglutarate dehydrogenase, TCA cycle	177235			Cel.17820	79	Increase	Anti-Longevity	increase;anti;79;;17608836
651	RAB family	rab-10	Caenorhabditis elegans	GTP-binding protein	266836			Cel.17301	16	Increase	Anti-Longevity	increase;anti;16;;16103914
652		T27F7.1	Caenorhabditis elegans	ESCRT-3 subunit	173863			Cel.14915	34	Decrease	Pro-Longevity	decrease;pro;34;;18006689
653		T27F7.3	Caenorhabditis elegans	Translation initiation factor (eIF) complex	266853			Cel.198	25	Increase	Anti-Longevity	increase;anti;25;;17411345
654		T28A8.6	Caenorhabditis elegans		176780			Cel.13901	28	Increase	Anti-Longevity	increase;anti;28;;17608836
655		T28D6.4	Caenorhabditis elegans	Ankyrin repeat	176566			Cel.9967	33	Increase	Anti-Longevity	increase;anti;33;;17608836
656	Temporarily Assigned Gene name	tag-174	Caenorhabditis elegans	Cytochrome C oxidase subunit Vla	175693			Cel.18117	25	Increase	Anti-Longevity	increase;anti;11;;17608836|increase;anti;25;;20688098
657	ABC transporter, eXtended	abcx-1	Caenorhabditis elegans	Signalling	183860			Cel.24987	16	Increase	Anti-Longevity	increase;anti;16;;17521386
658	WarTS (Drosophila) protein kinase homolog	wts-1	Caenorhabditis elegans	Serine/threonine protein kinase	172896			Cel.5279	21	Increase	Anti-Longevity	increase;anti;21;;17411345
659	Temporarily Assigned Gene name	tag-224	Caenorhabditis elegans		177515			Cel.13642	60	Increase	Anti-Longevity	increase;anti;60;;17608836
660	Bacterially Un-Swollen (M. nematophilum resistant)	bus-8	Caenorhabditis elegans	Glycosyltransferase	180821			Cel.5279	58	Decrease	Pro-Longevity	decrease;pro;58;;18006689
661	Temporarily Assigned Gene name	tag-264	Caenorhabditis elegans	Mitochondrial translation	172957			Cel.19286	21	Increase	Anti-Longevity	increase;anti;21;;17521386
662	Temporarily Assigned Gene name	tag-300	Caenorhabditis elegans	Subunit of the vacuolar ATPase	172137			Cel.24050	23	Increase	Anti-Longevity	increase;anti;23;;17411345
663	VPS-36	vps-36	Caenorhabditis elegans	Endosomal vesicular trafficking	179520			Cel.4034	27	Decrease	Pro-Longevity	decrease;pro;27;;18006689
664	BET-1	bet-1	Caenorhabditis elegans	Transcription factor	172054			Cel.17209		Decrease	Pro-Longevity	decrease;pro;;;18006689
665	Temporarily Assigned Gene name	tag-60	Caenorhabditis elegans		177736			Cel.20142		Increase	Anti-Longevity	increase;anti;;;15998808
666	Adenine Nucleotide Translocator	ant-1.1	Caenorhabditis elegans	Mitochondrial ADP/ATP carrier protein	176773			Cel.17955	40	Increase	Anti-Longevity	increase;anti;40;;17608836
667	NADH Ubiquinone oxidoreductase Fe-S protein	nduf-2.2	Caenorhabditis elegans	NADH:ubiquinone oxidoreductase	188912			Cel.9985	20	Increase	Anti-Longevity	increase;anti;20;;17608836
668	abnormal CHEmotaxis	tax-4	Caenorhabditis elegans	Forms heteromeric cyclic nucleotide-gated channel along with Tax-2	176297			Cel.19693	100	Increase	Anti-Longevity	increase;anti;100;;10617200
669	abnormal CHEmotaxis	tax-6	Caenorhabditis elegans	Required for inhibition and adaptation of several sensory neurons and for the normal regulation of egg-laying by serotonin	177943			Cel.13613	27	Increase	Anti-Longevity	increase;anti;27;;17673661
670	TuBulin, Alpha	tba-7	Caenorhabditis elegans	Tubulin alpha	176568			Cel.37548	13	Increase	Anti-Longevity	increase;anti;13;;17608836
671	telomeric repeat binding factor 2	Terf2	Mus musculus	TRF2 is a telomere-binding protein that has a role in telomere protection	21750	ENSMUSG00000031921		Mm.6402		Decrease	Anti-Longevity	decrease;anti;;;16142233
672	Telomerase reverse transcriptase	Tert	Mus musculus	Telomere elongation	21752	ENSMUSG00000021611	O70372	Mm.10109		Increase	Pro-Longevity	increase;pro;;;15688016|increase;pro;;50;19013273|increase;pro;;;21113150
673	Overexpression Longevity Determinant	old-1	Caenorhabditis elegans	Tyrosine kinase receptor	191737			Cel.36418	65	Increase	Pro-Longevity	increase;pro;65;;9768365
674		TLC1	Saccharomyces cerevisiae	RNA template component of telomerase	9164870					Increase and Decrease	Pro-Longevity	increase;pro;20;;9275199|decrease;pro;;;8824190
675	TBP-Like Factor	tlf-1	Caenorhabditis elegans	Transcription factor	172676			Cel.19460	33	Decrease	Pro-Longevity	decrease;pro;33;;18006689
676	TOPoisomerase	top-1	Caenorhabditis elegans	DNA topoisomerase I	266847			Cel.17282	19	Decrease	Pro-Longevity	decrease;pro;19;;18006689
677	Topoisomerase (DNA) III beta	Top3b	Mus musculus	Involved in the supercoiling of the DNA.	21976	ENSMUSG00000022779	Q9Z321	Mm.326089		Decrease	Pro-Longevity	decrease;pro;;;11331780
678	Target of rapamycin	Tor	Drosophila melanogaster	Involved in cell growth and size	47396			Dm.1502		Increase	Anti-Longevity	increase;anti;;;15186745
679	PIK-related protein kinase and rapamycin target	TOR1	Saccharomyces cerevisiae	Subunit of TORC1, a complex that controls growth in response to nutrients	853529				30	Increase	Anti-Longevity	increase;anti;20;20;16293764|increase;anti;;;17403371|increase;anti;;;20421943|increase;anti;30;;19030232
680	TPA (tetradecanoyl phorbol acetate) resistant	tpa-1	Caenorhabditis elegans	Serine/threonine protein kinase	176825			Cel.12259	28	Increase	Anti-Longevity	increase;anti;28;;17411345
681		TPK2	Saccharomyces cerevisiae	Encodes protein kinase A catalytic subunit.	855898				25	Increase	Anti-Longevity	increase;anti;25;;11000115
682	Transformation related protein 53	Trp53	Mus musculus	Tumour supressor involved in cell cycle regulation, apoptosis, and DNA repair	22059	ENSMUSG00000059552		Mm.222		Decrease	Pro-Longevity	decrease;pro;;;11780111|decrease;pro;;;12533509|decrease;pro;;;15584024|;;;;12426394|decrease;;;40;14871929
683	Transformation related protein 63	Trp63	Mus musculus	Proliferation, differentiation, and cell fate	22061	ENSMUSG00000022510	O88898	Mm.20894	70	Decrease	Pro-Longevity	decrease;pro;;;16107615|decrease;pro;70;;16940753
684	Threonyl Amino-acyl tRNA Synthetase	tars-1	Caenorhabditis elegans	tRNA synthesis	174790			Cel.17250	12	Increase	Anti-Longevity	increase;anti;12;;17521386
685	thioredoxin-2	Trx-2	Drosophila melanogaster	Thioredoxin	34281			Dm.2664		Decrease	Pro-Longevity	decrease;pro;;25;17567437
686	Thioredoxin T	TrxT	Drosophila melanogaster	Thioredoxin T	31443			Dm.8001	15	Increase	Pro-Longevity	increase;pro;15;;17301052
687	CG6147-PA Tuberous sclerosis complex genes 1	Tsc1	Drosophila melanogaster	Insulin/phosphoinositide 3-kinase (PI3K)/Akt pathway	42862			Dm.3097		Increase	Pro-Longevity	increase;pro;;;15186745
688	TransThyretin-Related family domain	ttr-1	Caenorhabditis elegans		186958			Cel.10318	19	Increase	Anti-Longevity	increase;anti;19;;16103914
689	TUBby-related	tub-1	Caenorhabditis elegans	Regulation of fat storage	174312			Cel.19577		Increase	Anti-Longevity	increase;anti;;;16054097
690	TU elongation Factor (EF-Tu), Mitochondrial	tufm-1	Caenorhabditis elegans	TU elongation factor, mitochondrial	175398			Cel.19368	89	Increase	Anti-Longevity	increase;anti;89;;17608836
691	Thioredoxin 1	Txn1	Mus musculus	TXN plays a role in regulating cellular redox status and perhaps oxidative stress	22166	ENSMUSG00000028367	P10639	Mm.260618	35	Increase	Pro-Longevity	increase;pro;35;35;12230882
692	UBiquitin Conjugating enzyme	ubc-13	Caenorhabditis elegans	Ubiquitin-protein ligase	177073			Cel.7386		Decrease	Pro-Longevity	decrease;pro;;;18006689
693	UBiquitin C-terminal Hydrolase (family 1)	ubh-1	Caenorhabditis elegans		179039			Cel.3544		Decrease	Pro-Longevity	decrease;pro;;;16673436
694	UBiquitin C-terminal Hydrolase (family 1)	ubh-3	Caenorhabditis elegans		259626			Cel.7801		Decrease	Pro-Longevity	decrease;pro;;;16673436
695	uncoupling protein 2 (mitochondrial, proton carrier)	UCP2	Drosophila melanogaster						30	Increase	Pro-Longevity	increase;pro;30;;16054055
696	uncoupling protein 2 (mitochondrial, proton carrier)	Ucp2	Mus musculus	Mitochondrial uncoupling proteins create proton leaks across the inner mitochondrial membrane to uncouple oxidative phosphorylation from ATP synthesis	22228	ENSMUSG00000033685		Mm.171378	20	Increase	Pro-Longevity	increase;pro;20;;17082459
697	Ubiquinol-Cytochrome c oxidoReductase complex	ucr-1	Caenorhabditis elegans		175772			Cel.5626	110	Increase	Anti-Longevity	increase;anti;20;;17608836|increase;anti;110;;20688098
698	Ubiquitin Fusion Degradation (yeast UFD homolog)	ufd-1	Caenorhabditis elegans		3565860			Cel.22547	64	Decrease	Pro-Longevity	decrease;pro;64;;18006689
699	Ubiquitin-Like Protease	ulp-1	Caenorhabditis elegans		175704			Cel.5297	22	Decrease	Pro-Longevity	decrease;pro;22;;18006689
700		Ump1	Saccharomyces cerevisiae	Proteasome assembly protein	852471					Increase	Pro-Longevity	increase;pro;;;16337885
701	UNCoordinated	unc-10	Caenorhabditis elegans	Required for normal locomotion and synaptic transmission	180990			Cel.6180		Decrease	Anti-Longevity	decrease;anti;;35;17592521
702	UNCoordinated	unc-13	Caenorhabditis elegans	Encodes factor involved in synaptic transmission	172497			Cel.16847	150	Increase	Anti-Longevity	increase;anti;150;;10747056|increase;anti;;16;17592521
703	UNCoordinated	unc-26	Caenorhabditis elegans	Encodes synaptojanin, a polyphosphoinositide phosphatase	178284			Cel.5211	50	Increase	Anti-Longevity	increase;anti;50;;9789046
704	UNCoordinated	unc-31	Caenorhabditis elegans	May be involved in the insulin receptor signalling pathway	178233			Cel.12250	150	Increase	Anti-Longevity	increase;anti;150;;10377425
705	UNCoordinated	unc-32	Caenorhabditis elegans	Vacuolar H+-ATPase V0 sector, subunit a	176257			Cel.5846		Increase	Anti-Longevity	increase;anti;;;10747056
706	UNCoordinated	unc-4	Caenorhabditis elegans	Encodes a neuronal homeodomain transcription factor	174544			Cel.14252	100	Increase	Unannotated	increase;;100;;10747056
707	UNCoordinated	unc-52	Caenorhabditis elegans	Basement-membrane (HSPG) core	175126			Cel.13832	11	Increase	Anti-Longevity	increase;anti;11;;17411345
708	UNCoordinated	unc-60	Caenorhabditis elegans	Actin depolymerizing factor	178640			Cel.17967		Decrease	Pro-Longevity	decrease;pro;;;18006689
709	UNCoordinated	unc-62	Caenorhabditis elegans		178845			Cel.8113	38	Increase	Anti-Longevity	increase;anti;38;;17411345
710	UNCoordinated	unc-64	Caenorhabditis elegans		176743			Cel.18377		Increase	Unannotated	increase;;;;10377425
711	UNCoordinated	unc-76	Caenorhabditis elegans	Encodes FEZ family protein involved in axon-axon interactions	180014			Cel.8841	50	Increase	Unannotated	increase;;50;;10747056
712	UNCoordinated	unc-83	Caenorhabditis elegans		179033			Cel.17239		Increase	Anti-Longevity	increase;anti;;;15998808
713		URE2	Saccharomyces cerevisiae	Regulates activity of the nitrogen-responsive transcription factor Gln3	855492				20	Increase	Anti-Longevity	increase;anti;20;;16293764|increase;anti;20;;19030232
714		UTH1	Saccharomyces cerevisiae		853916				15	Increase	Anti-Longevity	increase;anti;15;;7859289
715	Vacuolar H ATPase	vha-6	Caenorhabditis elegans	Vacuolar H ATPase	174743			Cel.8017	24	Increase	Anti-Longevity	increase;anti;24;;17411345
716	Vacuolar H+-ATPase SFD subunit	VhaSFD	Drosophila melanogaster	Regulatory subunit of the vacuolar ATPase proton pump	34997			Dm.7517	10	Increase	Pro-Longevity	increase;pro;10;;12620118
717	VITellogenin structural genes (yolk protein genes)	vit-5	Caenorhabditis elegans	Predicted lipoprotein	180630			Cel.16883		Increase	Anti-Longevity	increase;anti;;;12845331
718	VITellogenin structural genes (yolk protein genes)	vit-2	Caenorhabditis elegans		180781			Cel.16869		Increase	Anti-Longevity	increase;anti;;;12845331
719	related to yeast Vacuolar Protein Sorting factor	vps-16	Caenorhabditis elegans	Vesicular docking and fusion	175913			Cel.17115	21	Decrease	Pro-Longevity	decrease;pro;21;;18006689
720	Vacuolar sorting protein	vps-33.1	Caenorhabditis elegans	Vesicular docking and fusion	176221			Cel.10953	15	Decrease	Pro-Longevity	decrease;pro;15;;18006689
721	Vaccinia Related Kinase	vrk-1	Caenorhabditis elegans	Signalling	174004			Cel.4904	36	Decrease	Pro-Longevity	decrease;pro;36;;18006689
722	NucleOLar protein	nol-5	Caenorhabditis elegans	Ribosome biogenesis	171901			Cel.17603	15	Increase	Anti-Longevity	increase;anti;15;;17521386
723		W03G1.5	Caenorhabditis elegans		189167			Cel.12215	54	Increase	Anti-Longevity	increase;anti;54;;17608836
724		W04G3.2	Caenorhabditis elegans		181297			Cel.8133	16	Decrease	Pro-Longevity	decrease;pro;16;;18006689
725	DAF-16/FOXO Controlled, germline Tumor affecting	dct-11	Caenorhabditis elegans	Membrane transporter	189237			Cel.19818	10	Decrease	Pro-Longevity	decrease;pro;10;;17934462
726	Shwachman-Bodian-Diamond Syndrome protein homolog	sbds-1	Caenorhabditis elegans	RNA metabolism	175218			Cel.17261		Decrease	Pro-Longevity	decrease;pro;;;18006689
727	NucleOLar protein	nol-1	Caenorhabditis elegans	RNA methylase	173437			Cel.34845	31	Increase	Anti-Longevity	increase;anti;31;;17411345
728	DAF-16/FOXO Controlled, germline Tumor affecting	dct-15	Caenorhabditis elegans	Plasma membrane transpor	189289			Cel.12209	10	Increase	Anti-Longevity	increase;anti;10;;17934462
729		W09C5.8	Caenorhabditis elegans	Cytochrome c oxidase, subunit IV/COX5b	173237			Cel.18305	100	Increase	Anti-Longevity	increase;anti;60;;12447374|increase;anti;;;15998808|increase;anti;100;;18006689|increase;anti;40;;20688098
730		W09D10.3	Caenorhabditis elegans	Possible mitochondrial ribosomal protein	176495			Cel.9918	51	Increase	Anti-Longevity	increase;anti;51;;17608836
731		W09H1.5	Caenorhabditis elegans	Zn2+-binding dehydrogenase (nuclear receptor binding factor-1)	174963			Cel.14175		Increase	Anti-Longevity	increase;anti;;;15998808
732	Wiskott-Aldrich syndrome protein (WASP)-Interacting Protein and gene assignment	wip-1	Caenorhabditis elegans		175681			Cel.22683		Decrease	Pro-Longevity	decrease;pro;;;18006689
733	WW domain Protein (E3 ubiquitin ligase)	wwp-1	Caenorhabditis elegans	Ubiquitin-protein ligase	171647			Cel.7528	9	Decrease	Pro-Longevity	decrease;pro;9;;18006689
734	Xeroderma pigmentosum, complementation group A	XPA	Mus musculus	Nucleotide-excision repair	22590	ENSMUSG00000028329	Q64267	Mm.247036		Decrease	Pro-Longevity	decrease;pro;;;11950998
735	X-ray repair complementing defective repair in Chinese hamster cells 5	Xrcc5	Mus musculus	Double strand break-repair protein	22596	ENSMUSG00000026187	P27641	Mm.246952	40	Decrease	Pro-Longevity	decrease;pro;;;10485901|decrease;pro;40;;19010925
736	X-ray repair complementing defective repair in Chinese hamster cells 6	Xrcc6	Mus musculus	The double strand break-repair protein	14375	ENSMUSG00000022471	P23475	Mm.288809		Decrease	Pro-Longevity	decrease;pro;;;17875923
737		Y105C5B.12	Caenorhabditis elegans		178446			Cel.30553	27	Increase	Anti-Longevity	increase;anti;27;;17411345
738	DAF-16/FOXO Controlled, germline Tumor affecting	dct-13	Caenorhabditis elegans	CCCH-type zinc-finger protein	178476			Cel.11657	23	Increase	Anti-Longevity	increase;anti;23;20;17934462
739		Y37D8A.12	Caenorhabditis elegans		176705			Cel.23386		Increase	Anti-Longevity	increase;anti;;;15998808
740		Y37D8A.18	Caenorhabditis elegans	Could be a mitochondrial ribosomal protein	189618			Cel.8687	39	Increase	Anti-Longevity	increase;anti;39;;17608836
741	Pyrazinamidase and NiCotinamidase	pnc-1	Caenorhabditis elegans	Nicotinamidase	176833			Cel.12094		Decrease	Pro-Longevity	decrease;pro;;30;17335870
742	DAF-16/FOXO Controlled, germline Tumor affecting	dct-14	Caenorhabditis elegans	Germ cell apoptosis	189684			Cel.1864	19	Increase	Anti-Longevity	increase;anti;19;;17934462
743		Y39F10C.1	Caenorhabditis elegans		189761			Cel.28134		Increase	Anti-Longevity	increase;anti;;;15998808
744		Y39G10AR.8	Caenorhabditis elegans	Translation	171792			Cel.8138	24	Increase	Anti-Longevity	increase;anti;24;;17521386
745		Y39H10A.6	Caenorhabditis elegans	WD40 repeat-containing protein	178791			Cel.30560		Increase	Anti-Longevity	increase;anti;;;16103914
746	Y42G9A.4b	Y42G9A.4	Caenorhabditis elegans	Mevalonate kinase	175863			Cel.6499	14	Decrease	Pro-Longevity	decrease;pro;14;;18006689
747		Y43F4B.7	Caenorhabditis elegans	Amino acid transporter	259544			Cel.19937	11	Increase	Anti-Longevity	increase;anti;11;;17608836
748		Y43F8B.12	Caenorhabditis elegans	Helicase-like transcription factor HLTF/DNA helicase RAD5, DEAD-box superfamily	189875			Cel.33115		Increase	Anti-Longevity	increase;anti;;;15998808
749		Y43H11AL.2	Caenorhabditis elegans	Predicted membrane protein	3565323			Cel.32814		Increase	Anti-Longevity	increase;anti;;;15998808
750		Y46G5A.6	Caenorhabditis elegans	F box protein	189958					Decrease	Pro-Longevity	decrease;pro;;;17392428
751		Y46H3C.6	Caenorhabditis elegans		189968			Cel.1718		Increase	Anti-Longevity	increase;anti;;;15998808
752	AMP-Activated Kinase Beta subunit	aakb-2	Caenorhabditis elegans	Protein involved in Snf1 protein kinase complex assembly	176552			Cel.9773		Decrease	Pro-Longevity	decrease;pro;;;16673436
753	human SPG (spastic paraplegia)	spg-7	Caenorhabditis elegans	AAA+-type ATPase peptidase	171915			Cel.16460	23	Increase	Anti-Longevity	increase;anti;23;;17411345
754		Y47G6A.18	Caenorhabditis elegans	Golgi phosphoprotein 3	171919			Cel.24314		Decrease	Pro-Longevity	decrease;pro;;;18006689
755		Y48G1A.4	Caenorhabditis elegans	Ribosome biogenesis	171622			Cel.16430	21	Increase	Anti-Longevity	increase;anti;21;;17521386
756		Y53F4B.23	Caenorhabditis elegans		190220			Cel.13938		Increase	Anti-Longevity	increase;anti;;;15998808
757		Y54E10BR.4	Caenorhabditis elegans	Ribonuclease	171874			Cel.5524	15	Increase	Anti-Longevity	increase;anti;15;;17411345
758		Y54E5A.7	Caenorhabditis elegans	SPRY domain-containing proteins	173332			Cel.5150		Increase	Anti-Longevity	increase;anti;;;16103914
759		Y55F3AM.3	Caenorhabditis elegans	Transcriptional coactivator	176922			Cel.22967	9	Decrease	Pro-Longevity	decrease;pro;9;;18006689
760		Y56A3A.19	Caenorhabditis elegans	Subunit of the NADH:ubiquinone oxidoreductase complex	176622			Cel.9660	37	Increase	Anti-Longevity	increase;anti;21;;17411345|increase;anti;37;;17608836
761		Y56A3A.9	Caenorhabditis elegans	Reverse transcriptase	190326					Increase	Anti-Longevity	increase;anti;;;15998808
762	DAF-16/FOXO Controlled, germline Tumor affecting	dct-12	Caenorhabditis elegans	G-protein-coupled receptor	190351			Cel.13870	14	Increase	Anti-Longevity	increase;anti;14;;17934462
763		Y59A8B.2	Caenorhabditis elegans	Ubiquitin C-terminal hydrolase	3564997					Decrease	Pro-Longevity	decrease;pro;;;18006689
764		Y65B4A.3	Caenorhabditis elegans	Endosomal vesicular trafficking	171654			Cel.16344		Decrease	Pro-Longevity	decrease;pro;;;18006689
765		Y65B4BR.5	Caenorhabditis elegans		171646			Cel.7722	17	Increase	Anti-Longevity	increase;anti;17;;17411345
766	F-box A protein	fbxa-220	Caenorhabditis elegans		190489			Cel.28362	25	Increase	Anti-Longevity	increase;anti;25;;17608836
767		Y69A2AR.19	Caenorhabditis elegans	Protein tyrosine phosphatase	177036			Cel.5333	19	Increase	Anti-Longevity	increase;anti;19;;17608836
768		Y71G12B.4	Caenorhabditis elegans	Peptidylglycine alpha-amidating monooxygenase	171746			Cel.23148		Increase	Anti-Longevity	increase;anti;;;16103914
769		Y71H2AR.2	Caenorhabditis elegans	Cysteine proteinase Cathepsin L	190615			Cel.28419		Increase	Anti-Longevity	increase;anti;;;16103914
770		Y75B8A.13	Caenorhabditis elegans		176648			Cel.54		Increase	Anti-Longevity	increase;anti;;;15998808
771		Y75B8A.33	Caenorhabditis elegans		190713			Cel.38		Increase	Anti-Longevity	increase;anti;;;15998808
772	fatty Acid CoA Synthetase family	acs-14	Caenorhabditis elegans	Long-chain acyl-coA synthetase	176785			Cel.33	52	Increase	Anti-Longevity	increase;anti;52;;17608836
773	Y77E11A.7b	Y77E11A.7	Caenorhabditis elegans		176951			Cel.7406	24	Decrease	Pro-Longevity	decrease;pro;24;;18006689
774		YBR238C	Saccharomyces cerevisiae		852540				30	Increase	Anti-Longevity	increase;anti;30;;16293764|increase;anti;30;;19030232
775		MTC4	Saccharomyces cerevisiae		852557					Increase and Decrease	Unclear	increase;anti;30;;16293764|decrease;pro;;;20657825|increase;anti;30;;19030232
776	Subunit of the telomeric Ku complex (Yku70p-Yku80p)	YKU70	Saccharomyces cerevisiae		855328					Decrease	Pro-Longevity	decrease;pro;;;10521401|decrease;pro;;;20657825
777	Subunit of the telomeric Ku complex (Yku70p-Yku80p)	YKU80	Saccharomyces cerevisiae		855132					Decrease	Pro-Longevity	decrease;pro;;;10521401
778	YARS-1	yars-1	Caenorhabditis elegans	tRNA synthetase	177237				55	Increase	Anti-Longevity	increase;anti;55;;17608836
779		ZC132.3	Caenorhabditis elegans		178827			Cel.1417	26	Increase	Anti-Longevity	increase;anti;26;;17411345
780		ZC250.3	Caenorhabditis elegans	UDP-galactose transporter	191128			Cel.1391	29	Decrease	Pro-Longevity	decrease;pro;29;;18006689
781		ZDS1	Saccharomyces cerevisiae	Transcriptional silencing	855316				37	Increase	Anti-Longevity	increase;anti;37;;10662670
782	Zinc Finger Protein	zfp-1	Caenorhabditis elegans	zfp-1 encodes a leucine zipper, zinc finger, and PHD/LAP domain	176237			Cel.22669		Decrease	Pro-Longevity	decrease;pro;;;16380712
783		ZK1127.5	Caenorhabditis elegans	RNA cyclase	174151			Cel.13718	24	Increase	Anti-Longevity	increase;anti;24;;17411345
784	SCP-Like extracellular protein	scl-20	Caenorhabditis elegans	Promotes apoptosis	191309			Cel.1294	18	Decrease	Pro-Longevity	decrease;pro;18;;17934462
785	Systemic RNA Interference Defective	sid-2	Caenorhabditis elegans		176805			Cel.9551		Increase	Anti-Longevity	increase;anti;;;15998808
786		ZK686.2	Caenorhabditis elegans	RNA helicase	176088			Cel.9524	24	Increase	Anti-Longevity	increase;anti;24;;17411345
787		ZK809.3	Caenorhabditis elegans	NADH:ubiquinone oxidoreductase	178096			Cel.6565	100	Increase	Anti-Longevity	increase;anti;100;;17608836
788	C-type LECtin	clec-186	Caenorhabditis elegans	C-type lectin	178238			Cel.11564		Increase	Anti-Longevity	increase;anti;;;15998808
789	zinc metallopeptidase, STE24 homolog (S. cerevisiae)	Zmpste24	Mus musculus	Metalloproteinase involved in the maturation of lamin A (Lmna)	230709	ENSMUSG00000043207	Q80W54	Mm.34399		Decrease	Pro-Longevity	decrease;pro;;;16079796
811	Angiotensin II receptor, type 1a	Agtr1a	Mus musculus		11607				26	Increase	Anti-Longevity	increase;anti;26;24;19197138
812	Apolipoprotein E	Apoe	Mus musculus		11816					Decrease	Pro-Longevity	decrease;pro;;;11726538
813	CDGSH iron sulfur domain 2	Cisd2	Mus musculus		67006					Increase and Decrease	Pro-Longevity	decrease;pro;38.5;15;19451219|increase;pro;19.4;29.6;22661501
814	Circadian locomotor output cycles kaput	Clock	Mus musculus		12753				15	Decrease	Pro-Longevity	decrease;pro;15;20;21149897
815	Dystrophin, muscular dystrophy	Dmd	Mus musculus		13405				18	Decrease	Pro-Longevity	decrease;pro;18;22;17360850
816	Eukaryotic translation elongation factor 1 epsilon 1	Eef1e1	Mus musculus		66143				50	Decrease	Anti-Longevity	decrease;anti;50;;20726853
817	Epidermal growth factor receptor pathway substrate 8	Eps8	Mus musculus		13860				37	Increase	Anti-Longevity	increase;anti;37;9;20209148
818	Fibronectin 1	Fn1	Mus musculus		14268					Decrease	Pro-Longevity	decrease;pro;;;12847088
819	heterogeneous nuclear ribonucleoprotein D	Hnrnpd	Mus musculus		11991					Decrease	Pro-Longevity	decrease;pro;;;22633954
820	Huntingtin	Htt	Mus musculus		15194				18	Increase	Anti-Longevity	increase;anti;18;17;20140187
821	Jun proto-oncogene related gene d	Jund	Mus musculus		16478				17	Decrease	Pro-Longevity	decrease;pro;17;14;18249171
822	Potassium voltage-gated channel, shaker-related subfamily, member 3	Kcna3	Mus musculus		16491				22	Increase	Anti-Longevity	increase;anti;22;;18542083
823	Peroxisome proliferator activated receptor gamma	Pparg	Mus musculus		19016					Increase and Decrease	Pro-Longevity	decrease;pro;11;;19997628|increase;;13;;19117549
824	Sirtuin 7 (silent mating type information regulation 2, homolog) 7 (S. cerevisiae)	Sirt7	Mus musculus		209011				59	Decrease	Pro-Longevity	decrease;pro;59;55;18239138
825	Solute carrier family 13 (sodium/sulfate symporters), member 1	Slc13a1	Mus musculus		55961				25	Increase	Anti-Longevity	increase;anti;25;25;21651971
826	Suppressor of cytokine signaling 2	Socs2	Mus musculus		216233				35	Decrease	Pro-Longevity	decrease;pro;35;14;19424848
827	Superoxide dismutase 2, mitochondrial	Sod2	Mus musculus		20656				43	Decrease	Pro-Longevity	decrease;pro;43;14;21108731
828	Topoisomerase I binding, arginine/serine-rich	Topors	Mus musculus		106021				42	Decrease	Pro-Longevity	decrease;pro;42;42;20429939
829	Tripeptidyl peptidase II	Tpp2	Mus musculus		22019					Decrease	Pro-Longevity	decrease;pro;;;18362329
830	Transformation related protein 53 binding protein 1	Trp53bp1	Mus musculus		27223					Increase	Anti-Longevity	increase;anti;;;19716796
831	CG31196 gene product from transcript CG31196-RA	14-3-3epsilon	Drosophila melanogaster		42186				49	Increase	Anti-Longevity	increase;anti;49;;18665908
832	CG4006 gene product from transcript CG4006-RA	Akt1	Drosophila melanogaster		41957				11	Decrease	Pro-Longevity	decrease;pro;11;;20976250
833	Alpha Mannosidase I	alpha-Man-I	Drosophila melanogaster		31957				39	Increase	Anti-Longevity	increase;anti;39;15;19302370
834	Autophagy-specific gene 2	Atg2	Drosophila melanogaster		38344				28	Increase	Pro-Longevity	increase;pro;28;;18059160
835	Aut1 -CG6877 gene product from transcript CG6877-RA	Aut1	Drosophila melanogaster		40044				28	Decrease	Pro-Longevity	decrease;pro;28;;18219227
836	bag of marbles	bam	Drosophila melanogaster		43038				50	Increase	Anti-Longevity	increase;anti;50;;18434551
837	basket	bsk	Drosophila melanogaster		44801				16	Decrease	Pro-Longevity	decrease;pro;16;;20976250
838	CG17856 gene product from transcript CG17856-RA	CG17856	Drosophila melanogaster		43369				18	Increase	Anti-Longevity	increase;anti;18;;19747824
839	CG18809 gene product from transcript CG18809-RA	CG18809	Drosophila melanogaster		59170				19	Increase	Anti-Longevity	increase;anti;19;;19747824
840	CG5389 gene product from transcript CG5389-RA	CG5389	Drosophila melanogaster		39761				11	Increase	Anti-Longevity	increase;anti;11;;19747824
841	CG9172 gene product from transcript CG9172-RA	CG9172	Drosophila melanogaster		32565				46	Increase	Anti-Longevity	increase;anti;46;;19747824
842	DNA polymerase Gamma	DNApol-gamma35	Drosophila melanogaster		3772064				52	Decrease	Anti-Longevity	decrease;anti;52;;17999718
843	Dystrophin	Dys	Drosophila melanogaster		42327					Decrease	Pro-Longevity	decrease;pro;;13;18221418
844	Enhancer of zeste	E(z)	Drosophila melanogaster		39203				76	Increase	Anti-Longevity	increase;anti;76;54;20018689
845	CG3810 gene product from transcript CG3810-RC	Edem1	Drosophila melanogaster		31154				30	Increase	Anti-Longevity	increase;anti;30;;19302370
846	embryonic lethal abnormal vision	elav	Drosophila melanogaster		31000				66	Decrease	Pro-Longevity	decrease;pro;66;;20589912
847	extra sexcombs	esc	Drosophila melanogaster		34595				59	Increase	Anti-Longevity	increase;anti;59;34;20018689
848	frataxin homolog	fh	Drosophila melanogaster		31845				35	Increase	Pro-Longevity	increase;pro;35;28;18258192
849	CG11086 gene product from transcript CG11086-RA	Gadd45	Drosophila melanogaster		35646				77	Increase	Pro-Longevity	increase;pro;77;59;21153055
850	Gustatory receptor 63a	Gr63a	Drosophila melanogaster		38453				30	Increase	Anti-Longevity	increase;anti;30;;20422037
851	Glutathione S transferase S1	GstS1	Drosophila melanogaster		36927				33	Increase	Pro-Longevity	increase;pro;33;;18059160
852	hebe gene product from transcript hebe-RD	hebe	Drosophila melanogaster		36011				24	Increase	Pro-Longevity	increase;pro;24;;19011900
853	Heat shock protein cognate 3	Hsc70-3	Drosophila melanogaster		32133				27	Increase	Pro-Longevity	increase;pro;27;;18059160
854	Heat shock protein 22	hsp22	Drosophila melanogaster		3772576					Increase and Decrease	Unclear	decrease;anti;;;19420297|increase;pro;;;15346199|increase;pro;30;;14734639|decrease;anti;21;;15491684
855	Insulin-related peptide	Ilp2	Drosophila melanogaster		39150				47	Increase	Anti-Longevity	increase;anti;33.5;40;15708981|increase;anti;47;;19005568
856	Thioredoxin peroxidase 1	Jafrac1	Drosophila melanogaster		53578				29	Increase	Pro-Longevity	increase;pro;29;26;19720829|increase;pro;15;;20976250
857	Juvenile hormone esterase binding protein 29 (DmP29)	CG3776	Drosophila melanogaster		37996				42.6	Decrease	Anti-Longevity	decrease;anti;42.6;;18275960
858	Juvenile hormone esterase binding protein 29 (DmP29)	CG3776	Drosophila melanogaster		37996				38.8	Decrease	Pro-Longevity	decrease;pro;38.8;;18275960
859	CG3962 gene product from transcript CG3962-RA	keap1	Drosophila melanogaster		42062				10	Increase	Anti-Longevity	increase;anti;10;;18194654
860	CG11546	kermit	Drosophila melanogaster		46027				30	Decrease	Pro-Longevity	decrease;pro;30;;21029723
861	kugelkern	kuk	Drosophila melanogaster		42063					Decrease	Anti-Longevity	decrease;anti;;;18494863
862	l(3)neo18	l(3)neo18	Drosophila melanogaster		46260				24	Increase	Anti-Longevity	increase;anti;24;;19747824
863	Lamin B receptor	LBR	Drosophila melanogaster		37482					Decrease	Anti-Longevity	decrease;anti;;;18494863
864	CG17367 gene product from transcript CG17367-RC	Lnk	Drosophila melanogaster		43130				17.5	Increase	Anti-Longevity	increase;anti;17.5;;20333234
865	locomotion defects	loco	Drosophila melanogaster		42672				20	Increase	Anti-Longevity	increase;anti;20;;21776417
866	locomotion defects	loco	Drosophila melanogaster		42672				20	Decrease	Anti-Longevity	decrease;anti;20;;21776417
867	magu gene product from transcript magu -RD	magu	Drosophila melanogaster		36048				5.3	Increase	Pro-Longevity	increase;pro;5.3;;19011900
868	Maleless	mle	Drosophila melanogaster		35523				47.5	Decrease	Pro-Longevity	decrease;pro;47.5;;18208580
869	Muscle LIM protein at 84B	Mlp84B	Drosophila melanogaster		40849				35	Decrease	Pro-Longevity	decrease;pro;35;;18083727
870	Metal response element-binding Transcription Factor-1	MTF-1	Drosophila melanogaster		39089				40	Increase	Pro-Longevity	increase;pro;40;40;18775584
871	Naam gene product from transcript Naam-RA	Naam	Drosophila melanogaster		42348				30	Increase	Pro-Longevity	increase;pro;30;30;18678867
872	Neural Lazarillo	Nlaz	Drosophila melanogaster		33324				30.8	Decrease	Pro-Longevity	decrease;pro;30.8;30;21376794
873	peroxin 16	pex16	Drosophila melanogaster		40293				75	Decrease	Pro-Longevity	decrease;pro;75;;21826223
874	CG4141 gene product from transcript CG4141-RA	Pi3K92E	Drosophila melanogaster		42446				5	Decrease	Pro-Longevity	decrease;pro;5;;20976250
875	Peroxiredoxin 5	Prx5	Drosophila melanogaster		3771951				30	Increase	Pro-Longevity	increase;pro;30;;19128239
876	CG5671 gene product from transcript CG5671-RB	Pten	Drosophila melanogaster		43991				12.7	Increase	Pro-Longevity	increase;pro;12.7;7.7;21111239
877	RNA-binding protein 9	Rbp9	Drosophila melanogaster		33498				33	Decrease	Pro-Longevity	decrease;pro;33;;20589912
878	SNF4/AMP-activated protein kinase gamma subunit	SNF4Agamma	Drosophila melanogaster		42515				23	Decrease	Pro-Longevity	decrease;pro;23;;18219227
879	snazarus (sorting nexin lazarus)	snz	Drosophila melanogaster		31704				85	Increase	Anti-Longevity	increase;anti;85;66;18478054
880	CG8846 gene product from transcript CG8846-RA	Thor	Drosophila melanogaster		33569				22	Increase	Pro-Longevity	increase;pro;20;15.8;21111239|increase;pro;22;;19804760
881	takeout	to	Drosophila melanogaster		43036				26	Increase	Pro-Longevity	increase;pro;26;23;20519778
882	CG1973 gene product from transcript CG1973-RA	yata	Drosophila melanogaster		43508					Decrease	Pro-Longevity	decrease;pro;;;19209226
883	Zwischenferment	Zw	Drosophila melanogaster		32974				38	Increase	Pro-Longevity	increase;pro;38;;18809674
884	abnormal ACEtylcholinesterase	ace-1	Caenorhabditis elegans		181706				8	Increase	Anti-Longevity	increase;anti;8;;18059442
885	Adenosine Deaminase that acts on RNA	adr-1	Caenorhabditis elegans		172542				50	Decrease	Pro-Longevity	decrease;pro;50;;2001158
886	Adenosine Deaminase that acts on RNA	adr-2	Caenorhabditis elegans		176022				50	Decrease	Pro-Longevity	decrease;pro;50;;2001158
887	Arsenite Inducible Protein	aip-1	Caenorhabditis elegans		179898				50	Decrease	Pro-Longevity	decrease;pro;50;;18467495
888	daPtin, Small chain (clathrin associated complex)	aps-3	Caenorhabditis elegans		171691				40	Increase	Anti-Longevity	increase;anti;40;;18006689
889	APYrase	apy-1	Caenorhabditis elegans		181019					Decrease	Pro-Longevity	decrease;pro;;30;18216284
890	ADP-Ribosylation Factor related	arf-1.1	Caenorhabditis elegans		191609				10	Increase	Anti-Longevity	increase;anti;10;;19575768
891	ARRestin family	arr-1	Caenorhabditis elegans		180446				35	Increase	Anti-Longevity	increase;anti;35;27;20207731
892	ASH histone methyltransferase complex subunit (Drosophila absent, small or homeotic discs)	ash-2	Caenorhabditis elegans		174838				30	Increase	Anti-Longevity	increase;anti;30;;20555324|increase;anti;27;;22012258
893	AuTophaGy (yeast Atg homolog)	atg-18	Caenorhabditis elegans		179246				20	Decrease	Unclear	decrease;pro;20;;18219227|decrease;anti;;47;19469880
894	AuTophaGy (yeast Atg homolog)	atg-3	Caenorhabditis elegans		176921					Decrease	Pro-Longevity	decrease;pro;;19;19469880
895	AuTophaGy (yeast Atg homolog)	atg-4.1	Caenorhabditis elegans		190777					Decrease	Pro-Longevity	decrease;pro;;20;19469880
896	AuTophaGy (yeast Atg homolog)	atg-4.2	Caenorhabditis elegans		3565022					Decrease	Pro-Longevity	decrease;pro;;7;19469880
897	AuTophaGy (yeast Atg homolog)	atg-5	Caenorhabditis elegans		171735					Decrease	Pro-Longevity	decrease;pro;;19;19469880
898	AuTophaGy (yeast Atg homolog)	atg-9	Caenorhabditis elegans		178561					Increase and Decrease	Pro-Longevity	decrease;pro;35;;18219227|increase;pro;;15;19469880
899	hypothetical protein	B0024.4	Caenorhabditis elegans		179432				15	Increase	Anti-Longevity	increase;anti;15;;19575768
900	yeast BUB homolog	bub-3	Caenorhabditis elegans		175018				6	Increase	Anti-Longevity	increase;anti;6;;18059442
901	hypothetical protein	acs-7	Caenorhabditis elegans		174472				20	Increase	Anti-Longevity	increase;anti;20;;19575768
902	hypothetical protein	C03H5.3	Caenorhabditis elegans		173427				20	Increase	Anti-Longevity	increase;anti;20;;19764929
903	hypothetical protein	sams-3	Caenorhabditis elegans		177355				50	Increase	Anti-Longevity	increase;anti;50;;18006689
904	hypothetical protein	C17H1.7	Caenorhabditis elegans		182749				15	Increase	Anti-Longevity	increase;anti;15;;19575768
905	hypothetical protein	C25H3.9	Caenorhabditis elegans		173963				30	Increase	Anti-Longevity	increase;anti;30;;20688098
906	hypothetical protein	C31B8.4	Caenorhabditis elegans		183078				13	Increase	Anti-Longevity	increase;anti;13;;19575768
907	hypothetical protein	C50F7.10	Caenorhabditis elegans		177557				15	Decrease	Pro-Longevity	decrease;pro;15;;20844315
908	ceh-10 Homeobox	ceh-10	Caenorhabditis elegans		175811				40	Decrease	Pro-Longevity	decrease;pro;40;;21055415
909	Clathrin Heavy Chain	chc-1	Caenorhabditis elegans		176434				40	Decrease	Pro-Longevity	decrease;pro;40;;19627265
910	Coelomocyte UPtake defective	cup-4	Caenorhabditis elegans		176104				10	Decrease	Pro-Longevity	decrease;pro;10;;19627265
911	CYtochrome P450 family	cyp-13B1	Caenorhabditis elegans		181462				20	Increase	Anti-Longevity	increase;anti;20;;19575768
912	Alpha-1,2-mannosidase I	D2030.1	Caenorhabditis elegans		172510				9	Increase	Anti-Longevity	increase;anti;9;;19302370
913	DeHydrogenases, Short chain	dhs-21	Caenorhabditis elegans		179741					Decrease	Pro-Longevity	decrease;pro;;;21477590
914	DIS3 (yeast disjunction abnormal) exonuclease homolog	dis-3	Caenorhabditis elegans		177875				11	Decrease	Pro-Longevity	decrease;pro;11;;18059442
915	DVE (Defective proVEntriculus in Drosophila) homolog	dve-1	Caenorhabditis elegans		180398					Decrease	Pro-Longevity	decrease;pro;;;21215371
916	hypothetical protein	E02H9.5	Caenorhabditis elegans		184000				15	Decrease	Pro-Longevity	decrease;pro;15;20;20844315
917	hypothetical protein	eak-7	Caenorhabditis elegans		3564920				30	Increase	Anti-Longevity	increase;anti;30;;18006689
918	Erythroid-Like Transcription factor family	egl-18	Caenorhabditis elegans		176992					Increase	Anti-Longevity	increase;anti;;30;18662544
919	EGg Laying defective	egl-30	Caenorhabditis elegans		171751				38	Increase	Anti-Longevity	increase;anti;38;;19043554|increase;anti;15;;20647387
920	EGg Laying defective	egl-8	Caenorhabditis elegans		178537				83	Increase	Anti-Longevity	increase;anti;83;;19043554|increase;anti;15;;20647387
921	EGg Laying defective	egl-9	Caenorhabditis elegans		179461				20	Increase	Anti-Longevity	increase;anti;20;30;19372390
922	Enhanced RNAI (RNA interference)	eri-1	Caenorhabditis elegans		176868				43	Decrease	Pro-Longevity	decrease;pro;43;;18006689
923	ETS class transcription factor	ets-4	Caenorhabditis elegans		180927				40	Increase	Anti-Longevity	increase;anti;40;;20862312
924	EXOnuclease	exo-3	Caenorhabditis elegans		173069				20	Decrease	Pro-Longevity	decrease;pro;20;10;20346071
925	hypothetical protein	F11A3.2	Caenorhabditis elegans		179331				14	Increase	Anti-Longevity	increase;anti;14;;18728216
926	hypothetical protein	F11G11.13	Caenorhabditis elegans		184367				20	Increase	Anti-Longevity	increase;anti;20;;18006689
927	hypothetical protein	F15B9.6	Caenorhabditis elegans		184523				17	Increase	Anti-Longevity	increase;anti;17;;19575768
928	hypothetical protein	F15D3.8	Caenorhabditis elegans		184528				10	Increase	Anti-Longevity	increase;anti;10;;19575768
929	hypothetical protein	F16H11.3	Caenorhabditis elegans		184599				20	Increase	Anti-Longevity	increase;anti;20;;19764929
930	hypothetical protein	F22D3.5	Caenorhabditis elegans		184826				10	Increase	Anti-Longevity	increase;anti;10;;18006689
931	hypothetical protein	F23F12.3	Caenorhabditis elegans		175926				15	Increase	Anti-Longevity	increase;anti;15;;19575768
932	hypothetical protein	F25B3.5	Caenorhabditis elegans		184916				20	Increase	Anti-Longevity	increase;anti;20;;19575768
933	hypothetical protein	F29C4.7	Caenorhabditis elegans		176827				10	Increase	Anti-Longevity	increase;anti;10;;18006689
934	hypothetical protein	F36A2.7	Caenorhabditis elegans		172692				80	Increase	Anti-Longevity	increase;anti;80;;18006689
935	hypothetical protein	F45H10.2	Caenorhabditis elegans		174992				40	Increase	Anti-Longevity	increase;anti;40;;20688098
936	hypothetical protein	F53H1.3	Caenorhabditis elegans		176945				30	Increase	Anti-Longevity	increase;anti;30;;19764929
937	F56H1.7	F56H1.7	Caenorhabditis elegans		6418597				25	Decrease	Pro-Longevity	decrease;pro;25;33;21156009
938	hypothetical protein	F58F9.7	Caenorhabditis elegans		177386				15	Increase	Anti-Longevity	increase;anti;15;;19575768
939	hypothetical protein	slcf-1	Caenorhabditis elegans		186633				40	Increase	Anti-Longevity	increase;anti;40;;21040400
940	F-box A protein	fbxa-188	Caenorhabditis elegans		185954				13	Increase	Anti-Longevity	increase;anti;13;;19575768
941	FiZzY (CDC20 protein family) homolog	fzy-1	Caenorhabditis elegans		266859				25	Increase	Anti-Longevity	increase;anti;25;;18059442
942	G protein,O, Alpha subunit	goa-1	Caenorhabditis elegans		172505				33	Decrease	Pro-Longevity	decrease;pro;33;;19043554
943	G protein, Subunit Alpha	gsa-1	Caenorhabditis elegans		171687				84	Decrease	Pro-Longevity	decrease;pro;84;;18059442
944	hypothetical protein	hpa-1	Caenorhabditis elegans		186781				30	Increase	Anti-Longevity	increase;anti;30;;20497132
945	human HCF1 related	hcf-1	Caenorhabditis elegans		177560				40	Increase	Anti-Longevity	increase;anti;40;;18828672
946	hypothetical protein	hpa-2	Caenorhabditis elegans		188415				15	Increase	Anti-Longevity	increase;anti;15;;20497132
947	Homolog of Yeast Longevity gene	hyl-1	Caenorhabditis elegans		177660				10	Decrease	Pro-Longevity	decrease;pro;10;;19424872
948	IRE1 kinase related	ire-1	Caenorhabditis elegans		174305				20	Decrease	Pro-Longevity	decrease;pro;20;;20460307
949	Inositol Triphosphate Receptor	itr-1	Caenorhabditis elegans		177546				53	Increase	Pro-Longevity	increase;pro;53;29;20497132
950	3-Ketoacyl-coA Thiolase	kat-1	Caenorhabditis elegans		174161				30	Decrease	Pro-Longevity	decrease;pro;30;;20956318
951	LAG1 (yeast Longevity-Assurance Gene) Related	lagr-1	Caenorhabditis elegans		189370				10	Decrease	Pro-Longevity	decrease;pro;10;;19424872
953	LEThal	let-23	Caenorhabditis elegans		174462					Increase and Decrease	Pro-Longevity	decrease;pro;19;8;20497132|increase;pro;29;9;20497132
954	LEThal	let-502	Caenorhabditis elegans		172088				30	Decrease	Pro-Longevity	decrease;pro;30;;19764929
955	LC3, GABARAP and GATE-16 family	lgg-1	Caenorhabditis elegans		174050				43	Decrease	Pro-Longevity	decrease;pro;43;;18219227|decrease;pro;;12;19469880
956	abnormal cell LINeage	lin-15b	Caenorhabditis elegans		181662				42	Decrease	Pro-Longevity	decrease;pro;42;;18006689
957	abnormal cell LINeage	lin-3	Caenorhabditis elegans		178001					Decrease	Pro-Longevity	decrease;pro;;;20497132
958	LYSozyme	lys-10	Caenorhabditis elegans		184622				20	Increase	Anti-Longevity	increase;anti;20;;18006689
959	LYSozyme	lys-6	Caenorhabditis elegans		178087				13	Increase	Anti-Longevity	increase;anti;13;;19575768
960	Motor AXon guidance	max-2	Caenorhabditis elegans		3565400				25	Increase	Anti-Longevity	increase;anti;25;;18059442
961	MAP Kinase	mpk-1	Caenorhabditis elegans		175545				11	Decrease	Pro-Longevity	decrease;pro;11;;18059442
962	Multiple PDZ domain protein	mpz-1	Caenorhabditis elegans		174657				31	Increase	Anti-Longevity	increase;anti;31;;20207731
963	MTM (myotubularin) famil	mtm-3	Caenorhabditis elegans		175490					Decrease	Pro-Longevity	decrease;pro;;40;18393358
964	Nuclear Cap-Binding Protein	ncbp-2	Caenorhabditis elegans		184953				24	Decrease	Pro-Longevity	decrease;pro;24;;18059442
965	Neuropeptide-like protein genes family	nlp-7	Caenorhabditis elegans		184647				10	Decrease	Pro-Longevity	decrease;pro;10;;19627265
966	NUclear localized Metal Responsive	numr-1	Caenorhabditis elegans		176048					Increase	Pro-Longevity	increase;pro;;;20501697
967	NUclear localized Metal Responsive	numr-2	Caenorhabditis elegans		176049					Increase	Pro-Longevity	increase;pro;;;20501697
968	Osm-9 and Capsaicin receptor-Related	ocr-2	Caenorhabditis elegans		188314					Increase	Anti-Longevity	increase;anti;;30;18846209
969	Protein Carboxymethyltransferase	pcm-1	Caenorhabditis elegans		178981				30	Increase	Pro-Longevity	increase;pro;30;;18772467
970	mitochondrial ProHiBitin complex	phb-1	Caenorhabditis elegans		171768					Decrease	Pro-Longevity	decrease;pro;;;19812672
971	mitochondrial ProHiBitin complex	phb-2	Caenorhabditis elegans		174034					Decrease	Pro-Longevity	decrease;pro;;;19812672
972	hypothetical protein	R03D7.4	Caenorhabditis elegans		174683				13	Increase	Anti-Longevity	increase;anti;13;;18059442
973	hypothetical protein	R07E4.3	Caenorhabditis elegans		180862				20	Increase	Anti-Longevity	increase;anti;20;;20688098
974	hypothetical protein	R12E2.2	Caenorhabditis elegans		172011				50	Increase	Anti-Longevity	increase;anti;50;;18006689
975	RAB family	rab-5	Caenorhabditis elegans		172755				50	Decrease	Pro-Longevity	decrease;pro;50;;19627265
976	RB (Retinoblastoma Binding protein) Related	rbr-2	Caenorhabditis elegans		177985				25	Decrease	Pro-Longevity	decrease;pro;25;;20555324
977	SET (trithorax/polycomb) domain containing	set-2	Caenorhabditis elegans		175662				30	Increase	Anti-Longevity	increase;anti;20;;20555324|increase;anti;30;;22012258
978	SET (trithorax/polycomb) domain containing	set-4	Caenorhabditis elegans		174045				20	Increase	Anti-Longevity	increase;anti;20;;20555324
979	SET (trithorax/polycomb) domain containing	set-6	Caenorhabditis elegans		181371				10	Decrease	Pro-Longevity	decrease;pro;10;;20555324
980	Src Homology domain C-terminal, adaptor homolog	shc-1	Caenorhabditis elegans		3565745				38	Decrease	Pro-Longevity	decrease;pro;38;;18832074
981	SKp1 Related (ubiquitin ligase complex component)	skr-5	Caenorhabditis elegans		180148				10	Increase	Anti-Longevity	increase;anti;10;;19575768
982	hypothetical protein	sma-10	Caenorhabditis elegans		176849				30	Increase	Anti-Longevity	increase;anti;30;;18006689
983	Suppressor with Morphological effect on Genitalia	smg-1	Caenorhabditis elegans		172418				30	Increase	Anti-Longevity	increase;anti;30;;18836529
984	superoxide dismutase	sod-1	Caenorhabditis elegans		174141					Increase	Anti-Longevity	increase;anti;;;18073424
985	Superoxide dismutase (24.5 kD) (sod-2)	sod-2	Caenorhabditis elegans		172632				44	Increase	Unclear	increase;pro;44;;10968795|increase;anti;;30;19197346
986	SaPosin-like Protein family	spp-17	Caenorhabditis elegans		171681				20	Increase	Anti-Longevity	increase;anti;20;;19575768
987	Specificity Protein) Transcription Factor	sptf-3	Caenorhabditis elegans		189783				24	Decrease	Pro-Longevity	decrease;pro;24;;18059442
988	Serpentine Receptor, class T	srt-56	Caenorhabditis elegans		190663				30	Increase	Anti-Longevity	increase;anti;30;;18006689
989	hypothetical protein	T12E12.1	Caenorhabditis elegans		177339				30	Increase	Anti-Longevity	increase;anti;30;;19764929
990	hypothetical protein	T27E9.2	Caenorhabditis elegans		176772				20	Increase	Anti-Longevity	increase;anti;20;;20688098
991	TATA-Binding Protein	tbp-1	Caenorhabditis elegans		176054				21	Decrease	Pro-Longevity	decrease;pro;21;;18059442
992	K02G10.3	tmem-135	Caenorhabditis elegans		180740					Decrease	Unannotated	decrease;;;;21151927
993	TOMosyn synaptic protein	tom-1	Caenorhabditis elegans		172209				33	Decrease	Pro-Longevity	decrease;pro;33;;19043554
994	abnormal ThermoTaXis	ttx-3	Caenorhabditis elegans		181357				10	Decrease	Pro-Longevity	decrease;pro;10;;21055415
995	Ubiquinol-Cytochrome c oxidoReductase complex	ucr-2.3	Caenorhabditis elegans		175248				15	Increase	Anti-Longevity	increase;anti;15;;20688098
996	UNCoordinated	unc-51	Caenorhabditis elegans		180311					Increase and Decrease	Unclear	decrease;pro;20;;18219227|increase;anti;;15;19469880
997	Variable ABnormal morphology	vab-1	Caenorhabditis elegans		173794				20	Increase	Pro-Longevity	increase;pro;20;;19853560
998	von Hippel-Lindau tumor suppressor homolog	vhl-1	Caenorhabditis elegans		181321				30	Increase	Anti-Longevity	increase;anti;30;;19372390|increase;anti;;;19797165
999	hypothetical protein	W03G1.8	Caenorhabditis elegans		189168				20	Increase	Anti-Longevity	increase;anti;20;;18006689
1000	Temporarily Assigned Gene name	wdr-5.1	Caenorhabditis elegans		175474				30	Increase	Anti-Longevity	increase;anti;30;;20555324|increase;anti;20;;22012258
1001	hypothetical protein	Y20F4.2	Caenorhabditis elegans		259368				53	Increase	Anti-Longevity	increase;anti;53;;21331044
1002	hypothetical protein	Y39B6A.3	Caenorhabditis elegans		180262				50	Increase	Anti-Longevity	increase;anti;50;;18006689
1003	hypothetical protein	Y41C4A.11	Caenorhabditis elegans		189814				13	Increase	Anti-Longevity	increase;anti;13;;19575768
1004	hypothetical protein	Y43C5A.3	Caenorhabditis elegans		189848				20	Increase	Anti-Longevity	increase;anti;20;;19575768
1005	hypothetical protein	Y46G5A.20	Caenorhabditis elegans		174915				15	Increase	Anti-Longevity	increase;anti;15;;19575768
1006	hypothetical protein	Y47D3A.29	Caenorhabditis elegans		176544				22	Decrease	Pro-Longevity	decrease;pro;22;;18059442
1007	hypothetical protein	Y47H9C.1	Caenorhabditis elegans		173061				10	Increase	Anti-Longevity	increase;anti;10;;19575768
1008	hypothetical protein	Y52B11A.9	Caenorhabditis elegans		173005				20	Decrease	Pro-Longevity	decrease;pro;20;;20460307
1009	hypothetical protein	Y71H2AM.5	Caenorhabditis elegans		3565081				40	Increase	Anti-Longevity	increase;anti;40;;20688098
1010	ADP-ribosyltransferase (NAD+; poly (ADP-ribose) polymerase)	Parp1	Mus musculus		11545				25	Decrease	Pro-Longevity	decrease;;18;;15743677|decrease;pro;25;;20561897
1011	Sirtuin 1 ((silent mating type information regulation 2, homolog) 1 (S. cerevisiae)	Sirt1	Mus musculus		93759					Increase and Decrease	Pro-Longevity	decrease;pro;;;12960381|increase;pro;;;17877786
1012	Phosphatase and tensin homolog	Pten	Mus musculus		19211					Increase and Decrease	Pro-Longevity	decrease;pro;;;17400585|increase;pro;;16;22405073
1013	Heat shock 70kDa protein 1A	Hsp70Ba	Drosophila melanogaster		44921					Increase and Decrease	Unclear	decrease;anti;30;30;19420297|increase;pro;25;16;15695762
1015	Pyrazinamidase and NiCotinamidase	PNC1	Saccharomyces cerevisiae		852846					Increase and Decrease	Pro-Longevity	increase;pro;70;;12736687|decrease;pro;;;17110466|increase;pro;;;14729974
1016	Alpha1-proteinase inhibitor-Degradation Deficient	ADD37	Saccharomyces cerevisiae		855222					Decrease	Pro-Longevity	decrease;pro;;;20657825|decrease;pro;;;20421943
1017	Alpha1-proteinase inhibitor-Degradation Deficient	ADD66	Saccharomyces cerevisiae		853629					Decrease	Pro-Longevity	decrease;pro;;;20657825
1018	ADEnine requiring	ADE3	Saccharomyces cerevisiae		853118					Increase and Decrease	Unclear	decrease;pro;;;20657825|increase;anti;;;20421943
1019	Alcohol DeHydrogenase	ADH2	Saccharomyces cerevisiae		855349					Decrease	Pro-Longevity	decrease;pro;;;20657825
1020	ATPase ExPression	AEP1	Saccharomyces cerevisiae		855086					Decrease	Pro-Longevity	decrease;pro;;;20657825|decrease;pro;;;20421943
1021	Altered Inheritance rate of Mitochondria	AIM24	Saccharomyces cerevisiae		853543					Decrease	Pro-Longevity	decrease;pro;;;20657825
1022	Antagonist of Mitotic exit Network	AMN1	Saccharomyces cerevisiae		852455					Decrease	Pro-Longevity	decrease;pro;;;20657825
1023	ARGinine requiring	ARG2	Saccharomyces cerevisiae		853374					Decrease	Pro-Longevity	decrease;pro;;;20657825
1024	AROmatic amino acid requiring	ARO7	Saccharomyces cerevisiae		856173					Decrease	Pro-Longevity	decrease;pro;;;20657825
1025	Activator of Stress Genes	ASG1	Saccharomyces cerevisiae		854676					Decrease	Pro-Longevity	decrease;pro;;;20657825
1026	AuTophaGy related	ATG15	Saccharomyces cerevisiae		850432				40	Decrease	Pro-Longevity	decrease;pro;;;20657825|decrease;pro;40;;18690010
1027	AuTophaGy related	ATG21	Saccharomyces cerevisiae		856004					Decrease	Pro-Longevity	decrease;pro;;;20657825
1028	Acid TreHalase	ATH1	Saccharomyces cerevisiae		856137					Decrease	Pro-Longevity	decrease;pro;;;20657825
1029	Amino acid Vacuolar Transport	AVT1	Saccharomyces cerevisiae		853457					Decrease	Pro-Longevity	decrease;pro;;;20657825
1030	Branched-chain Amino acid Permease	BAP2	Saccharomyces cerevisiae		852360					Decrease	Pro-Longevity	decrease;pro;;;20657825
1031	Bypass of C Kinase	BCK1	Saccharomyces cerevisiae		853350					Decrease	Pro-Longevity	decrease;pro;;;20657825|decrease;pro;;;20421943
1032	ubiquinol-cytochrome c reductase (bc1) Synthesis	BCS1	Saccharomyces cerevisiae		851981					Decrease	Pro-Longevity	decrease;pro;;;20657825
1033	Brain Modulosignalin Homologue	BMH1	Saccharomyces cerevisiae		856924					Increase and Decrease	Unclear	decrease;pro;;;20657825|increase;pro;;;19805817|increase;anti;25;;19805817
1034		CAJ1	Saccharomyces cerevisiae		856772					Decrease	Pro-Longevity	decrease;pro;;;20657825
1035	Cytochrome B mRNA Processing	CBP4	Saccharomyces cerevisiae		853085					Decrease	Pro-Longevity	decrease;pro;;;20657825
1036	CITrate synthase	CIT1	Saccharomyces cerevisiae		855732					Decrease	Pro-Longevity	decrease;pro;;;20657825
1037	CycLin B	CLB2	Saccharomyces cerevisiae		856236				50	Decrease	Pro-Longevity	decrease;pro;;;20657825|decrease;pro;50;;20883526
1038	Cyclin-Like Gene	CLG1	Saccharomyces cerevisiae		852657					Decrease	Pro-Longevity	decrease;pro;;;20657825
1039	COenzyme Q	COQ1	Saccharomyces cerevisiae		852288					Decrease	Pro-Longevity	decrease;pro;;;20657825
1040	COenzyme Q	COQ3	Saccharomyces cerevisiae		854057					Decrease	Pro-Longevity	decrease;pro;;;20657825
1041	COenzyme Q	COQ5	Saccharomyces cerevisiae		854930					Decrease	Pro-Longevity	decrease;pro;;;20657825|decrease;pro;;;20421943
1042	Cytochrome c OXidase	COX11	Saccharomyces cerevisiae		855971					Decrease	Pro-Longevity	decrease;pro;;;20657825
1043	CarboxyPeptidase yscS	CPS1	Saccharomyces cerevisiae		853267					Decrease	Pro-Longevity	decrease;pro;;;20657825
1044	Calcofluor White Hypersensitive	CWH43	Saccharomyces cerevisiae		850376					Decrease	Pro-Longevity	decrease;pro;;;20657825|decrease;pro;;;20421943
1045	CYtochrome C	CYC1	Saccharomyces cerevisiae		853507				60	Decrease	Pro-Longevity	decrease;pro;;;20657825|decrease;pro;50;;20883526|decrease;pro;60;;19030232
1046	CYtochrome C	CYC2	Saccharomyces cerevisiae		854202					Decrease	Pro-Longevity	decrease;pro;;;20657825
1047		CYT2	Saccharomyces cerevisiae		853775				25	Decrease	Pro-Longevity	decrease;pro;;;20657825|decrease;pro;25;;19030232|decrease;pro;25;;18340043
1048	Defective in Cullin Neddylation	DCN1	Saccharomyces cerevisiae		850819					Decrease	Pro-Longevity	decrease;pro;;;20657825
1049	2-Deoxy-Glucose Resistant 2	DGR2	Saccharomyces cerevisiae		853738					Decrease	Pro-Longevity	decrease;pro;;;20657825
1050	DiPHthamide biosynthesis	DPH1	Saccharomyces cerevisiae		854703					Decrease	Pro-Longevity	decrease;pro;;;20657825
1051	DYNein	DYN2	Saccharomyces cerevisiae		852034					Decrease	Pro-Longevity	decrease;pro;;;20657825
1052	Elongation Factor Two	EFT2	Saccharomyces cerevisiae		851993					Decrease	Pro-Longevity	decrease;pro;;;20657825
1053	Enhancer of Gal4 DNA binding	EGD1	Saccharomyces cerevisiae		856070					Decrease	Pro-Longevity	decrease;pro;;;20657825
1054	Early Meiotic Induction	EMI1	Saccharomyces cerevisiae		852125					Increase and Decrease	Unclear	decrease;pro;;;20657825|increase;anti;;;20421943
1055	Few Lipid Droplets	FLD1	Saccharomyces cerevisiae		851120					Decrease	Pro-Longevity	decrease;pro;;;20657825
1056	Formyl-Methionyl-tRNA Transformylase	FMT1	Saccharomyces cerevisiae		852270					Decrease	Pro-Longevity	decrease;pro;;;20657825
1057	GALactose metabolism	GAL80	Saccharomyces cerevisiae		854954					Decrease	Pro-Longevity	decrease;pro;;;20657825
1058	General Control Nonderepressible	GCN4	Saccharomyces cerevisiae		856709					Increase and Decrease	Unclear	decrease;pro;;;20657825|decrease;pro;;;20421943|increase;anti;10;;19030232
1059	Glutamate DeHydrogenase	GDH3	Saccharomyces cerevisiae		851237					Decrease	Pro-Longevity	decrease;pro;;;20657825
1060	Great for Full DEAD box protein activity	GFD2	Saccharomyces cerevisiae		850321					Decrease	Pro-Longevity	decrease;pro;;;20657825
1061	Glucose Induced Degradation deficient	GID7	Saccharomyces cerevisiae		850318					Decrease	Pro-Longevity	decrease;pro;;;20657825
1062	Glucose Induced Degradation deficient	GID8	Saccharomyces cerevisiae		855166					Decrease	Pro-Longevity	decrease;pro;;;20657825|decrease;pro;;;20421943
1063		GPB1	Saccharomyces cerevisiae		854553					Decrease	Pro-Longevity	decrease;pro;;;20657825
1064	Glycerol-3-Phosphate acylTransferase	GPT2	Saccharomyces cerevisiae		853941					Decrease	Pro-Longevity	decrease;pro;;;20657825
1065	TRapp Subunit	GSG1	Saccharomyces cerevisiae		851686					Decrease	Pro-Longevity	decrease;pro;;;20657825|decrease;pro;;;20421943
1066	Gtpase-activating protein for YPt1p	GYP1	Saccharomyces cerevisiae		854236					Decrease	Pro-Longevity	decrease;pro;;;20657825
1067		HFA1	Saccharomyces cerevisiae		855247					Decrease	Pro-Longevity	decrease;pro;;;20657825
1068	HIstone Regulation	HIR1	Saccharomyces cerevisiae		852275					Increase and Decrease	Unclear	decrease;pro;;;20657825|increase;anti;35;;20832724
1069	HIstone Regulation	HIR2	Saccharomyces cerevisiae		854203					Increase and Decrease	Unclear	decrease;pro;;;20657825|increase;anti;35;;20832724
1070	HIstone Regulation	HIR3	Saccharomyces cerevisiae		853605					Increase and Decrease	Unclear	decrease;pro;;;20657825|increase;anti;35;;20832724
1071	HIStidine requiring	HIS7	Saccharomyces cerevisiae		852550					Decrease	Pro-Longevity	decrease;pro;;;20657825
1072	Histidine triad NucleoTide-binding	HNT3	Saccharomyces cerevisiae		854432					Decrease	Pro-Longevity	decrease;pro;;;20657825
1073	Has Symptoms of class E mutants; resembles Hbp, Stam and East	HSE1	Saccharomyces cerevisiae		856387					Increase and Decrease	Unclear	decrease;pro;;;20657825|increase;anti;;;20421943|increase;anti;25;;18340043
1074	Homolog of SIR Two (SIR2)	HST1	Saccharomyces cerevisiae		854086					Decrease	Pro-Longevity	decrease;pro;;;20657825
1075	IsoCitrate Lyase	ICL1	Saccharomyces cerevisiae		856794					Decrease	Pro-Longevity	decrease;pro;;;20657825
1076	Implicated in Zinc Homeostasis	IZH3	Saccharomyces cerevisiae		850710					Decrease	Pro-Longevity	decrease;pro;;;20657825
1077	Just Nuclear Migration	JNM1	Saccharomyces cerevisiae		855339					Decrease	Pro-Longevity	decrease;pro;;;20657825
1078	alpha-KetoGlutarate Dehydrogenase	KGD1	Saccharomyces cerevisiae		854681				50	Decrease	Pro-Longevity	decrease;pro;;;20657825|decrease;pro;50;;20883526
1079	Low Dye Binding	LDB16	Saccharomyces cerevisiae		850351					Decrease	Pro-Longevity	decrease;pro;;;20657825
1080	Low Dye Binding	LDB19	Saccharomyces cerevisiae		854500					Decrease	Pro-Longevity	decrease;pro;;;20657825
1081	LIPoyl ligase	LIP2	Saccharomyces cerevisiae		850940					Decrease	Pro-Longevity	decrease;pro;;;20657825
1082	Loss Of Suppression	LOS1	Saccharomyces cerevisiae		853630					Decrease	Pro-Longevity	decrease;pro;;;20657825
1083	LYSine requiring	LYS1	Saccharomyces cerevisiae		854852					Decrease	Pro-Longevity	decrease;pro;;;20657825
1084	MAintenance of Killer	MAK10	Saccharomyces cerevisiae		856657					Decrease	Pro-Longevity	decrease;pro;;;20657825|decrease;pro;;;20421943
1085	MAintenance of Killer	MAK3	Saccharomyces cerevisiae		856163					Decrease	Pro-Longevity	decrease;pro;;;20657825
1086	MALtose fermentation	MAL33	Saccharomyces cerevisiae		852600					Decrease	Pro-Longevity	decrease;pro;;;20657825
1087	Multi-copy Bypass of AFG3	MBA1	Saccharomyces cerevisiae		852483					Increase and Decrease	Unclear	decrease;pro;;;20657825|increase;anti;;;20421943
1088	MEDiator complex	MED1	Saccharomyces cerevisiae		856183					Decrease	Pro-Longevity	decrease;pro;;;20657825
1089	METhionine requiring	MET2	Saccharomyces cerevisiae		855444					Decrease	Pro-Longevity	decrease;pro;;;20657825
1090	METhionine requiring	MET6	Saccharomyces cerevisiae		856825					Decrease	Pro-Longevity	decrease;pro;;;20657825
1091	MAP-Homologous Protein	MHP1	Saccharomyces cerevisiae		853408					Decrease	Pro-Longevity	decrease;pro;;;20657825
1092	Mitogen-activated protein Kinase-Kinase	MKK1	Saccharomyces cerevisiae		854406					Decrease	Pro-Longevity	decrease;pro;;;20657825
1093	Multicopy Kinase Suppressor	MKS1	Saccharomyces cerevisiae		855648					Decrease	Pro-Longevity	decrease;pro;;;20657825
1094		MOH1	Saccharomyces cerevisiae		852231					Decrease	Pro-Longevity	decrease;pro;;;20657825
1095	Mitochondrial RNA Helicase	MRH4	Saccharomyces cerevisiae		852816					Decrease	Pro-Longevity	decrease;pro;;;20657825|decrease;pro;;;20421943
1096	Mitochondrial Ribosomal Protein	MRP2	Saccharomyces cerevisiae		856295					Decrease	Pro-Longevity	decrease;pro;;;20657825
1097	Mitochondrial Ribosomal Protein, Large subunit	MRPL17	Saccharomyces cerevisiae		855469					Decrease	Pro-Longevity	decrease;pro;;;20657825
1098	Mitochondrial Ribosomal Protein, Large subunit	MRPL20	Saccharomyces cerevisiae		853960					Decrease	Pro-Longevity	decrease;pro;;;20657825
1099	Mitochondrial Ribosomal Protein, Large subunit	MRPL38	Saccharomyces cerevisiae		853684					Decrease	Pro-Longevity	decrease;pro;;;20657825|decrease;pro;;;20421943
1100	Mitochondrial Ribosomal Protein, Large subunit	MRPL9	Saccharomyces cerevisiae		853135					Decrease	Pro-Longevity	decrease;pro;;;20657825
1101	Mitochondrial Ribosomal Protein, Small subunit	MRPS16	Saccharomyces cerevisiae		856094					Decrease	Pro-Longevity	decrease;pro;;;20657825
1102	Mitochondrial Splicing System	MSS116	Saccharomyces cerevisiae		851775					Decrease	Pro-Longevity	decrease;pro;;;20657825|decrease;pro;;;20421943
1103	Mitochondrial Splicing System	MSS18	Saccharomyces cerevisiae		856253					Decrease	Pro-Longevity	decrease;pro;;;20657825
1104	Mitochondrial aminoacyl-tRNA Synthetase, tryptophan (W)	MSW1	Saccharomyces cerevisiae		851861					Increase and Decrease	Unclear	decrease;pro;;;20657825|decrease;pro;50;;20883526|increase;anti;10;;19030232
1105	Maintenance of Telomere Capping	MTC1	Saccharomyces cerevisiae		853319					Decrease	Pro-Longevity	decrease;pro;;;20657825
1106	Mitochondrial Translation Optimization	MTO1	Saccharomyces cerevisiae		852616					Decrease	Pro-Longevity	decrease;pro;;;20657825
1107	Nuclear ImPort	NIP100	Saccharomyces cerevisiae		855929					Decrease	Pro-Longevity	decrease;pro;;;20657825
1108	OverProducer of Inositol	OPI3	Saccharomyces cerevisiae		853536					Decrease	Pro-Longevity	decrease;pro;;;20657825
1109	OxySterol binding protein Homolog	OSH2	Saccharomyces cerevisiae		851543					Decrease	Pro-Longevity	decrease;pro;;;20657825
1110	PolyAmine Acetyltransferase	PAA1	Saccharomyces cerevisiae		851643					Decrease	Pro-Longevity	decrease;pro;;;20657825|decrease;pro;;;20421943
1111	seriPAUperin family	PAU2	Saccharomyces cerevisiae		856662					Decrease	Pro-Longevity	decrease;pro;;;20657825
1112	P-type Cation-transporting ATPase	PCA1	Saccharomyces cerevisiae		852598					Decrease	Pro-Longevity	decrease;pro;;;20657825
1113	Pho85 CycLin	PCL6	Saccharomyces cerevisiae		856787					Decrease	Pro-Longevity	decrease;pro;;;20657825
1114	Processing of Cytochrome c Peroxidase	PCP1	Saccharomyces cerevisiae		852993					Decrease	Pro-Longevity	decrease;pro;;;20657825
1115	Pyruvate DeCarboxylase	PDC1	Saccharomyces cerevisiae		850733					Decrease	Pro-Longevity	decrease;pro;;;20657825
1116	PhosphoDiEsterase	PDE2	Saccharomyces cerevisiae		854542					Decrease	Pro-Longevity	decrease;pro;;;20657825|decrease;pro;;;11000115
1117	PETite colonies	PET111	Saccharomyces cerevisiae		855299					Decrease	Pro-Longevity	decrease;pro;;;20657825
1118	PETite colonies	PET112	Saccharomyces cerevisiae		852198					Decrease	Pro-Longevity	decrease;pro;;;20657825|decrease;pro;;;20421943
1119	PEroXin	PEX5	Saccharomyces cerevisiae		851831					Decrease	Pro-Longevity	decrease;pro;;;20657825
1120	PEroXin	PEX6	Saccharomyces cerevisiae		855387					Decrease	Pro-Longevity	decrease;pro;;;20657825
1121	Plasma Membrane Proteolipid	PMP1	Saccharomyces cerevisiae		850389					Decrease	Pro-Longevity	decrease;pro;;;20657825
1122	Plasma Membrane Proteolipid	PMP3	Saccharomyces cerevisiae		851869					Decrease	Pro-Longevity	decrease;pro;;;20657825
1123	Protein O-MannosylTransferase	PMT1	Saccharomyces cerevisiae		851462					Decrease	Pro-Longevity	decrease;pro;;;20657825
1124	PeNTamidine resistance	PNT1	Saccharomyces cerevisiae		854440					Decrease	Pro-Longevity	decrease;pro;;;20657825
1125	Protein Phosphatase Z	PPZ1	Saccharomyces cerevisiae		854992					Decrease	Pro-Longevity	decrease;pro;;;20657825
1126	PeroxiRedoXin	PRX1	Saccharomyces cerevisiae		852215					Decrease	Pro-Longevity	decrease;pro;;;20657825|decrease;pro;;;20421943
1127	PhosphatidylSerine Decarboxylase	PSD1	Saccharomyces cerevisiae		855552					Decrease	Pro-Longevity	decrease;pro;;;20657825
1128	Peptidyl-Trna Hydrolase	PTH1	Saccharomyces cerevisiae		856596					Decrease	Pro-Longevity	decrease;pro;;;20657825
1129	Putative serine/Threonine protein Kinase	PTK2	Saccharomyces cerevisiae		853522					Decrease	Pro-Longevity	decrease;pro;;;20657825
1130	ubiQuinol-cytochrome C oxidoReductase	QCR7	Saccharomyces cerevisiae		852142				30	Decrease	Pro-Longevity	decrease;pro;;;20657825|decrease;pro;30;;18340043
1131	ubiQuinol-cytochrome C oxidoReductase	QCR8	Saccharomyces cerevisiae		853273					Decrease	Pro-Longevity	decrease;pro;;;20657825
1132	RADiation sensitive	RAD55	Saccharomyces cerevisiae		851648					Increase and Decrease	Unclear	decrease;pro;;;20657825|increase;anti;;;20421943|decrease;pro;60;;19030232
1133	Regulator of (H+)-ATPase in Vacuolar membrane	RAV1	Saccharomyces cerevisiae		853490					Decrease	Pro-Longevity	decrease;pro;;;20657825
1134	Ras HOmolog	RHO5	Saccharomyces cerevisiae		855541					Decrease	Pro-Longevity	decrease;pro;;;20657825
1135	Regulator of IME2	RIM8	Saccharomyces cerevisiae		852837					Increase and Decrease	Unclear	decrease;pro;;;20657825|increase;anti;;;20421943
1136	RING domain mutant Killed by rtf1 deletion	RKR1	Saccharomyces cerevisiae		855289					Decrease	Pro-Longevity	decrease;pro;;;20657825
1137	Resistance to Lethality of MKK1P386 overexpression	RLM1	Saccharomyces cerevisiae		856016					Decrease	Pro-Longevity	decrease;pro;;;20657825
1138	Required for Meiotic nuclear Division	RMD8	Saccharomyces cerevisiae		850609					Decrease	Pro-Longevity	decrease;pro;;;20657825
1139	Required for Meiotic nuclear Division	RMD9	Saccharomyces cerevisiae		852771					Decrease	Pro-Longevity	decrease;pro;;;20657825
1140	Regulatory Particle Non-ATPase	RPN4	Saccharomyces cerevisiae		851542					Decrease	Pro-Longevity	decrease;pro;;;20657825
1141	Ribosomal Protein of the Small subunit	RPS21B	Saccharomyces cerevisiae		853305				20	Decrease	Pro-Longevity	decrease;pro;;;20657825|decrease;pro;20;;18423200
1142	Resistant to Rapamycin Deletion	RRD2	Saccharomyces cerevisiae		855951					Decrease	Pro-Longevity	decrease;pro;;;20657825
1143	Required for Respiratory Growth	RRG8	Saccharomyces cerevisiae		856232					Decrease	Pro-Longevity	decrease;pro;;;20657825
1144	Regulator of rDNA Transcription	RRT12	Saccharomyces cerevisiae		850412					Decrease	Pro-Longevity	decrease;pro;;;20657825
1145	Ribosomal Small subunit of Mitochondria	RSM24	Saccharomyces cerevisiae		851755					Decrease	Pro-Longevity	decrease;pro;;;20657825
1146	Restriction of Telomere Capping	RTC6	Saccharomyces cerevisiae		855918					Decrease	Pro-Longevity	decrease;pro;;;20657825
1147	ReTroGrade regulation	RTG2	Saccharomyces cerevisiae		852640					Decrease	Pro-Longevity	decrease;pro;;;20657825|decrease;pro;;;20421943
1148	ReTiculoN-like	RTN1	Saccharomyces cerevisiae		851819					Increase and Decrease	Unclear	decrease;pro;;;20657825|increase;anti;15;;19030232
1149	Regulator of Ty1 Transposition	RTT10	Saccharomyces cerevisiae		855919					Decrease	Pro-Longevity	decrease;pro;;;20657825
1150	Snf1 Activating Kinase	SAK1	Saccharomyces cerevisiae		856866					Decrease	Pro-Longevity	decrease;pro;;;20657825
1151	S. Cerevisiae DnaJ	SCJ1	Saccharomyces cerevisiae		855254					Decrease	Pro-Longevity	decrease;pro;;;20657825
1152	SET domain-containing	SET3	Saccharomyces cerevisiae		853900					Decrease	Pro-Longevity	decrease;pro;;;20657825
1153	SaGa associated Factor	SGF29	Saccharomyces cerevisiae		850347					Decrease	Pro-Longevity	decrease;pro;;;20657825|decrease;pro;;;20421943
1154	Serine HydroxyMethyltransferase	SHM2	Saccharomyces cerevisiae		850747					Increase and Decrease	Unclear	decrease;pro;;;20657825|increase;anti;;;20421943
1155	SNF1-Interacting Protein	SIP3	Saccharomyces cerevisiae		855464					Decrease	Pro-Longevity	decrease;pro;;;20657825|decrease;pro;;;20421943
1156	Suppressor of Kre Null	SKN7	Saccharomyces cerevisiae		856613					Decrease	Pro-Longevity	decrease;pro;;;20657825
1157	Suppressor of MAR Inhibitor	SMI1	Saccharomyces cerevisiae		853144					Decrease	Pro-Longevity	decrease;pro;;;20657825
1158	Suppressor Of Los1-1	SOL2	Saccharomyces cerevisiae		850437					Decrease	Pro-Longevity	decrease;pro;;;20657825
1159	Stress-Seventy subfamily A	SSA4	Saccharomyces cerevisiae		856840					Decrease	Pro-Longevity	decrease;pro;;;20657825|decrease;pro;;;20421943
1160	Suppressor of Sensor Kinase	SSK1	Saccharomyces cerevisiae		850692					Decrease	Pro-Longevity	decrease;pro;;;20657825
1161	Suppressor of Sensor Kinase	SSK2	Saccharomyces cerevisiae		855765					Decrease	Pro-Longevity	decrease;pro;;;20657825
1162		SSP120	Saccharomyces cerevisiae		850952					Decrease	Pro-Longevity	decrease;pro;;;20657825
1163	Sick Without Securin	SWS2	Saccharomyces cerevisiae		855643					Decrease	Pro-Longevity	decrease;pro;;;20657825
1164	Suppressor of mRNA eXport Mutant	SXM1	Saccharomyces cerevisiae		852004					Decrease	Pro-Longevity	decrease;pro;;;20657825
1165		SYS1	Saccharomyces cerevisiae		853453					Decrease	Pro-Longevity	decrease;pro;;;20657825|decrease;pro;;;20421943
1166	Trafficking of Emp24p/Erv25p-dependent cargo Disrupted	TED1	Saccharomyces cerevisiae		854772					Decrease	Pro-Longevity	decrease;pro;;;20657825
1167	Translation Initiation Factor	TIF2	Saccharomyces cerevisiae		853303					Increase and Decrease	Unclear	decrease;pro;;;20657825|decrease;pro;50;;20883526|increase;anti;35;;18340043
1168	Translocase of the Outer Mitochondrial membrane	TOM71	Saccharomyces cerevisiae		856517					Decrease	Pro-Longevity	decrease;pro;;;20657825
1169	TRna Methyltransferase	TRM44	Saccharomyces cerevisiae		856077					Decrease	Pro-Longevity	decrease;pro;;;20657825
1170	Ubiquitin	UBI4	Saccharomyces cerevisiae		850620					Decrease	Pro-Longevity	decrease;pro;;;20657825
1171	UBiquitin-specific processing Protease	UBP8	Saccharomyces cerevisiae		855263					Decrease	Pro-Longevity	decrease;pro;;;20657825
1172	UBiquitin regulatory X	UBX4	Saccharomyces cerevisiae		855089					Decrease	Pro-Longevity	decrease;pro;;;20657825
1173	Ubiquitin Fusion Degradation	UFD2	Saccharomyces cerevisiae		851337					Decrease	Pro-Longevity	decrease;pro;;;20657825
1174	UnProceSsed	UPS2	Saccharomyces cerevisiae		850865					Decrease	Pro-Longevity	decrease;pro;;;20657825
1175	VAc8p Binding	VAB2	Saccharomyces cerevisiae		856713					Decrease	Pro-Longevity	decrease;pro;;;20657825
1176	VACuole related	VAC17	Saccharomyces cerevisiae		850296					Decrease	Pro-Longevity	decrease;pro;;;20657825
1177	Viable in a Hal3 Sit4 background	VHS1	Saccharomyces cerevisiae		851834					Increase and Decrease	Unclear	decrease;pro;;;20657825|increase;anti;;;16293764|increase;anti;60;;19030232
1178	Viable in a Hal3 Sit4 background	VHS3	Saccharomyces cerevisiae		854220					Decrease	Pro-Longevity	decrease;pro;;;20657825
1179	Vacuolar Import and Degradation	VID30	Saccharomyces cerevisiae		852624					Increase and Decrease	Unclear	decrease;pro;;;20657825|increase;anti;15;;18340043
1180	Vacuolar Protein Sorting	VPS21	Saccharomyces cerevisiae		854256					Decrease	Pro-Longevity	decrease;pro;;;20657825
1181	Vacuolar Protein Sorting	VPS25	Saccharomyces cerevisiae		853566					Decrease	Pro-Longevity	decrease;pro;;;20657825
1182	Vacuolar Protein Sorting	VPS27	Saccharomyces cerevisiae		855739					Decrease	Pro-Longevity	decrease;pro;;;20657825
1183	Vacuolar Protein Sorting	VPS8	Saccharomyces cerevisiae		851261					Decrease	Pro-Longevity	decrease;pro;;;20657825
1184	VpsTwenty Associated	VTA1	Saccharomyces cerevisiae		850878					Decrease	Pro-Longevity	decrease;pro;;;20657825
1185	WHIskey	WHI3	Saccharomyces cerevisiae		855524				25	Decrease	Pro-Longevity	decrease;pro;;;20657825|decrease;pro;25;;18340043
1186		YBR056W	Saccharomyces cerevisiae		852346					Decrease	Pro-Longevity	decrease;pro;;;20657825|decrease;pro;;;20421943
1187		YCP4	Saccharomyces cerevisiae		850360					Decrease	Pro-Longevity	decrease;pro;;;20657825|decrease;pro;;;20421943
1188		YCR043C	Saccharomyces cerevisiae		850410					Decrease	Pro-Longevity	decrease;pro;;;20657825
1189		YCR050C	Saccharomyces cerevisiae		850417					Decrease	Pro-Longevity	decrease;pro;;;20657825
1190		YDL057W	Saccharomyces cerevisiae		851502					Decrease	Pro-Longevity	decrease;pro;;;20657825
1191		YGL010W	Saccharomyces cerevisiae		852874					Decrease	Pro-Longevity	decrease;pro;;;20657825
1192		YGL235W	Saccharomyces cerevisiae		852615					Increase and Decrease	Unclear	decrease;pro;;;20657825|decrease;pro;;;20421943|increase;anti;20;;19030232
1193		YGR053C	Saccharomyces cerevisiae		852944					Decrease	Pro-Longevity	decrease;pro;;;20657825
1194		YHL008C	Saccharomyces cerevisiae		856381					Decrease	Pro-Longevity	decrease;pro;;;20657825
1195		YIL077C	Saccharomyces cerevisiae		854733					Decrease	Pro-Longevity	decrease;pro;;;20657825
1196		YJL147C	Saccharomyces cerevisiae		853294					Decrease	Pro-Longevity	decrease;pro;;;20657825
1197	Est1A/B-Smg6/5-Like	YKR096W	Saccharomyces cerevisiae		853971					Decrease	Pro-Longevity	decrease;pro;;;20657825
1198		YLR312C	Saccharomyces cerevisiae		851021					Decrease	Pro-Longevity	decrease;pro;;;20657825
1199		YMR084W	Saccharomyces cerevisiae		855108					Decrease	Pro-Longevity	decrease;pro;;;20657825
1200		YMR099C	Saccharomyces cerevisiae		855125					Decrease	Pro-Longevity	decrease;pro;;;20657825
1201	Cytochrome Oxidase Assembly	YMR244C-A	Saccharomyces cerevisiae		855287					Decrease	Pro-Longevity	decrease;pro;;;20657825
1202	Repressor Of Ypt52	YMR258C	Saccharomyces cerevisiae		855300					Decrease	Pro-Longevity	decrease;pro;;;20657825
1203		YNL190W	Saccharomyces cerevisiae		855531					Decrease	Pro-Longevity	decrease;pro;;;20657825
1204		YOR052C	Saccharomyces cerevisiae		854217					Decrease	Pro-Longevity	decrease;pro;;;20657825
1205		YPL150W	Saccharomyces cerevisiae		855953					Decrease	Pro-Longevity	decrease;pro;;;20657825
1206		YPL225W	Saccharomyces cerevisiae		855876					Decrease	Pro-Longevity	decrease;pro;;;20657825
1207		YPR153W	Saccharomyces cerevisiae		856276					Decrease	Pro-Longevity	decrease;pro;;;20657825
1208	Yeast Protein Two	YPT7	Saccharomyces cerevisiae		855012				40	Decrease	Pro-Longevity	decrease;pro;;;20657825|decrease;pro;15;;18340043|decrease;pro;40;;18690010
1209	ADEnine requiring	ADE17	Saccharomyces cerevisiae		855149					Decrease	Pro-Longevity	decrease;pro;;;20421943
1210	ADenylate Kinase	ADK1	Saccharomyces cerevisiae		851812					Decrease	Pro-Longevity	decrease;pro;;;20421943
1211	Altered Inheritance rate of Mitochondria	AIM36	Saccharomyces cerevisiae		855189					Decrease	Pro-Longevity	decrease;pro;;;20421943
1212	AminoPEptidase	APE3	Saccharomyces cerevisiae		852589					Decrease	Pro-Longevity	decrease;pro;;;20421943
1213	AuTophaGy related	ATG10	Saccharomyces cerevisiae		850684					Decrease	Pro-Longevity	decrease;pro;;;20421943
1214	AuTophaGy related	ATG13	Saccharomyces cerevisiae		856315					Decrease	Pro-Longevity	decrease;pro;;;20421943
1215	AuTophaGy related	ATG14	Saccharomyces cerevisiae		852425					Decrease	Pro-Longevity	decrease;pro;;;20421943
1216	AuTophaGy related	ATG2	Saccharomyces cerevisiae		855479					Decrease	Pro-Longevity	decrease;pro;;;20421943
1217	AuTophaGy related	ATG29	Saccharomyces cerevisiae		855937					Decrease	Pro-Longevity	decrease;pro;;;20421943
1218	AuTophaGy related	ATG7	Saccharomyces cerevisiae		856576				70	Decrease	Pro-Longevity	decrease;pro;;;20421943|decrease;pro;70;;19302372
1219	AuTophaGy related	ATG9	Saccharomyces cerevisiae		851406					Decrease	Pro-Longevity	decrease;pro;;;20421943
1220	Beige Protein Homolog	BPH1	Saccharomyces cerevisiae		850398					Decrease	Pro-Longevity	decrease;pro;;;20421943
1221	Cytochrome B mRNA Processing	CBP2	Saccharomyces cerevisiae		856347					Decrease	Pro-Longevity	decrease;pro;;;20421943
1222	COenzyme Q	COQ10	Saccharomyces cerevisiae		854154					Decrease	Pro-Longevity	decrease;pro;;;20421943
1223	CORe protein of QH2 cytochrome c reductase	COR1	Saccharomyces cerevisiae		852235					Decrease	Pro-Longevity	decrease;pro;;;20421943
1224	Copper TRansport	CTR1	Saccharomyces cerevisiae		856241					Increase and Decrease	Pro-Longevity	decrease;pro;;;20421943|decrease;pro;95;;20657593|increase;pro;25;;20657593
1225	Doa4-Independent Degradation	DID2	Saccharomyces cerevisiae		853906					Decrease	Pro-Longevity	decrease;pro;;;20421943
1226	Deletion of SUV3 Supressor	DSS1	Saccharomyces cerevisiae		855331					Decrease	Pro-Longevity	decrease;pro;;;20421943
1227	Deficient in Utilization of Glutathione	DUG2	Saccharomyces cerevisiae		852584					Decrease	Pro-Longevity	decrease;pro;;;20421943
1228	ExtraCellular Mutant	ECM33	Saccharomyces cerevisiae		852370					Decrease	Pro-Longevity	decrease;pro;;;20421943
1229	ER protein Unnecessary for Growth	EUG1	Saccharomyces cerevisiae		852130					Decrease	Pro-Longevity	decrease;pro;;;20421943
1230	EXOnuclease	EXO1	Saccharomyces cerevisiae		854198					Decrease	Pro-Longevity	decrease;pro;;;20421943
1231	FATty acid transporter	FAT1	Saccharomyces cerevisiae		852329					Decrease	Pro-Longevity	decrease;pro;;;20421943
1232	FUMarase	FUM1	Saccharomyces cerevisiae		855866					Decrease	Pro-Longevity	decrease;pro;;;20421943
1233	GEnetic interactors of Prohibitins	GEP3	Saccharomyces cerevisiae		854380					Decrease	Pro-Longevity	decrease;pro;;;20421943
1234	Guided Entry of Tailanchored proteins	GET2	Saccharomyces cerevisiae		856817					Decrease	Pro-Longevity	decrease;pro;;;20421943
1235	Hmg2p ER Remodeling	HER2	Saccharomyces cerevisiae		855338					Decrease	Pro-Longevity	decrease;pro;;;20421943
1236	Helicase in MItochondria	HMI1	Saccharomyces cerevisiae		854058					Decrease	Pro-Longevity	decrease;pro;;;20421943
1237	HMG-coA Reductase Degradation	HRD3	Saccharomyces cerevisiae		850904					Decrease	Pro-Longevity	decrease;pro;;;20421943
1238	Hydroxyacyl-Thioester Dehydratase	HTD2	Saccharomyces cerevisiae		856464					Decrease	Pro-Longevity	decrease;pro;;;20421943
1239	HeXose Transporter	HXT5	Saccharomyces cerevisiae		856496					Decrease	Pro-Longevity	decrease;pro;;;20421943
1240	INOsitol requiring	INO4	Saccharomyces cerevisiae		854042					Decrease	Pro-Longevity	decrease;pro;;;20421943
1241	Inositol phosphoSphingolipid phospholipase C	ISC1	Saccharomyces cerevisiae		856739					Decrease	Pro-Longevity	decrease;pro;;;20421943|decrease;pro;;;18162582
1242	DnaJ protein Involved in ER-associated Degradation	JID1	Saccharomyces cerevisiae		856174					Decrease	Pro-Longevity	decrease;pro;;;20421943
1243	Killer EXpression defective	KEX2	Saccharomyces cerevisiae		855483					Decrease	Pro-Longevity	decrease;pro;;;20421943
1244	Local Anestheticum Sensitive	LAS21	Saccharomyces cerevisiae		853384					Decrease	Pro-Longevity	decrease;pro;;;20421943
1245	LiPoamide Dehydrogenase	LPD1	Saccharomyces cerevisiae		850527					Decrease	Pro-Longevity	decrease;pro;;;20421943
1246	Like SM	LSM6	Saccharomyces cerevisiae		851984					Decrease	Pro-Longevity	decrease;pro;;;20421943
1247	MonoCarboxylate transporter Homologue	MCH5	Saccharomyces cerevisiae		854483					Decrease	Pro-Longevity	decrease;pro;;;20421943
1248	MItochondrial C1-tetrahydrofolate Synthase	MIS1	Saccharomyces cerevisiae		852378					Decrease	Pro-Longevity	decrease;pro;;;20421943
1249		MNE1	Saccharomyces cerevisiae		854532					Decrease	Pro-Longevity	decrease;pro;;;20421943
1250	MONensin sensitivity	MON2	Saccharomyces cerevisiae		855420					Decrease	Pro-Longevity	decrease;pro;;;20421943
1251	Mitochondrial Ribosomal Protein	MRP1	Saccharomyces cerevisiae		851948					Decrease	Pro-Longevity	decrease;pro;;;20421943
1252	Mitochondrial Ribosomal Protein	MRP51	Saccharomyces cerevisiae		855985					Decrease	Pro-Longevity	decrease;pro;;;20421943
1253	Mitochondrial Ribosomal Protein, Large subunit	MRPL11	Saccharomyces cerevisiae		851325					Decrease	Pro-Longevity	decrease;pro;;;20421943
1254	Mitochondrial Ribosomal Protein, Large subunit	MRPL22	Saccharomyces cerevisiae		855544					Decrease	Pro-Longevity	decrease;pro;;;20421943
1255	Mitochondrial Ribosomal Protein, Large subunit	MRPL24	Saccharomyces cerevisiae		855231					Decrease	Pro-Longevity	decrease;pro;;;20421943
1256	Mitochondrial Ribosomal Protein, Large subunit	MRPL32	Saccharomyces cerevisiae		850359					Decrease	Pro-Longevity	decrease;pro;;;20421943
1257	Mitochondrial RNA Splicing	MRS2	Saccharomyces cerevisiae		854511					Decrease	Pro-Longevity	decrease;pro;;;20421943
1258	Maintenance of Telomere Capping	MTC7	Saccharomyces cerevisiae		856678					Decrease	Pro-Longevity	decrease;pro;;;20421943
1259	Nuclear Accommodation of Mitochondria	NAM2	Saccharomyces cerevisiae		851098					Decrease	Pro-Longevity	decrease;pro;;;20421943
1260	Nonsense-mediated MRNA Decay	NMD2	Saccharomyces cerevisiae		856476					Decrease	Pro-Longevity	decrease;pro;;;20421943
1261	PETite colonies	PET117	Saccharomyces cerevisiae		856786					Decrease	Pro-Longevity	decrease;pro;;;20421943
1262	PEroXisome related	PEX14	Saccharomyces cerevisiae		852724					Decrease	Pro-Longevity	decrease;pro;;;20421943
1263	PEroXin	PEX2	Saccharomyces cerevisiae		853219					Decrease	Pro-Longevity	decrease;pro;;;20421943
1264	PHOsphate metabolism	PHO23	Saccharomyces cerevisiae		855626					Decrease	Pro-Longevity	decrease;pro;;;20421943
1265	PyroPhosphatAse	PPA2	Saccharomyces cerevisiae		855309					Decrease	Pro-Longevity	decrease;pro;;;20421943
1266	Plasma membrane protein Upregulated during Nitrogen stress	PUN1	Saccharomyces cerevisiae		851132					Decrease	Pro-Longevity	decrease;pro;;;20421943
1267		QRI5	Saccharomyces cerevisiae		850901					Decrease	Pro-Longevity	decrease;pro;;;20421943
1268	RADiation sensitive	RAD10	Saccharomyces cerevisiae		854878					Decrease	Pro-Longevity	decrease;pro;;;20421943
1269	RADiation sensitive	RAD4	Saccharomyces cerevisiae		856909					Decrease	Pro-Longevity	decrease;pro;;;20421943
1270	Ribosomal Protein P2 Alpha	RPP2A	Saccharomyces cerevisiae		854118					Increase and Decrease	Unclear	decrease;pro;;;20421943|increase;anti;30;;18423200
1271	Required for Respiratory Growth	RRG7	Saccharomyces cerevisiae		854482					Decrease	Pro-Longevity	decrease;pro;;;20421943
1272	Required for Respiratory Growth	RRG9	Saccharomyces cerevisiae		855508					Decrease	Pro-Longevity	decrease;pro;;;20421943
1273	Ribosomal Small subunit of Mitochondria	RSM18	Saccharomyces cerevisiae		856776					Decrease	Pro-Longevity	decrease;pro;;;20421943
1274	Restriction of Telomere Capping	RTC2	Saccharomyces cerevisiae		852444					Decrease	Pro-Longevity	decrease;pro;;;20421943
1275	Sexual AGglutination	SAG1	Saccharomyces cerevisiae		853460					Decrease	Pro-Longevity	decrease;pro;;;20421943
1276	S. cerevisiae protein involved in the Control of Ploidy	SCP160	Saccharomyces cerevisiae		853365					Increase and Decrease	Unclear	decrease;pro;;;20421943|decrease;pro;10;;18340043|increase;anti;30;;18340043
1277	SECretory	SEC66	Saccharomyces cerevisiae		852469					Decrease	Pro-Longevity	decrease;pro;;;20421943
1278	SURF Homolog of Yeast	SHY1	Saccharomyces cerevisiae		853009					Decrease	Pro-Longevity	decrease;pro;;;20421943
1279	SuPpressor of Ty	SPT8	Saccharomyces cerevisiae		850744					Decrease	Pro-Longevity	decrease;pro;;;20421943
1280	Suppressor of rho3	SRO77	Saccharomyces cerevisiae		852168					Decrease	Pro-Longevity	decrease;pro;;;20421943
1281		SSO2	Saccharomyces cerevisiae		855221					Decrease	Pro-Longevity	decrease;pro;;;20421943
1282	Saccharomyces WEe1	SWE1	Saccharomyces cerevisiae		853252					Decrease	Pro-Longevity	decrease;pro;;;20421943
1283	Trna AcetylatioN	TAN1	Saccharomyces cerevisiae		852619					Decrease	Pro-Longevity	decrease;pro;;;20421943
1284	THReonine requiring	THR4	Saccharomyces cerevisiae		850420					Decrease	Pro-Longevity	decrease;pro;;;20421943
1285	Target Of Sbf	TOS8	Saccharomyces cerevisiae		852783					Increase and Decrease	Unclear	decrease;pro;;;20421943|increase;anti;35;;18340043
1286	ThioRedoXin	TRX1	Saccharomyces cerevisiae		850732				50	Decrease	Pro-Longevity	decrease;pro;;;20421943|decrease;pro;50;;20883526
1287	UBiquitin-Conjugating	UBC8	Saccharomyces cerevisiae		856704				50	Decrease	Pro-Longevity	decrease;pro;;;20421943|decrease;pro;50;;20883526
1288	UP Frameshift	UPF3	Saccharomyces cerevisiae		852963					Decrease	Pro-Longevity	decrease;pro;;;20421943
1289	VACuole related	VAC8	Saccharomyces cerevisiae		856702					Decrease	Pro-Longevity	decrease;pro;;;20421943|decrease;pro;;;18690010
1290	VAcuolar Morphogenesis	VAM10	Saccharomyces cerevisiae		854234					Decrease	Pro-Longevity	decrease;pro;;;20421943
1291	Vacuolar Protein Sorting	VPS30	Saccharomyces cerevisiae		855983					Decrease	Pro-Longevity	decrease;pro;;;20421943
1292	Vacuolar Protein Sorting	VPS38	Saccharomyces cerevisiae		851074					Decrease	Pro-Longevity	decrease;pro;;;20421943
1293	Vacuolar Protein Sorting	VPS62	Saccharomyces cerevisiae		853042					Decrease	Pro-Longevity	decrease;pro;;;20421943
1294		YBR284W	Saccharomyces cerevisiae		852587					Decrease	Pro-Longevity	decrease;pro;;;20421943
1295	VCP/Cdc48-associated Mitochondrial Stress-responsive	YDR049W	Saccharomyces cerevisiae		851618				25	Decrease	Pro-Longevity	decrease;pro;;;20421943|decrease;pro;25;;19030232
1296		YGR250C	Saccharomyces cerevisiae		853165					Decrease	Pro-Longevity	decrease;pro;;;20421943
1297	Yeast Impact Homolog	YIH1	Saccharomyces cerevisiae		850423					Decrease	Pro-Longevity	decrease;pro;;;20421943
1298		YKL023W	Saccharomyces cerevisiae		853845					Decrease	Pro-Longevity	decrease;pro;;;20421943
1299	transcriptional ADAptor	ADA2	Saccharomyces cerevisiae		852059				50	Decrease	Pro-Longevity	decrease;pro;;;20421943|decrease;pro;50;;19030232
1300	ALdehyde Dehydrogenase	ALD3	Saccharomyces cerevisiae		855205					Decrease	Pro-Longevity	decrease;pro;;;20421943
1301	ARrest Defective	ARD1	Saccharomyces cerevisiae		856404					Decrease	Pro-Longevity	decrease;pro;;;20421943
1302	AuTophaGy related	ATG12	Saccharomyces cerevisiae		852518					Decrease	Pro-Longevity	decrease;pro;;;20421943
1303	AuTophaGy related	ATG16	Saccharomyces cerevisiae		855194					Decrease	Pro-Longevity	decrease;pro;;;20421943
1304	AuTophaGy related	ATG18	Saccharomyces cerevisiae		850577				50	Decrease	Pro-Longevity	decrease;pro;;;20421943|decrease;pro;50;;20883526
1305	AuTophaGy related	ATG5	Saccharomyces cerevisiae		855954					Decrease	Pro-Longevity	decrease;pro;;;20421943
1306	AuTophaGy related	ATG8	Saccharomyces cerevisiae		852200					Decrease	Pro-Longevity	decrease;pro;;;20421943
1307	CITrate synthase	CIT2	Saccharomyces cerevisiae		850361					Decrease	Pro-Longevity	decrease;pro;;;20421943
1308	ExtraCellular Mutant	ECM34	Saccharomyces cerevisiae		856342					Decrease	Pro-Longevity	decrease;pro;;;20421943
1309	Factor ARrest	FAR7	Saccharomyces cerevisiae		850559					Increase and Decrease	Unclear	decrease;pro;;;20421943|increase;anti;;;20657825
1310	FErrous Transport	FET3	Saccharomyces cerevisiae		855080					Decrease	Pro-Longevity	decrease;pro;;;20421943
1311	Formation of Mitochondrial Complexes	FMC1	Saccharomyces cerevisiae		854709					Decrease	Pro-Longevity	decrease;pro;;;20421943
1312	Fe TRansporter	FTR1	Saccharomyces cerevisiae		856888					Decrease	Pro-Longevity	decrease;pro;;;20421943
1313	HMG-coA Reductase Degradation	HRD1	Saccharomyces cerevisiae		854149					Decrease	Pro-Longevity	decrease;pro;;;20421943
1314	Mitochondrial Distribution and Morphology	MDM20	Saccharomyces cerevisiae		854079					Decrease	Pro-Longevity	decrease;pro;;;20421943
1315	NifU-like protein	NFU1	Saccharomyces cerevisiae		853826					Decrease	Pro-Longevity	decrease;pro;;;20421943
1316	PHOsphate metabolism	PHO2	Saccharomyces cerevisiae		851452				25	Decrease	Pro-Longevity	decrease;pro;;;20421943|decrease;pro;25;;18340043
1317	PHOsphate metabolism	PHO85	Saccharomyces cerevisiae		856076				45	Decrease	Pro-Longevity	decrease;pro;;;20421943|decrease;pro;45;;18340043
1318	PostMeiotic Segregation	PMS1	Saccharomyces cerevisiae		855642					Decrease	Pro-Longevity	decrease;pro;;;20421943
1319	Promoter Of Growth	POG1	Saccharomyces cerevisiae		854684					Decrease	Pro-Longevity	decrease;pro;;;20421943
1320	Regulator of IME2	RIM11	Saccharomyces cerevisiae		855170					Decrease	Pro-Longevity	decrease;pro;;;20421943
1321	ReSpiration Factor	RSF2	Saccharomyces cerevisiae		853592					Decrease	Pro-Longevity	decrease;pro;;;20421943
1322	ReTroGrade regulation	RTG1	Saccharomyces cerevisiae		854087					Decrease	Pro-Longevity	decrease;pro;;;20421943
1323	Substrate/Subunit Inhibitor of Cyclin-dependent protein kinase	SIC1	Saccharomyces cerevisiae		850768					Decrease	Pro-Longevity	decrease;pro;;;20421943
1324	Sir4p-Interacting Factor	SIF2	Saccharomyces cerevisiae		852399					Decrease	Pro-Longevity	decrease;pro;;;20421943
1325	Suppressor of Kinase Overexpression	SKO1	Saccharomyces cerevisiae		855554					Decrease	Pro-Longevity	decrease;pro;;;20421943
1326	SUppressor of Rvs161 and rvs167 mutations	SUR1	Saccharomyces cerevisiae		856050					Decrease	Pro-Longevity	decrease;pro;;;20421943
1327	SWItching deficient	SWI6	Saccharomyces cerevisiae		850879					Decrease	Pro-Longevity	decrease;pro;;;20421943
1328	Similar to Ysh1 C-terminal	SYC1	Saccharomyces cerevisiae		854351					Decrease	Pro-Longevity	decrease;pro;;;20421943
1329	TriCarboxylic acid cycle Mutant	TCM62	Saccharomyces cerevisiae		852332					Decrease	Pro-Longevity	decrease;pro;;;20421943
1330	Vacuolar Protein Sorting	VPS24	Saccharomyces cerevisiae		853825					Decrease	Pro-Longevity	decrease;pro;;;20421943
1331	Vacuolar Protein Sorting	VPS41	Saccharomyces cerevisiae		851653				40	Decrease	Pro-Longevity	decrease;pro;;;20421943|decrease;pro;40;;19030232
1332	ADEnine requiring	ADE1	Saccharomyces cerevisiae		851272					Increase	Anti-Longevity	increase;anti;;;20421943
1333	ADEnine requiring	ADE12	Saccharomyces cerevisiae		855501					Increase	Anti-Longevity	increase;anti;;;20421943
1334	ADEnine requiring	ADE2	Saccharomyces cerevisiae		854295					Increase	Anti-Longevity	increase;anti;;;20421943
1335	ADEnine requiring	ADE4	Saccharomyces cerevisiae		855346					Increase	Anti-Longevity	increase;anti;;;20421943
1336	ADEnine requiring	ADE5,7	Saccharomyces cerevisiae		852617					Increase	Anti-Longevity	increase;anti;;;20421943
1337	ADEnine requiring	ADE6	Saccharomyces cerevisiae		852952					Increase	Anti-Longevity	increase;anti;;;20421943
1338	AMP Deaminase	AMD1	Saccharomyces cerevisiae		854973					Increase	Anti-Longevity	increase;anti;;;20421943
1339	Adenine PhosphoribosylTransferase	APT1	Saccharomyces cerevisiae		854986					Increase	Anti-Longevity	increase;anti;;;20421943
1340	BASal	BAS1	Saccharomyces cerevisiae		853974				30	Increase	Anti-Longevity	increase;anti;;;20421943|increase;anti;30;;16293764|increase;anti;30;;19030232
1341	Biosynthesis of Nicotinic Acid	BNA2	Saccharomyces cerevisiae		853541					Increase	Anti-Longevity	increase;anti;;;20421943
1342	Essential for Respiration and Viability	ERV2	Saccharomyces cerevisiae		856152					Increase	Anti-Longevity	increase;anti;;;20421943
1343	FluoroCYtosine resistance	FCY2	Saccharomyces cerevisiae		856783					Increase	Anti-Longevity	increase;anti;;;20421943
1344	FluoroCYtosine resistance	FCY21	Saccharomyces cerevisiae		856788					Increase	Anti-Longevity	increase;anti;;;20421943
1345	Hyper-resistance to Nitrogen Mustard	HNM1	Saccharomyces cerevisiae		852803					Increase	Anti-Longevity	increase;anti;;;20421943
1346	Isocitrate Dehydrogenase, NADP-specific	IDP1	Saccharomyces cerevisiae		851493				15	Increase	Anti-Longevity	increase;anti;;;20421943|increase;anti;15;;18340043
1347	Pho85 CycLin	PCL7	Saccharomyces cerevisiae		854761					Increase	Anti-Longevity	increase;anti;;;20421943
1348	Pleiotropic Drug Resistance	PDR18	Saccharomyces cerevisiae		855807					Increase	Anti-Longevity	increase;anti;;;20421943
1349	SPOrulation	SPO22	Saccharomyces cerevisiae		854737					Increase	Anti-Longevity	increase;anti;;;20421943
1350	SWr Complex	SWC3	Saccharomyces cerevisiae		851222					Increase and Decrease	Unclear	increase;anti;;;20421943|decrease;pro;20;;18340043
1351	TriacylGlycerol Lipase	TGL3	Saccharomyces cerevisiae		855361					Increase	Anti-Longevity	increase;anti;;;20421943
1352	Upstream Activation Factor subunit	UAF30	Saccharomyces cerevisiae		854470					Increase	Anti-Longevity	increase;anti;;;20421943
1353	Vacuolar Protein Sorting	VPS5	Saccharomyces cerevisiae		854235					Increase	Anti-Longevity	increase;anti;;;20421943
1354	Vacuolar Protein Sorting	VPS70	Saccharomyces cerevisiae		853590					Increase	Anti-Longevity	increase;anti;;;20421943
1355	Vacuolar Protein Sorting	VPS75	Saccharomyces cerevisiae		855475					Increase	Anti-Longevity	increase;anti;;;20421943
1356	Long Chronological Lifespan	YPL056C	Saccharomyces cerevisiae		856051					Increase	Anti-Longevity	increase;anti;;;20421943
1357	ALanine Transaminase	ALT2	Saccharomyces cerevisiae		851690				50	Decrease	Pro-Longevity	decrease;pro;50;;20883526
1358	clathrin Adaptor Protein complex Medium chain	APM1	Saccharomyces cerevisiae		855869				50	Decrease	Pro-Longevity	decrease;pro;50;;20883526
1359	ADP-Ribosylation Factor	ARF1	Saccharomyces cerevisiae		851335				50	Decrease	Pro-Longevity	decrease;pro;50;;20883526
1360	Chromatin organization modifier, Helicase, and DNA-binding domains	CHD1	Saccharomyces cerevisiae		856911				50	Decrease	Pro-Longevity	decrease;pro;50;;20883526
1361	CycLin B	CLB1	Saccharomyces cerevisiae		853002				50	Decrease	Pro-Longevity	decrease;pro;50;;20883526|decrease;pro;15;;19030232
1362	Dead Box Protein	DBP1	Saccharomyces cerevisiae		855984				50	Decrease	Pro-Longevity	decrease;pro;50;;20883526
1363	ERGosterol biosynthesis	ERG24	Saccharomyces cerevisiae		855441				50	Decrease	Pro-Longevity	decrease;pro;50;;20883526
1364	Glycogen SYnthase	GSY2	Saccharomyces cerevisiae		850962				50	Decrease	Pro-Longevity	decrease;pro;50;;20883526
1365	High level expression Reduces Ty3 transposition	HRT3	Saccharomyces cerevisiae		850786				50	Decrease	Pro-Longevity	decrease;pro;50;;20883526
1366	Isocitrate Dehydrogenase, NADP-specific	IDP2	Saccharomyces cerevisiae		850871					Increase and Decrease	Unclear	decrease;pro;50;;20883526|increase;anti;25;;18340043|decrease;pro;10;;18340043
1367	INositol polyphosphate 5-Phosphatase	INP53	Saccharomyces cerevisiae		854276				50	Decrease	Pro-Longevity	decrease;pro;50;;20883526|decrease;pro;;;16293764|decrease;pro;30;;18340043
1368	Lumenal Hsp Seventy	LHS1	Saccharomyces cerevisiae		853789				50	Decrease	Pro-Longevity	decrease;pro;50;;20883526
1369	Meiotic REcombination	MRE11	Saccharomyces cerevisiae		855264				50	Decrease	Pro-Longevity	decrease;pro;50;;20883526
1370	mRNA Turnover 4	MRT4	Saccharomyces cerevisiae		853860				50	Decrease	Pro-Longevity	decrease;pro;50;;20883526
1371	MutS Homolog	MSH2	Saccharomyces cerevisiae		854063				50	Decrease	Pro-Longevity	decrease;pro;50;;20883526
1372	Nuclear Protein Localization	NPL3	Saccharomyces cerevisiae		852042				50	Decrease	Pro-Longevity	decrease;pro;50;;20883526|decrease;pro;50;;18340043
1373	Phosphatase Two C	PTC5	Saccharomyces cerevisiae		854257				50	Decrease	Pro-Longevity	decrease;pro;50;;20883526
1374	RiboNucleotide Reductase	RNR3	Saccharomyces cerevisiae		854744				50	Decrease	Pro-Longevity	decrease;pro;50;;20883526
1375	Ribosomal Protein of the Large subunit	RPL37A	Saccharomyces cerevisiae		850882				50	Decrease	Pro-Longevity	decrease;pro;50;;20883526
1376	Small Glutamine-rich Tetratricopeptide repeat-containing protein	SGT2	Saccharomyces cerevisiae		854168				50	Decrease	Pro-Longevity	decrease;pro;50;;20883526
1377	SAP and mIZ-finger domain	SIZ1	Saccharomyces cerevisiae		852018				50	Decrease	Pro-Longevity	decrease;pro;50;;20883526
1378	SPErmidine auxotroph	SPE2	Saccharomyces cerevisiae		854105				50	Decrease	Pro-Longevity	decrease;pro;50;;20883526
1379	Suppressor of ste4 (Four)	SSF1	Saccharomyces cerevisiae		856463					Increase and Decrease	Unclear	decrease;pro;50;;20883526|increase;anti;60;;19030232
1380	Suppressor of SNf1	SSN3	Saccharomyces cerevisiae		856065				50	Decrease	Pro-Longevity	decrease;pro;50;;20883526|decrease;pro;20;;19030232
1381		SSO1	Saccharomyces cerevisiae		855844				50	Decrease	Pro-Longevity	decrease;pro;50;;20883526
1382	Stress-inducible Yeast Mpv17	SYM1	Saccharomyces cerevisiae		850953				50	Decrease	Pro-Longevity	decrease;pro;50;;20883526
1383	Translation Initiation Factor	TIF1	Saccharomyces cerevisiae		853933					Increase and Decrease	Unclear	decrease;pro;50;;20883526|increase;anti;20;;19030232|increase;anti;30;;18340043
1384	TWinFilin	TWF1	Saccharomyces cerevisiae		852971				50	Decrease	Pro-Longevity	decrease;pro;50;;20883526
1385	Damage-regulated Import Facilitator	DIF1	Saccharomyces cerevisiae		851157				20	Decrease	Pro-Longevity	decrease;pro;20;;19030232
1386	Found in Mitochondrial Proteome	FMP46	Saccharomyces cerevisiae		853923				20	Decrease	Pro-Longevity	decrease;pro;20;;19030232
1387	Glycophospholipid-Anchored Surface protein	GAS1	Saccharomyces cerevisiae		855355				20	Decrease	Pro-Longevity	decrease;pro;20;;19030232
1388	Mitochondrial Ribosomal Protein, Large subunit	MRPL39	Saccharomyces cerevisiae		855002				20	Decrease	Pro-Longevity	decrease;pro;20;;19030232
1389	Protein required in the Absence of Cin8p	PAC10	Saccharomyces cerevisiae		852969				20	Decrease	Pro-Longevity	decrease;pro;20;;19030232
1390	Pyruvate Dehydrogenase Alpha	PDA1	Saccharomyces cerevisiae		856925				20	Decrease	Pro-Longevity	decrease;pro;20;;19030232
1391	Protein PHosphatase	PPH3	Saccharomyces cerevisiae		851647				20	Decrease	Pro-Longevity	decrease;pro;20;;19030232
1392	Thiamine Pyrophosphate Carrier	TPC1	Saccharomyces cerevisiae		852988				20	Decrease	Pro-Longevity	decrease;pro;20;;19030232
1393	Adenine AminoHydrolase	AAH1	Saccharomyces cerevisiae		855581					Increase	Anti-Longevity	increase;anti;;;20421943
1394	Defective Cell Wall	DCW1	Saccharomyces cerevisiae		853820					Increase	Anti-Longevity	increase;anti;;;20421943
1395	FluoroCYtosine resistance	FCY1	Saccharomyces cerevisiae		856175					Increase	Anti-Longevity	increase;anti;;;20421943
1396	Hypoxanthine guanine PhosphoribosylTransferase	HPT1	Saccharomyces cerevisiae		852008					Increase	Anti-Longevity	increase;anti;;;20421943
1397	Imitation SWitch subfamily	ISW1	Saccharomyces cerevisiae		852547					Increase and Decrease	Unclear	increase;anti;;;20421943|decrease;pro;35;;19030232
1398	Methylene Tetrahydrafolate Dehydrogenase	MTD1	Saccharomyces cerevisiae		853955					Increase	Anti-Longevity	increase;anti;;;20421943
1399	MUddled Meiosis	MUM2	Saccharomyces cerevisiae		852348					Increase	Anti-Longevity	increase;anti;;;20421943
1400	Restores Glucose Transport	RGT1	Saccharomyces cerevisiae		853828					Increase	Anti-Longevity	increase;anti;;;20421943
1401	Restores Glucose Transport	RGT2	Saccharomyces cerevisiae		851417					Increase	Anti-Longevity	increase;anti;;;20421943
1402	Something About Silencing	SAS4	Saccharomyces cerevisiae		851762					Increase	Anti-Longevity	increase;anti;;;20421943
1403	homolog of S. pombe SDS23	SDS23	Saccharomyces cerevisiae		852824					Increase	Anti-Longevity	increase;anti;;;20421943
1404	Serine HydroxyMethyltransferase	SHM1	Saccharomyces cerevisiae		852565					Increase and Decrease	Unclear	increase;anti;;;20421943|decrease;pro;50;;20883526
1405	SNF1-Interacting Protein	SIP1	Saccharomyces cerevisiae		852032					Increase and Decrease	Unclear	increase;anti;;;20421943|decrease;pro;80;;10921902
1406	Sucrose NonFermenting	SNF3	Saccharomyces cerevisiae		851333					Increase	Anti-Longevity	increase;anti;;;20421943
1407	Sorting NeXin	SNX3	Saccharomyces cerevisiae		854539					Increase	Anti-Longevity	increase;anti;;;20421943
1408	Sorting NeXin	SNX41	Saccharomyces cerevisiae		852035					Increase	Anti-Longevity	increase;anti;;;20421943
1409	Up in StarVation	USV1	Saccharomyces cerevisiae		855871					Increase	Anti-Longevity	increase;anti;;;20421943
1410	Long Chronological Lifespan 3	YGL085W	Saccharomyces cerevisiae		852795					Increase	Anti-Longevity	increase;anti;;;20421943
1411	Long Chronological Lifespan 2	YLR104W	Saccharomyces cerevisiae		850794					Increase	Anti-Longevity	increase;anti;;;20421943
1412	ZWischenFerment	ZWF1	Saccharomyces cerevisiae		855480					Increase	Anti-Longevity	increase;anti;;;20421943
1413	AuTophaGy related	ATG1	Saccharomyces cerevisiae		852695				70	Decrease	Pro-Longevity	decrease;pro;20;;18340043|decrease;pro;70;;19302372
1414	CYtochrome C	CYC3	Saccharomyces cerevisiae		851192				20	Decrease	Pro-Longevity	decrease;pro;20;;18340043
1415	Enhancer of Gal4 DNA binding	EGD2	Saccharomyces cerevisiae		856600				20	Decrease	Pro-Longevity	decrease;pro;20;;18340043
1416	Nicotinamide Riboside Kinase	NRK1	Saccharomyces cerevisiae		855594				20	Decrease	Pro-Longevity	decrease;pro;20;;18340043
1417	Protein Fatty Acyltransferase	PFA5	Saccharomyces cerevisiae		852070				20	Decrease	Pro-Longevity	decrease;pro;20;;18340043
1418	Set1c, WD40 repeat protein	SWD1	Saccharomyces cerevisiae		851265				20	Decrease	Pro-Longevity	decrease;pro;20;;18340043
1419	SmY2 Homolog	SYH1	Saccharomyces cerevisiae		855999				20	Decrease	Pro-Longevity	decrease;pro;20;;18340043
1420		YMR166C	Saccharomyces cerevisiae		855202				20	Decrease	Pro-Longevity	decrease;pro;20;;18340043
1421	Yeast Protein Kinase	YPK1	Saccharomyces cerevisiae		853733				20	Decrease	Pro-Longevity	decrease;pro;20;;18340043
1422	Ribosomal Protein of the Small subunit	RPS0B	Saccharomyces cerevisiae		850737				20	Decrease	Pro-Longevity	decrease;pro;20;;18423200
1423	Ribosomal Protein of the Small subunit	RPS24B	Saccharomyces cerevisiae		854741				20	Decrease	Pro-Longevity	decrease;pro;20;;18423200
1424	Ribosomal Protein of the Small subunit	RPS27A	Saccharomyces cerevisiae		853700				20	Decrease	Pro-Longevity	decrease;pro;20;;18423200
1425	Ribosomal Protein of the Small subunit	RPS27B	Saccharomyces cerevisiae		856415				30	Decrease	Pro-Longevity	decrease;pro;20;;18423200|decrease;pro;30;;19030232
1426	Elongation Factor Two	EFT1	Saccharomyces cerevisiae		854301				30	Decrease	Pro-Longevity	decrease;pro;30;;19030232
1427	Filaments In between Nuclei	FIN1	Saccharomyces cerevisiae		851708				30	Decrease	Pro-Longevity	decrease;pro;30;;19030232
1428	InositolPhosphoTransferase	IPT1	Saccharomyces cerevisiae		851644					Increase and Decrease	Unclear	decrease;pro;30;;19030232|increase;anti;40;;16527275
1429	Regulator of Ty1 Transposition	RTT107	Saccharomyces cerevisiae		856559				30	Decrease	Pro-Longevity	decrease;pro;30;;19030232
1430	Salt Induced Protein	SIP18	Saccharomyces cerevisiae		855213				30	Decrease	Pro-Longevity	decrease;pro;30;;19030232
1431	Spore Wall Formation	SWF1	Saccharomyces cerevisiae		851704				30	Decrease	Pro-Longevity	decrease;pro;30;;19030232|decrease;pro;30;;18340043
1432		YDR089W	Saccharomyces cerevisiae		851663				30	Decrease	Pro-Longevity	decrease;pro;30;;19030232
1433		YDR262W	Saccharomyces cerevisiae		851855				30	Decrease	Pro-Longevity	decrease;pro;30;;19030232
1434	Topoisomerase I Damage Affected	YLR426W	Saccharomyces cerevisiae		851146				30	Decrease	Pro-Longevity	decrease;pro;30;;19030232
1435		YLR460C	Saccharomyces cerevisiae		851182				30	Decrease	Pro-Longevity	decrease;pro;30;;19030232
1436	CATabolite repression	CAT5	Saccharomyces cerevisiae		854292				50	Decrease	Pro-Longevity	decrease;pro;30;;18340043|decrease;pro;50;;17492370
1437	Factor-Induced Gene	FIG4	Saccharomyces cerevisiae		855392				30	Decrease	Pro-Longevity	decrease;pro;30;;18340043
1438	Fatty acid OXidation	FOX2	Saccharomyces cerevisiae		853878				30	Decrease	Pro-Longevity	decrease;pro;30;;18340043
1439	Mitochondrial RNA Splicing	MRS4	Saccharomyces cerevisiae		853926				40	Decrease	Pro-Longevity	decrease;pro;30;;18340043|decrease;pro;40;;19030232
1440	Vacuolar Membrane Atpase	TFP1	Saccharomyces cerevisiae		851342				30	Decrease	Pro-Longevity	decrease;pro;30;;18340043
1441	cell Wall integrity and Stress response Component	WSC4	Saccharomyces cerevisiae		856357				30	Decrease	Pro-Longevity	decrease;pro;30;;18340043
1442	Yeast Ubiquitin Hydrolase	YUH1	Saccharomyces cerevisiae		853562				30	Decrease	Pro-Longevity	decrease;pro;30;;18340043
1443	Ribosomal Protein of the Small subunit	RPS1B	Saccharomyces cerevisiae		854939				30	Decrease	Pro-Longevity	decrease;pro;30;;18423200
1444	Ribosomal Protein of the Small subunit	RPS24A	Saccharomyces cerevisiae		856805				30	Decrease	Pro-Longevity	decrease;pro;30;;18423200
1445	Bypass of Stop Codon	BSC2	Saccharomyces cerevisiae		851868				20	Increase	Anti-Longevity	increase;anti;20;;19030232
1446	LYSine requiring	LYS9	Saccharomyces cerevisiae		855786					Increase and Decrease	Unclear	increase;anti;20;;19030232|decrease;pro;50;;20883526|increase;anti;;;16293764
1447	SECretory	SEC28	Saccharomyces cerevisiae		854734				20	Increase	Anti-Longevity	increase;anti;20;;19030232
1448	SWItching deficient	SWI5	Saccharomyces cerevisiae		851724				20	Increase	Anti-Longevity	increase;anti;20;;19030232
1449	TransALdolase	TAL1	Saccharomyces cerevisiae		851068				20	Increase	Anti-Longevity	increase;anti;20;;19030232
1450		YDR248C	Saccharomyces cerevisiae		851835				20	Increase	Anti-Longevity	increase;anti;20;;19030232
1451		YSC84	Saccharomyces cerevisiae		856409				25	Increase	Anti-Longevity	increase;anti;20;;19030232|increase;anti;25;;18340043
1452	Ark family Kinase-Like protein	AKL1	Saccharomyces cerevisiae		852351				20	Increase	Anti-Longevity	increase;anti;20;;18340043
1453	Bile Pigment Transporter	BPT1	Saccharomyces cerevisiae		850645				20	Increase	Anti-Longevity	increase;anti;20;;18340043
1454	Bypass of Stop Codon	BSC1	Saccharomyces cerevisiae		851524				20	Increase	Anti-Longevity	increase;anti;20;;18340043
1455	Hypothetical RNA-Binding protein	HRB1	Saccharomyces cerevisiae		855728				20	Increase	Anti-Longevity	increase;anti;20;;18340043
1456		RFX1	Saccharomyces cerevisiae		850873				20	Increase	Anti-Longevity	increase;anti;20;;18340043
1457	Ribosomal Protein of the Large subunit	RPL19B	Saccharomyces cerevisiae		852254				20	Increase	Anti-Longevity	increase;anti;20;;18340043|increase;anti;15;;18423200
1458	Stability of Eisosomes Guaranteed	YKL105C	Saccharomyces cerevisiae		853756				20	Increase	Anti-Longevity	increase;anti;20;;18340043
1459	Ribosomal Protein of the Large subunit	RPL12B	Saccharomyces cerevisiae		852026				20	Increase	Anti-Longevity	increase;anti;20;;18423200
1460	Ribosomal Protein of the Large subunit	RPL1B	Saccharomyces cerevisiae		852742				20	Increase	Anti-Longevity	increase;anti;20;;18423200
1461	Ribosomal Protein of the Large subunit	RPL4A	Saccharomyces cerevisiae		852319				20	Increase	Anti-Longevity	increase;anti;20;;18423200|increase;anti;15;;18340043
1462	Heme Activator Protein	HAP3	Saccharomyces cerevisiae		852260				50	Decrease	Pro-Longevity	decrease;pro;50;;20883526
1463	Histone AcetylTransferase	HAT1	Saccharomyces cerevisiae		856106				50	Decrease	Pro-Longevity	decrease;pro;50;;20883526
1464	MutS Homolog	MSH6	Saccharomyces cerevisiae		851671				50	Decrease	Pro-Longevity	decrease;pro;50;;20883526
1465	Niemann-pick type C Related	NCR1	Saccharomyces cerevisiae		856101				50	Decrease	Pro-Longevity	decrease;pro;50;;20883526
1466	NUclear Pore	NUP170	Saccharomyces cerevisiae		852199				50	Decrease	Pro-Longevity	decrease;pro;50;;20883526
1467	Proteolysis In Mitochondria	PIM1	Saccharomyces cerevisiae		852259				50	Decrease	Pro-Longevity	decrease;pro;50;;20883526
1468	Pathogen Related in Yeast	PRY1	Saccharomyces cerevisiae		853366				50	Decrease	Pro-Longevity	decrease;pro;50;;20883526
1469	Ribosomal Protein of the Large subunit	RPL13B	Saccharomyces cerevisiae		855173				50	Decrease	Pro-Longevity	decrease;pro;50;;20883526
1470	Yeast DihydroCeramidase	YDC1	Saccharomyces cerevisiae		856018					Increase and Decrease	Unclear	decrease;pro;50;;20883526|decrease;anti;40;;18500447|increase;anti;;;18500447
1471	AnKyrin Repeat-containing protein	AKR1	Saccharomyces cerevisiae		851857				50	Decrease	Pro-Longevity	decrease;pro;50;;19030232|decrease;pro;40;;18340043
1472	Cytochrome OXidase	COX23	Saccharomyces cerevisiae		856516				50	Decrease	Pro-Longevity	decrease;pro;50;;19030232
1473	Degradation Of Alpha	DOA4	Saccharomyces cerevisiae		851641				50	Decrease	Pro-Longevity	decrease;pro;50;;19030232
1474	Required for Respiratory Growth	RRG1	Saccharomyces cerevisiae		851637				50	Decrease	Pro-Longevity	decrease;pro;50;;19030232
1475	SWr Complex	SWC5	Saccharomyces cerevisiae		852532				50	Decrease	Pro-Longevity	decrease;pro;50;;19030232
1476	Tlg2-Vesicle Protein	TVP15	Saccharomyces cerevisiae		851677				50	Decrease	Pro-Longevity	decrease;pro;50;;19030232
1477	Tlg2-Vesicle Protein	TVP23	Saccharomyces cerevisiae		851657				50	Decrease	Pro-Longevity	decrease;pro;50;;19030232
1478	Vacuolar Import and Degradation	VID22	Saccharomyces cerevisiae		851088				50	Decrease	Pro-Longevity	decrease;pro;50;;19030232
1479	Grand Meiotic recombination Cluster	YLR445W	Saccharomyces cerevisiae		851166				50	Decrease	Pro-Longevity	decrease;pro;50;;19030232
1480		YNR066C	Saccharomyces cerevisiae		855803				50	Decrease	Pro-Longevity	decrease;pro;50;;19030232
1481	Establishment of Silent Chromatin	ESC2	Saccharomyces cerevisiae		851965				50	Decrease	Pro-Longevity	decrease;pro;50;;18340043
1482		NSR1	Saccharomyces cerevisiae		853064				50	Decrease	Pro-Longevity	decrease;pro;50;;18340043
1483	VeRProlin	VRP1	Saccharomyces cerevisiae		851051				50	Decrease	Pro-Longevity	decrease;pro;50;;18340043
1484		ANS1	Saccharomyces cerevisiae		856527				25	Decrease	Pro-Longevity	decrease;pro;25;;19030232
1485	clathrin Adaptor Protein complex Large chain	APL2	Saccharomyces cerevisiae		853723				25	Decrease	Pro-Longevity	decrease;pro;25;;19030232
1486	Actin-Related Protein	ARP1	Saccharomyces cerevisiae		856530				40	Decrease	Pro-Longevity	decrease;pro;40;;19030232|decrease;pro;40;;18340043
1487	ATP synthase	ATP18	Saccharomyces cerevisiae		854893				40	Decrease	Pro-Longevity	decrease;pro;40;;19030232
1488	Calcium Sensitive Growth	CSG2	Saccharomyces cerevisiae		852324				40	Decrease	Pro-Longevity	decrease;pro;40;;19030232
1489	Found in Mitochondrial Proteome	FMP16	Saccharomyces cerevisiae		851642				40	Decrease	Pro-Longevity	decrease;pro;40;;19030232
1490	Lethal with Sec Thirteen	LST7	Saccharomyces cerevisiae		852948				40	Decrease	Pro-Longevity	decrease;pro;40;;19030232
1491	Suppressor of ACtin	SAC6	Saccharomyces cerevisiae		851707				40	Decrease	Pro-Longevity	decrease;pro;40;;19030232
1492	Set1c, Hypothetical G	SHG1	Saccharomyces cerevisiae		852561				25	Decrease	Pro-Longevity	decrease;pro;25;;19030232
1493	Unscheduled Meiotic gene Expression	UME6	Saccharomyces cerevisiae		851788				40	Decrease	Pro-Longevity	decrease;pro;40;;19030232
1494	WHIskey	WHI2	Saccharomyces cerevisiae		854208				40	Decrease	Pro-Longevity	decrease;pro;40;;19030232
1495		YBR225W	Saccharomyces cerevisiae		852526				40	Decrease	Pro-Longevity	decrease;pro;40;;19030232
1496	DNA-damage UNinducible	DUN1	Saccharomyces cerevisiae		851457				25	Decrease	Pro-Longevity	decrease;pro;25;;18340043
1497	carboxyPEPtidase Y-deficient	PEP12	Saccharomyces cerevisiae		854201				25	Decrease	Pro-Longevity	decrease;pro;25;;18340043
1498	Protein Fatty Acyltransferase	PFA3	Saccharomyces cerevisiae		855390				25	Decrease	Pro-Longevity	decrease;pro;25;;18340043
1499	PolyUridylate Binding	PUB1	Saccharomyces cerevisiae		855716				25	Decrease	Pro-Longevity	decrease;pro;25;;18340043
1500	Ribosomal Protein of the Large subunit	RPL6A	Saccharomyces cerevisiae		854902				25	Decrease	Pro-Longevity	decrease;pro;25;;18340043|decrease;pro;25;;18423200
1501	Suppressor of ACtin	SAC1	Saccharomyces cerevisiae		853668				40	Decrease	Pro-Longevity	decrease;pro;40;;18340043
1502	Takashi's Protein Kinase	TPK1	Saccharomyces cerevisiae		853275				40	Decrease	Pro-Longevity	decrease;pro;40;;18340043
1503	Ribosomal Protein of the Large subunit	RPL17B	Saccharomyces cerevisiae		853262				25	Decrease	Pro-Longevity	decrease;pro;25;;18423200
1504	Ribosomal Protein of the Large subunit	RPL34A	Saccharomyces cerevisiae		856784				25	Decrease	Pro-Longevity	decrease;pro;25;;18423200
1505	Ribosomal Protein of the Small subunit	RPS4B	Saccharomyces cerevisiae		856610				25	Decrease	Pro-Longevity	decrease;pro;25;;18423200
1506	Ribosomal Protein of the Small subunit	RPS7A	Saccharomyces cerevisiae		854263				40	Decrease	Pro-Longevity	decrease;pro;40;;18423200
1507	Acyl-CoA-Binding	ACB1	Saccharomyces cerevisiae		852925					Increase	Anti-Longevity	increase;anti;;;20657825
1508	Casein Kinase Alpha' subunit	CKA2	Saccharomyces cerevisiae		854227					Increase	Anti-Longevity	increase;anti;;;20657825
1509	Deficient in Utilization of Glutathione	DUG1	Saccharomyces cerevisiae		850605					Increase	Anti-Longevity	increase;anti;;;20657825
1510	Factor ARrest	FAR10	Saccharomyces cerevisiae		850939					Increase	Anti-Longevity	increase;anti;;;20657825
1511	Factor ARrest	FAR8	Saccharomyces cerevisiae		855044					Increase	Anti-Longevity	increase;anti;;;20657825
1512	Long-Chain Base	LCB3	Saccharomyces cerevisiae		853307					Increase	Anti-Longevity	increase;anti;;;20657825
1513		MNS1	Saccharomyces cerevisiae		853595					Increase	Anti-Longevity	increase;anti;;;20657825
1514	PEroXisome related	PEX25	Saccharomyces cerevisiae		855991					Increase	Anti-Longevity	increase;anti;;;20657825
1515	PaXillin-Like protein	PXL1	Saccharomyces cerevisiae		853965					Increase	Anti-Longevity	increase;anti;;;20657825
1516	Suppressor gene for FLocculation	SFL1	Saccharomyces cerevisiae		854307					Increase	Anti-Longevity	increase;anti;;;20657825
1517	TRna Methyltransferase	TRM9	Saccharomyces cerevisiae		854994					Increase	Anti-Longevity	increase;anti;;;20657825
1518	Nitrogen Network Kinase	YKL171W	Saccharomyces cerevisiae		853683					Increase	Anti-Longevity	increase;anti;;;20657825
1519		YOR012W	Saccharomyces cerevisiae		854177					Increase	Anti-Longevity	increase;anti;;;20657825
1520	INositol polyphosphate 5-Phosphatase	INP54	Saccharomyces cerevisiae		854089					Increase and Decrease	Unclear	increase;anti;30;;19030232|increase;anti;15;;18340043|decrease;pro;15;;18340043
1521		YDR307W	Saccharomyces cerevisiae		851902				30	Increase	Anti-Longevity	increase;anti;30;;19030232
1522		YER186C	Saccharomyces cerevisiae		856935				30	Increase	Anti-Longevity	increase;anti;30;;19030232
1523		YER187W	Saccharomyces cerevisiae		856937				30	Increase	Anti-Longevity	increase;anti;30;;19030232
1524	Aspartate-Glutamate Carrier	AGC1	Saccharomyces cerevisiae		856132				30	Increase	Anti-Longevity	increase;anti;30;;18340043
1525	Las Seventeen Binding protein	LSB1	Saccharomyces cerevisiae		853037				30	Increase	Anti-Longevity	increase;anti;30;;18340043
1526	p53 Regulatory Kinase	PRK1	Saccharomyces cerevisiae		854713				30	Increase	Anti-Longevity	increase;anti;30;;18340043
1527		YMR010W	Saccharomyces cerevisiae		855022				30	Increase	Anti-Longevity	increase;anti;30;;18340043
1528	Ribosomal Protein of the Large subunit	RPL13A	Saccharomyces cerevisiae		851477				30	Increase	Anti-Longevity	increase;anti;30;;18423200
1529	Ribosomal Protein of the Large subunit	RPL21A	Saccharomyces cerevisiae		852489				30	Increase	Anti-Longevity	increase;anti;30;;18423200
1530	Mitotic Arrest-Deficient	MAD2	Saccharomyces cerevisiae		853422				50	Increase	Anti-Longevity	increase;anti;50;;20883526
1531	Asparagine-Linked Glycosylation	ALG5	Saccharomyces cerevisiae		855874				50	Increase	Anti-Longevity	increase;anti;50;;20883526
1532	Derepression of ITR1 Expression	DIE2	Saccharomyces cerevisiae		853142				50	Increase	Anti-Longevity	increase;anti;50;;20883526
1533	HnRNP MethylTransferase	HMT1	Saccharomyces cerevisiae		852322				50	Increase	Anti-Longevity	increase;anti;50;;20883526
1534	Iron-sulfur cluster assembly factor for Biotin synthase and Aconitase-like mitochondrial proteins	IBA57	Saccharomyces cerevisiae		853586				50	Increase	Anti-Longevity	increase;anti;50;;20883526
1535	Las Seventeen Binding protein	LSB6	Saccharomyces cerevisiae		853345				50	Increase	Anti-Longevity	increase;anti;50;;20883526
1536	Pachytene CHeckpoint	PCH2	Saccharomyces cerevisiae		852484				50	Increase	Anti-Longevity	increase;anti;50;;20883526
1537	PHOsphate metabolism	PHO89	Saccharomyces cerevisiae		852599				50	Increase	Anti-Longevity	increase;anti;50;;20883526
1538	Stress-Seventy subfamily A	SSA3	Saccharomyces cerevisiae		852203				50	Increase	Anti-Longevity	increase;anti;50;;20883526
1539	Utilization of GAba	UGA1	Saccharomyces cerevisiae		852902				50	Increase	Anti-Longevity	increase;anti;50;;20883526
1540	Yeast Tat-binding Analog	YTA7	Saccharomyces cerevisiae		853186				50	Increase	Anti-Longevity	increase;anti;50;;20883526
1541	Bem1 (One) Interacting protein	BOI2	Saccharomyces cerevisiae		856850				25	Increase	Anti-Longevity	increase;anti;25;;19030232
1542	CLn Activity dependant	CLA4	Saccharomyces cerevisiae		855418				60	Decrease	Pro-Longevity	decrease;pro;60;;19030232|decrease;pro;60;;18340043
1543	CaRnitine Carrier	CRC1	Saccharomyces cerevisiae		854267				25	Increase	Anti-Longevity	increase;anti;25;;19030232|increase;anti;;;16293764
1544	GIg1-2 Suppressor	GIS1	Saccharomyces cerevisiae		851670				25	Increase	Anti-Longevity	increase;anti;25;;19030232
1545	PhosphatidylInositol(3)-phosphate Binding	PIB1	Saccharomyces cerevisiae		851908				25	Increase	Anti-Longevity	increase;anti;25;;19030232|increase;anti;;;16293764
1546	Synthetic Lethal with ABP1	SLA1	Saccharomyces cerevisiae		852276				60	Decrease	Pro-Longevity	decrease;pro;60;;19030232
1547	TOPoisomerase	TOP1	Saccharomyces cerevisiae		854156				60	Decrease	Pro-Longevity	decrease;pro;60;;19030232
1548	VAcuolar Morphogenesis	VAM3	Saccharomyces cerevisiae		854273				60	Decrease	Pro-Longevity	decrease;pro;60;;19030232|decrease;pro;60;;18690010
1549		VMA21	Saccharomyces cerevisiae		852997				60	Decrease	Pro-Longevity	decrease;pro;60;;19030232
1550		VMA6	Saccharomyces cerevisiae		851168				60	Decrease	Pro-Longevity	decrease;pro;60;;19030232
1551	late ENdosome and Vacuole interface function	YGR071C	Saccharomyces cerevisiae		852962				60	Decrease	Pro-Longevity	decrease;pro;60;;19030232
1552		YLR422W	Saccharomyces cerevisiae		851141				25	Increase	Anti-Longevity	increase;anti;25;;19030232
1553	ADP/ATP Carrier	AAC3	Saccharomyces cerevisiae		852380				15	Increase	Anti-Longevity	increase;anti;15;;18340043
1554	Dst1-delta 6-Azauracil Sensitivity	DAS2	Saccharomyces cerevisiae		851583				25	Increase	Anti-Longevity	increase;anti;25;;18340043
1555	DumbBell Forming	DBF2	Saccharomyces cerevisiae		852984				60	Decrease	Pro-Longevity	decrease;pro;60;;18340043
1556		MIR1	Saccharomyces cerevisiae		853540				25	Increase	Anti-Longevity	increase;anti;25;;18340043
1557	Psi+ INducibility	PIN3	Saccharomyces cerevisiae		856277				15	Increase	Anti-Longevity	increase;anti;15;;18340043
1558	Pkb-activating Kinase Homolog	PKH1	Saccharomyces cerevisiae		852101				15	Increase	Anti-Longevity	increase;anti;15;;18340043
1559	Rieske Iron-sulfur Protein	RIP1	Saccharomyces cerevisiae		856689				15	Increase	Anti-Longevity	increase;anti;15;;18340043
1560	Stress-inducible Dual specificity Phosphatase	SDP1	Saccharomyces cerevisiae		854693				25	Increase	Anti-Longevity	increase;anti;25;;18340043
1561	Ribosomal Protein of the Large subunit	RPL33B	Saccharomyces cerevisiae		854409				15	Increase	Anti-Longevity	increase;anti;15;;18423200
1562	Ribosomal Protein of the Large subunit	RPL35B	Saccharomyces cerevisiae		851419				25	Increase	Anti-Longevity	increase;anti;25;;18423200
1563	Ribosomal Protein of the Large subunit	RPL8B	Saccharomyces cerevisiae		850682				25	Increase	Anti-Longevity	increase;anti;25;;18423200
1564	INositol Monophosphatase	INM1	Saccharomyces cerevisiae		856442					Increase and Decrease	Unclear	increase;anti;;;16293764|increase;anti;50;;19030232|decrease;pro;10;;19030232
1565	Inositol Polyphosphate Kinase	IPK1	Saccharomyces cerevisiae		851910				40	Increase	Anti-Longevity	increase;anti;;;16293764|increase;anti;40;;19030232
1566	LINk	LIN1	Saccharomyces cerevisiae		856561				40	Increase	Anti-Longevity	increase;anti;;;16293764|increase;anti;40;;19030232
1567	Vacuolar Basic Amino acid transporter	VBA5	Saccharomyces cerevisiae		853980					Increase	Anti-Longevity	increase;anti;;;16293764
1568	Outer Membrane	OM45	Saccharomyces cerevisiae		854670					Increase	Anti-Longevity	increase;anti;;;16293764
1569	CYStathionine beta-synthase	CYS4	Saccharomyces cerevisiae		853059				50	Increase	Anti-Longevity	increase;anti;50;;20883526
1570	ALdehyde Dehydrogenase	ALD4	Saccharomyces cerevisiae		854556				50	Increase	Anti-Longevity	increase;anti;50;;20883526
1571	Drs2 Neo1 Family	DNF1	Saccharomyces cerevisiae		856913				50	Increase	Anti-Longevity	increase;anti;50;;20883526
1572	PyriDoXine auxotrophy	PDX3	Saccharomyces cerevisiae		852323				50	Increase	Anti-Longevity	increase;anti;50;;20883526
1573	PhosphoRibosylpyrophosphate Synthetase	PRS3	Saccharomyces cerevisiae		856375				50	Increase	Anti-Longevity	increase;anti;50;;20883526
1574	RNase H	RNH201	Saccharomyces cerevisiae		855652				50	Increase	Anti-Longevity	increase;anti;50;;20883526
1575	UBiquitin-Conjugating	UBC12	Saccharomyces cerevisiae		851015				50	Increase	Anti-Longevity	increase;anti;50;;20883526
1576	Alcohol Dehydrogenase Regulator	ADR1	Saccharomyces cerevisiae		851802				35	Decrease	Pro-Longevity	decrease;pro;35;;19030232
1577	Growth Inhibitory	GIN4	Saccharomyces cerevisiae		852119				35	Decrease	Pro-Longevity	decrease;pro;35;;19030232|decrease;pro;35;;18340043
1578	Glutathione PeroXidase	GPX2	Saccharomyces cerevisiae		852546				35	Decrease	Pro-Longevity	decrease;pro;35;;19030232
1579	LOCalization of ASH1 mRNA	LOC1	Saccharomyces cerevisiae		850551				40	Increase	Anti-Longevity	increase;anti;40;;19030232
1580	Maintenance of Telomere Capping	MTC5	Saccharomyces cerevisiae		851706				35	Decrease	Pro-Longevity	decrease;pro;35;;19030232
1581		YDR132C	Saccharomyces cerevisiae		851710				35	Decrease	Pro-Longevity	decrease;pro;35;;19030232
1582	Yeast Phyto-Ceramidase	YPC1	Saccharomyces cerevisiae		852481				15	Decrease	Pro-Longevity	decrease;pro;15;;19030232
1583	Chromosome STability	CST26	Saccharomyces cerevisiae		852330				40	Increase	Anti-Longevity	increase;anti;40;;18340043
1584	Las Seventeen Binding protein	LSB3	Saccharomyces cerevisiae		850580				40	Increase	Anti-Longevity	increase;anti;40;;18340043
1585	SET domain-containing	SET2	Saccharomyces cerevisiae		853271				15	Decrease	Pro-Longevity	decrease;pro;15;;18340043
1586	Set1c, WD40 repeat protein	SWD3	Saccharomyces cerevisiae		852472				15	Decrease	Pro-Longevity	decrease;pro;15;;18340043
1587	Ribosomal Protein P1 Beta	RPP1B	Saccharomyces cerevisiae		851427				40	Increase	Anti-Longevity	increase;anti;40;;18423200
1588	Ribosomal Protein of the Small subunit	RPS17A	Saccharomyces cerevisiae		854984				15	Decrease	Pro-Longevity	decrease;pro;15;;18423200
1589	Ribosomal Protein of the Small subunit	RPS4A	Saccharomyces cerevisiae		853610				15	Decrease	Pro-Longevity	decrease;pro;15;;18423200
1590	RAP1-Interacting Factor	RIF1	Saccharomyces cerevisiae		852578				30	Decrease	Pro-Longevity	decrease;pro;30;;9275199
1591	Regulator of heterotrimeric G protein Signaling	RGS2	Saccharomyces cerevisiae		854274				35	Increase	Anti-Longevity	increase;anti;35;;19030232
1592		YMR018W	Saccharomyces cerevisiae		855032				35	Increase	Anti-Longevity	increase;anti;35;;18340043
1593	Ribosomal Protein of the Large subunit	RPL12A	Saccharomyces cerevisiae		856656				35	Increase	Anti-Longevity	increase;anti;35;;18423200
1594	Ribosomal Protein of the Large subunit	RPL37B	Saccharomyces cerevisiae		852111				35	Increase	Anti-Longevity	increase;anti;35;;18423200|increase;anti;35;;19030232
1595	PETite colonies	PET9	Saccharomyces cerevisiae		852250				30	Decrease	Pro-Longevity	decrease;pro;30;;18809618
1596		RXT2	Saccharomyces cerevisiae		852392					Decrease	Pro-Longevity	decrease;pro;;;19801973
1597	SIT4 protein phosphatase Associated Protein	SAP30	Saccharomyces cerevisiae		855305					Decrease	Pro-Longevity	decrease;pro;;;19801973
1598	Suppressor of Defective Silencing	SDS3	Saccharomyces cerevisiae		854725					Decrease	Pro-Longevity	decrease;pro;;;19801973
1599	SuPpressor of Ty	SPT10	Saccharomyces cerevisiae		853315					Decrease	Pro-Longevity	decrease;pro;;;19801973
1600	Acetyl CoA Synthetase	ACS2	Saccharomyces cerevisiae		850846				70	Decrease	Pro-Longevity	decrease;pro;70;;19618123
1601	INositol Monophosphatase	INM2	Saccharomyces cerevisiae		851881				70	Decrease	Pro-Longevity	decrease;pro;70;;19030232
1602	Overlapping activity with M-AAA protease	OMA1	Saccharomyces cerevisiae		853962				70	Decrease	Pro-Longevity	decrease;pro;70;;19030232
1603	Ribosomal Protein of the Large subunit	RPL20A	Saccharomyces cerevisiae		855283				40	Decrease	Pro-Longevity	decrease;pro;40;;19030232|decrease;pro;40;;18423200
1604	ATP synthase	ATP1	Saccharomyces cerevisiae		852177					Increase and Decrease	Unclear	decrease;pro;70;;18340043|increase;anti;50;;17492370
1605	Function Unknown Now	FUN12	Saccharomyces cerevisiae		851196				40	Decrease	Pro-Longevity	decrease;pro;40;;18340043
1606	Ribosomal Protein of the Small subunit	RPS11A	Saccharomyces cerevisiae		851589				30	Increase	Anti-Longevity	increase;anti;30;;18340043|increase;anti;30;;18423200
1607	Ribosomal Protein of the Small subunit	RPS6A	Saccharomyces cerevisiae		856015				30	Increase	Anti-Longevity	increase;anti;30;;18340043|increase;anti;30;;18423200
1608	STE20/PAK homologous Kinase related to Morphogenesis	SKM1	Saccharomyces cerevisiae		854036				25	Decrease	Pro-Longevity	decrease;pro;25;;18340043
1609	STErile	STE11	Saccharomyces cerevisiae		851076				25	Decrease	Pro-Longevity	decrease;pro;25;;18340043
1610	TroPoMyosin	TPM1	Saccharomyces cerevisiae		855645				40	Decrease	Pro-Longevity	decrease;pro;40;;18340043
1611	Biosynthesis of Nicotinic Acid	BNA6	Saccharomyces cerevisiae		850608					Decrease	Pro-Longevity	decrease;pro;;;17110466
1612	Aspartate AminoTransferase	AAT1	Saccharomyces cerevisiae		853755				25	Increase	Pro-Longevity	increase;pro;25;;18381895
1613	Aspartate AminoTransferase	AAT2	Saccharomyces cerevisiae		850714				15	Increase	Pro-Longevity	increase;pro;15;;18381895
1614	Glycerol UTilization	GUT2	Saccharomyces cerevisiae		854651				25	Increase	Pro-Longevity	increase;pro;25;;18381895
1615	Malate DeHydrogenase	MDH1	Saccharomyces cerevisiae		853777				25	Increase	Pro-Longevity	increase;pro;25;;18381895
1616	Malate DeHydrogenase	MDH2	Saccharomyces cerevisiae		853994				15	Increase	Pro-Longevity	increase;pro;15;;18381895
1617	ELongator Protein	ELP3	Saccharomyces cerevisiae		856019					Increase	Anti-Longevity	increase;anti;;;19801973
1618	Histone DeAcetylase	HDA2	Saccharomyces cerevisiae		851889					Decrease	Pro-Longevity	decrease;pro;;;19801973
1619	Insensitive to KIller toxin	IKI3	Saccharomyces cerevisiae		851100					Increase	Anti-Longevity	increase;anti;;;19801973
1620	Something About Silencing	SAS3	Saccharomyces cerevisiae		852228					Increase	Anti-Longevity	increase;anti;;;19801973
1621	SaGa associated Factor, 73 kDa	SGF73	Saccharomyces cerevisiae		852814					Decrease	Pro-Longevity	decrease;pro;;;19801973
1622	Chromosome Transmission Fidelity	CTF4	Saccharomyces cerevisiae		856254					Decrease	Pro-Longevity	decrease;pro;;;12024027
1623		YKL069W	Saccharomyces cerevisiae		853794					Decrease	Pro-Longevity	decrease;pro;;;19049972
1624	GLucoKinase	GLK1	Saccharomyces cerevisiae		850317				15	Decrease	Pro-Longevity	decrease;pro;15;;19030232
1625	INositol polyphosphate 5-Phosphatase	INP51	Saccharomyces cerevisiae		854815				10	Increase	Anti-Longevity	increase;anti;10;;19030232|increase;anti;10;;18340043
1626	Neutral TreHalase	NTH1	Saccharomyces cerevisiae		851564				15	Decrease	Pro-Longevity	decrease;pro;15;;19030232
1627	Spindle Pole Component	SPC72	Saccharomyces cerevisiae		851250				80	Decrease	Pro-Longevity	decrease;pro;80;;19030232
1628	Translation Machinery Associated	TMA19	Saccharomyces cerevisiae		853809				30	Increase	Anti-Longevity	increase;anti;15;;16806052|increase;anti;30;;19030232
1629	CDC20 Homolog	CDH1	Saccharomyces cerevisiae		852881				45	Decrease	Pro-Longevity	decrease;pro;45;;18340043
1630	Carboxy-Terminal domain Kinase	CTK1	Saccharomyces cerevisiae		853718				80	Decrease	Pro-Longevity	decrease;pro;80;;18340043
1631		CUP9	Saccharomyces cerevisiae		855926				30	Decrease	Pro-Longevity	decrease;pro;30;;18340043
1632	Takashi's Protein Kinase	TPK3	Saccharomyces cerevisiae		853688				15	Decrease	Pro-Longevity	decrease;pro;15;;18340043
1633	Vacuolar Membrane Atpase	VMA2	Saccharomyces cerevisiae		852424				80	Decrease	Pro-Longevity	decrease;pro;80;;18340043
1634		YIA6	Saccharomyces cerevisiae		854811				30	Decrease	Pro-Longevity	decrease;pro;30;;18340043
1635	Yeast Mitochondrial Escape	YME1	Saccharomyces cerevisiae		856135				50	Decrease	Pro-Longevity	decrease;pro;45;;18340043|decrease;pro;50;;17492370
1636	Translation Associated Element	YPL009C	Saccharomyces cerevisiae		856098				30	Decrease	Pro-Longevity	decrease;pro;30;;18340043
1637	molecular ZIPper	ZIP1	Saccharomyces cerevisiae		851879				30	Decrease	Pro-Longevity	decrease;pro;30;;18340043
1638	LEUcine biosynthesis	LEU2	Saccharomyces cerevisiae		850342					Increase	Anti-Longevity	increase;anti;;;19302372
1639	LEUcine biosynthesis	LEU3	Saccharomyces cerevisiae		851172					Increase	Anti-Longevity	increase;anti;;;19302372
1640	ATP synthase	ATP3	Saccharomyces cerevisiae		852327				50	Increase	Anti-Longevity	increase;anti;50;;17492370
1641	Nonsense-Mediated mRNA Decay	NMD4	Saccharomyces cerevisiae		851077					Increase and Decrease	Unclear	increase;anti;25;;16293764|decrease;pro;20;;16293764|increase;anti;25;;19030232|decrease;pro;20;;19030232
1642	Isocitrate Dehydrogenase, NADP-specific	IDP3	Saccharomyces cerevisiae		855723					Increase and Decrease	Unclear	increase;anti;15;;19030232|decrease;pro;20;;19030232|increase;anti;15;;18340043|decrease;pro;20;;18340043
1643	PseudoHyphal Determinant	PHD1	Saccharomyces cerevisiae		853823				20	Increase	Anti-Longevity	increase;anti;20;;19030232
1644	Replication In Mitochondria	RIM1	Saccharomyces cerevisiae		850395				20	Increase	Anti-Longevity	increase;anti;20;;19030232
1645	Translation Initiation Factor	TIF4631	Saccharomyces cerevisiae		853071				20	Increase	Anti-Longevity	increase;anti;20;;19030232|increase;anti;20;;18340043
1646	Temperature dependent Organization in Mitotic nucleus	TOM1	Saccharomyces cerevisiae		852068				20	Increase	Anti-Longevity	increase;anti;20;;19030232
1647	Yeast OS-9 homolog	YOS9	Saccharomyces cerevisiae		851627				10	Decrease	Pro-Longevity	decrease;pro;10;;19030232
1648	ACOnitase	ACO2	Saccharomyces cerevisiae		853230					Increase and Decrease	Unclear	increase;anti;20;;18340043|decrease;pro;10;;18340043
1649	Alcohol DeHydrogenase	ADH1	Saccharomyces cerevisiae		854068				20	Increase	Anti-Longevity	increase;anti;20;;18340043
1650	ATPase Family Gene	AFG3	Saccharomyces cerevisiae		856737				20	Increase	Anti-Longevity	increase;anti;20;;18340043
1651	Actin Regulating Kinase	ARK1	Saccharomyces cerevisiae		855711					Increase and Decrease	Unclear	increase;anti;15;;18340043|decrease;pro;15;;18340043
1652	ATP synthase	ATP4	Saccharomyces cerevisiae		856027				10	Decrease	Pro-Longevity	decrease;pro;10;;18340043
1653	Cysteine-Three-Histidine	CTH1	Saccharomyces cerevisiae		851729				20	Increase	Anti-Longevity	increase;anti;20;;18340043
1654	Mitochondrial Ribosomal Protein, Large subunit	MRPL4	Saccharomyces cerevisiae		851160					Increase and Decrease	Unclear	increase;anti;20;;18340043|decrease;pro;10;;18340043
1655	Pkb-activating Kinase Homolog	PKH3	Saccharomyces cerevisiae		852077				10	Increase	Anti-Longevity	increase;anti;10;;18340043
1656	Ribosomal Protein of the Large subunit	RPL19A	Saccharomyces cerevisiae		852379				50	Increase	Anti-Longevity	increase;anti;50;;18340043|increase;anti;50;;18423200
1657	Ribosomal Protein of the Large subunit	RPL9A	Saccharomyces cerevisiae		852730				30	Increase	Anti-Longevity	increase;anti;30;;18340043|increase;anti;30;;18423200
1658	Ribosomal Protein of the Large subunit	RPL9B	Saccharomyces cerevisiae		855658				30	Increase	Anti-Longevity	increase;anti;30;;18340043|increase;anti;30;;18423200
1659	Suppressor of Aac2 Lethality	SAL1	Saccharomyces cerevisiae		855641				20	Decrease	Pro-Longevity	decrease;pro;20;;18340043
1660	S-AdenosylMethionine requiring	SAM1	Saccharomyces cerevisiae		850877				20	Increase	Anti-Longevity	increase;anti;20;;18340043
1661	Translation Initiation Factor	TIF4632	Saccharomyces cerevisiae		852833				20	Increase	Anti-Longevity	increase;anti;20;;18340043
1662		YPR011C	Saccharomyces cerevisiae		856121				20	Decrease	Pro-Longevity	decrease;pro;20;;18340043
1663	Yeast vaccinia virus VH1 Homolog	YVH1	Saccharomyces cerevisiae		854844				50	Increase	Anti-Longevity	increase;anti;50;;18340043
1664	AuTophaGy related	ATG17	Saccharomyces cerevisiae		851142				70	Decrease	Pro-Longevity	decrease;pro;70;;18690010
1665	ERGosterol biosynthesis	ERG6	Saccharomyces cerevisiae		855003				50	Decrease	Pro-Longevity	decrease;pro;50;;18690010
1666	New Yeast V-SNARE	NYV1	Saccharomyces cerevisiae		850782				50	Decrease	Pro-Longevity	decrease;pro;50;;18690010
1667	VAcuolar Morphogenesis	VAM7	Saccharomyces cerevisiae		852660				70	Decrease	Pro-Longevity	decrease;pro;70;;18690010
1668	Baculoviral IAP Repeat-containing protein	BIR1	Saccharomyces cerevisiae		853551					Increase	Pro-Longevity	increase;pro;;;16608876
1669	Nuclear Mediator of Apoptosis	NMA111	Saccharomyces cerevisiae		855600					Increase	Pro-Longevity	increase;pro;;;16608876
1670	Brain Modulosignalin Homologue	BMH2	Saccharomyces cerevisiae		851676					Increase	Pro-Longevity	increase;pro;;;19805817
1671	Suppressor of Kre Null	SKN1	Saccharomyces cerevisiae		853045				60	Increase	Anti-Longevity	increase;anti;60;;16527275
1672	N-Myristoyl Transferase	NMT1	Saccharomyces cerevisiae		850892				50	Increase	Anti-Longevity	increase;anti;50;;10921902
1673	Yeast Homolog of human Cln3	YHC3	Saccharomyces cerevisiae		853387				20	Decrease	Pro-Longevity	decrease;pro;20;;16435200
1674	Yeast Frataxin Homolog	YFH1	Saccharomyces cerevisiae		851437				50	Decrease	Pro-Longevity	decrease;pro;50;;15130665
1675	Histone DeAcetylase	HDA1	Saccharomyces cerevisiae		855710					Increase	Anti-Longevity	increase;anti;;;19801973
1676	Transporter of POlyamines	TPO1	Saccharomyces cerevisiae		850631					Increase and Decrease	Pro-Longevity	decrease;pro;32;;20657593|increase;pro;25;;20657593
1677	Yeast Oligomycin Resistance	YOR1	Saccharomyces cerevisiae		853198					Increase and Decrease	Pro-Longevity	decrease;pro;16;;20657593|increase;pro;36;;20657593
1678	Processing of Gas1p and ALP	PGA3	Saccharomyces cerevisiae		854914				30	Increase	Pro-Longevity	increase;pro;30;;19239415
1679	Phosphoenolpyruvate CarboxyKinase	PCK1	Saccharomyces cerevisiae		853972					Decrease	Pro-Longevity	decrease;pro;;;19303850
1680	Bud EMergence	BEM1	Saccharomyces cerevisiae		852499				75	Decrease	Pro-Longevity	decrease;pro;75;;20141839
1681	Bud Neck Involved	BNI1	Saccharomyces cerevisiae		855450				65	Decrease	Pro-Longevity	decrease;pro;65;;20141839
1682	Reduced Viability on Starvation	RVS161	Saccharomyces cerevisiae		850367					Increase and Decrease	Unclear	decrease;pro;60;;20141839|increase;anti;15;;19030232|decrease;pro;60;;19030232
1683	Actin Binding Protein	ABP1	Saccharomyces cerevisiae		850450					Increase and Decrease	Unclear	increase;anti;20;;19030232|decrease;pro;20;;19030232|increase;anti;30;;18340043|decrease;pro;20;;18340043
1684	ELongator Protein	ELP4	Saccharomyces cerevisiae		856002				30	Increase	Anti-Longevity	increase;anti;30;;19030232
1685	General Control Nonderepressible	GCN2	Saccharomyces cerevisiae		851877					Increase and Decrease	Unclear	increase;anti;20;;19030232|decrease;pro;10;;18340043
1686	Homologous to RAD4	RAD34	Saccharomyces cerevisiae		851909				30	Increase	Anti-Longevity	increase;anti;30;;19030232
1687	Ribosomal Protein of the Large subunit	RPL20B	Saccharomyces cerevisiae		854489				50	Increase	Anti-Longevity	increase;anti;50;;19030232|increase;anti;50;;18423200
1688	rDNA Recombination Mutation	RRM3	Saccharomyces cerevisiae		856426				30	Decrease	Pro-Longevity	decrease;pro;30;;19030232
1689	Suppressor Of Kinase	SOK1	Saccharomyces cerevisiae		851569				50	Increase	Anti-Longevity	increase;anti;50;;19030232
1690	SPorulation Specific	SPS1	Saccharomyces cerevisiae		852135				25	Increase	Anti-Longevity	increase;anti;25;;19030232
1691	TATA binding protein-Associated Factor	TAF14	Saccharomyces cerevisiae		855974					Increase and Decrease	Unclear	increase;anti;15;;19030232|decrease;pro;50;;19030232
1692		YDR124W	Saccharomyces cerevisiae		851702					Increase and Decrease	Unclear	increase;anti;30;;19030232|decrease;pro;10;;19030232
1693	Yeast Protein Two	YPT6	Saccharomyces cerevisiae		850966				30	Increase	Anti-Longevity	increase;anti;20;;19030232|increase;anti;30;;18340043
1694	CaTalase A	CTA1	Saccharomyces cerevisiae		851843					Increase and Decrease	Anti-Longevity	increase;anti;;;20696905|decrease;anti;;;20696905
1695	Cell Division Cycle	CDC13	Saccharomyces cerevisiae		851306					Decrease	Pro-Longevity	decrease;pro;;;8824190
1696	Zillion Different Screens	ZDS2	Saccharomyces cerevisiae		854931				20	Decrease	Pro-Longevity	decrease;pro;20;;10662670
1697	BUD site selection	BUD6	Saccharomyces cerevisiae		851029						Unannotated	;;;;18660802
1698	Asparagine-Linked Glycosylation	ALG12	Saccharomyces cerevisiae		855764				25	Increase	Anti-Longevity	increase;anti;25;;18340043
1699	Anti-Silencing Function	ASF1	Saccharomyces cerevisiae		853327				74	Decrease	Pro-Longevity	decrease;pro;65;;18340043|decrease;pro;74;;
1700	Binder of USO1 and GRH1	BUG1	Saccharomyces cerevisiae		851459					Increase and Decrease	Unclear	increase;anti;50;;18340043|decrease;pro;50;;18340043
1701		CYT1	Saccharomyces cerevisiae		854231					Increase and Decrease	Unclear	increase;anti;15;;18340043|decrease;pro;20;;18340043
1702	Dead Box Protein	DBP3	Saccharomyces cerevisiae		852802				35	Increase	Anti-Longevity	increase;anti;35;;18340043
1703	ERGosterol biosynthesis	ERG5	Saccharomyces cerevisiae		855029				35	Decrease	Pro-Longevity	decrease;pro;35;;18340043
1704	2-Enoyl Thioester Reductase	ETR1	Saccharomyces cerevisiae		852314				45	Decrease	Pro-Longevity	decrease;pro;45;;18340043
1705	Isocitrate DeHydrogenase	IDH1	Saccharomyces cerevisiae		855691				15	Increase	Anti-Longevity	increase;anti;15;;18340043
1706	Isoleucyl tRNA Synthetase of Mitochondria	ISM1	Saccharomyces cerevisiae		856067					Increase and Decrease	Unclear	increase;anti;15;;18340043|decrease;pro;20;;18340043
1707	KARyogamy	KAR3	Saccharomyces cerevisiae		856263				55	Increase	Anti-Longevity	increase;anti;55;;18340043
1708	Manganese Trafficking factor for Mitochondrial SOD2	MTM1	Saccharomyces cerevisiae		853173					Increase and Decrease	Unclear	increase;anti;35;;18340043|decrease;pro;20;;18340043
1709	Negatively affects Salt Tolerance	NST1	Saccharomyces cerevisiae		855633					Increase and Decrease	Unclear	increase;anti;20;;18340043|decrease;pro;30;;18340043
1710	Pkb-activating Kinase Homolog	PKH2	Saccharomyces cerevisiae		854053				20	Increase	Anti-Longevity	increase;anti;20;;18340043
1711	Plasma Membrane ATPase Related	PMR1	Saccharomyces cerevisiae		852709				40	Increase	Anti-Longevity	increase;anti;40;;18340043
1712	Ribosomal Protein of the Small subunit	RPS26B	Saccharomyces cerevisiae		856868				20	Increase	Anti-Longevity	increase;anti;20;;18340043
1713	SIt4 Suppressor	SIS2	Saccharomyces cerevisiae		853946				50	Increase	Anti-Longevity	increase;anti;50;;18340043
1714	Synthetic Lethal of unknown (X) function	SLX8	Saccharomyces cerevisiae		856852					Increase and Decrease	Unclear	increase;anti;15;;18340043|decrease;pro;40;;18340043
1715	SPorulation Specific transcript	SPS19	Saccharomyces cerevisiae		855518				30	Decrease	Pro-Longevity	decrease;pro;30;;18340043
1716	SuPpressor of Ty's	SPT4	Saccharomyces cerevisiae		852955				40	Increase	Anti-Longevity	increase;anti;40;;18340043
1717	similar to the mammalian TPA Induced Sequence gene family	TIS11	Saccharomyces cerevisiae		850827				30	Increase	Anti-Longevity	increase;anti;30;;18340043
1718	Target Of Sbf	TOS3	Saccharomyces cerevisiae		852696					Increase and Decrease	Unclear	increase;anti;20;;18340043|decrease;pro;20;;18340043
1719	Vacuolar pH	VPH1	Saccharomyces cerevisiae		854444					Increase and Decrease	Unclear	increase;anti;30;;18340043|decrease;pro;15;;18340043
1720	Vacuolar Protein Sorting	VPS34	Saccharomyces cerevisiae		850941				60	Decrease	Pro-Longevity	decrease;pro;60;;18340043
1721		YGR130C	Saccharomyces cerevisiae		853031				30	Increase	Anti-Longevity	increase;anti;30;;18340043
1722	ZeTA-crystallin	ZTA1	Saccharomyces cerevisiae		852335					Increase and Decrease	Unclear	increase;anti;15;;18340043|decrease;pro;10;;18340043
1723	Ribosomal Protein of the Large subunit	RPL21B	Saccharomyces cerevisiae		856026				50	Increase	Anti-Longevity	increase;anti;50;;18423200
1724	Ribosomal Protein of the Large subunit	RPL22A	Saccharomyces cerevisiae		850750				90	Increase	Anti-Longevity	increase;anti;90;;18423200
1725	Ribosomal Protein of the Large subunit	RPL23A	Saccharomyces cerevisiae		852191				40	Increase	Anti-Longevity	increase;anti;40;;18423200
1726	Ribosomal Protein of the Large subunit	RPL29	Saccharomyces cerevisiae		850592				35	Increase	Anti-Longevity	increase;anti;35;;18423200
1727	Ribosomal Protein of the Large subunit	RPL34B	Saccharomyces cerevisiae		854759				60	Increase	Anti-Longevity	increase;anti;60;;18423200
1728	Ribosomal Protein of the Large subunit	RPL39	Saccharomyces cerevisiae		853250				45	Decrease	Pro-Longevity	decrease;pro;45;;18423200
1729	Ribosomal Protein of the Large subunit	RPL43A	Saccharomyces cerevisiae		856156				60	Decrease	Pro-Longevity	decrease;pro;60;;18423200
1730	Ribosomal Protein of the Large subunit	RPL43B	Saccharomyces cerevisiae		853557				30	Increase	Anti-Longevity	increase;anti;30;;18423200
1731	Ribosomal Protein of the Large subunit	RPL7A	Saccharomyces cerevisiae		852804				40	Increase	Anti-Longevity	increase;anti;40;;18423200
1732	Ribosomal Protein P1 Alpha	RPP1A	Saccharomyces cerevisiae		851478				30	Decrease	Pro-Longevity	decrease;pro;30;;18423200
1733	Ribosomal Protein P2 Beta	RPP2B	Saccharomyces cerevisiae		851990				55	Increase	Anti-Longevity	increase;anti;55;;18423200
1734	Five Zinc Fingers	FZF1	Saccharomyces cerevisiae		852638				66	Increase	Anti-Longevity	increase;anti;66;;20550517
1735	Utilization of GAba	UGA3	Saccharomyces cerevisiae		851384				75	Increase	Anti-Longevity	increase;anti;75;;20550517
1736	URidine Hydrolase	URH1	Saccharomyces cerevisiae		852009				24	Increase	Anti-Longevity	increase;anti;24;;20550517
1737	ribosomal protein S6 kinase, polypeptide 1	Rps6kb1	Mus musculus		72508				19	Increase	Anti-Longevity	increase;anti;19;;19797661
1738	protein kinase, cAMP dependent regulatory, type II beta	Prkar2b	Mus musculus		19088				14	Increase	Anti-Longevity	increase;anti;14;;
1739	Ndt80p	NDT80	Saccharomyces cerevisiae		856524					Increase	Pro-Longevity	increase;pro;;;21700873
1740	Spargel	Spargel	Drosophila melanogaster		40562				33	Increase	Pro-Longevity	increase;pro;33;37;22055505
1741		ttx-1	Caenorhabditis elegans		180313				25	Decrease	Pro-Longevity	decrease;pro;25;;19375320
